# Supplementary material for: 1-Eth­oxy-3-[4-(eth­oxy­carbon­yl)phen­yl]-3-hy­droxy-1-oxopropan-2-aminium chloride
Source: IUCrdata. 2024 Oct 31;9(Pt 10):x241032. doi: 10.1107/S2414314624010320 (PMC11660177; doi:10.1107/S2414314624010320)
Supplement: Supplementary file 1 [file x-09-x241032-sup1.cif]

##############################################################################
#                                                                            #
# This CIF contains the data for a data article accepted for                 #
# publication in IUCrData. It conforms to the requirements of                #
# Notes for Authors for IUCrData, and has been                               #
# peer reviewed under the auspices of IUCrData.                              #
#                                                                            #
# Full details of the Crystallographic Information File format               #
# are given in the paper "The Crystallographic Information File (CIF):       #
# a New Standard Archive File for Crystallography" by S. R. Hall, F. H.      #
# Allen and I. D. Brown [Acta Cryst. (1991), A47, 655-685].                  #
#                                                                            #
# The current version of the core CIF dictionary is obtainable from          #
# ftp://ftp.iucr.org/pub/cif_core.dic.                                       #
#                                                                            #
# Software is freely available for graphical display of the structure(s)     #
# in this CIF. For information consult the CIF software page                 #
# http://www.iucr.org/resources/cif/software.                                #
#                                                                            #
# This file may be used for bona fide research purposes within the           #
# scientific community so long as proper attribution is given to the data    # 
# article from which it was obtained.                                        #
#                                                                            #
##############################################################################
data_I
_audit_creation_method     'SHELXL-2019/3'
_chemical_name_systematic
;
1-Ethoxy-3-[4-(ethoxycarbonyl)phenyl]-3-hydroxy-1-oxopropan-2-aminium chloride
;
_chemical_name_common     ?
_chemical_formula_moiety     'C14 H20 N O5 +, Cl -'
_chemical_formula_sum     'C14 H20 Cl N O5'
_chemical_formula_iupac     'C14 H20 N O5 +, Cl -'
_chemical_formula_weight     317.76
_chemical_melting_point     ?
_space_group_crystal_system     monoclinic
_space_group_name_H-M_alt     'P 21/c'
_space_group_name_Hall     '-P 2ybc'
loop_
    _space_group_symop_operation_xyz
    'x, y, z'
    '-x, y+1/2, -z+1/2'
    '-x, -y, -z'
    'x, -y-1/2, z-1/2'
_cell_length_a     20.5205(9)
_cell_length_b     8.1626(3)
_cell_length_c     9.4732(4)
_cell_angle_alpha     90
_cell_angle_beta     90.788(4)
_cell_angle_gamma     90
_cell_volume     1586.62(11)
_cell_formula_units_Z     4
_cell_measurement_reflns_used     20325
_cell_measurement_theta_min     2.69
_cell_measurement_theta_max     28.62
_cell_measurement_temperature     120(2)
_exptl_crystal_description     plate
_exptl_crystal_colour     colorless
_exptl_crystal_size_max     0.450
_exptl_crystal_size_mid     0.260
_exptl_crystal_size_min     0.070
_exptl_crystal_density_diffrn     1.330
_exptl_crystal_density_meas     ?
_exptl_crystal_density_method     ?
_exptl_crystal_F_000     672
_exptl_absorpt_coefficient_mu     0.261
_exptl_absorpt_correction_type     none
_exptl_absorpt_process_details     ?
_exptl_absorpt_correction_T_min     ?
_exptl_absorpt_correction_T_max     ?
_diffrn_ambient_temperature     120(2)
_diffrn_source     'sealed X-ray tube, 12x0.4mm long-fine focus'
_diffrn_radiation_type     MoK\a
_diffrn_radiation_wavelength     0.71073
_diffrn_measurement_device_type     'Stoe IPDS 2T'
_diffrn_measurement_method     'rotation method, \w scans'
_diffrn_detector_area_resol_mean     6.67
_diffrn_reflns_number     13552
_diffrn_reflns_av_R_equivalents     0.0249
_diffrn_reflns_av_unetI/netI     0.0177
_diffrn_reflns_theta_min     2.686
_diffrn_reflns_theta_max     28.096
_diffrn_reflns_theta_full     25.242
_diffrn_measured_fraction_theta_max     0.995
_diffrn_measured_fraction_theta_full     0.999
_diffrn_reflns_limit_h_min     -26
_diffrn_reflns_limit_h_max     27
_diffrn_reflns_limit_k_min     -10
_diffrn_reflns_limit_k_max     10
_diffrn_reflns_limit_l_min     -12
_diffrn_reflns_limit_l_max     12
_refine_special_details
;
Hydrogen atoms attached to carbons were placed at calculated
positions and were refined in the riding-model approximation with
C~aromatic~--H = 0.95 \%A, C~methyl~--H = 0.98 \%A, C~methylene~--H = 0.99
\%A, C~tertiary~--H = 1.00 \%A, and with <i>U</i>~iso~(H) = 1.5
<i>U</i>~eq~(C~methyl~) or with <i>U</i>~iso~(H) = 1.2 <i>U</i>~eq~(C). The
methyl groups were allowed to rotate but not to tip. The H atom bonded to O
was freely refined. The coordinates of the H atoms bonded to N were freely
refined, using the same displacement parameter for all of them.
;
_reflns_number_total     3856
_reflns_number_gt     3370
_reflns_threshold_expression     'I > 2\s(I)'
_refine_ls_structure_factor_coef     Fsqd
_refine_ls_matrix_type     full
_refine_ls_R_factor_all     0.0450
_refine_ls_R_factor_gt     0.0375
_refine_ls_wR_factor_gt     0.0927
_refine_ls_wR_factor_ref     0.0995
_refine_ls_goodness_of_fit_ref     1.069
_refine_ls_restrained_S_all     1.069
_refine_ls_number_reflns     3856
_refine_ls_number_parameters     253
_refine_ls_number_restraints     0
_refine_ls_hydrogen_treatment     mixed
_refine_ls_weighting_scheme     calc
_refine_ls_weighting_details
              'w=1/[\s^2^(Fo^2^)+(0.0426P)^2^+0.8357P] where P=(Fo^2^+2Fc^2^)/3'
_atom_sites_solution_hydrogens     mixed
_atom_sites_solution_primary     dual
_atom_sites_solution_secondary     ?
_refine_ls_shift/su_max     0.001
_refine_ls_shift/su_mean     0.000
_refine_diff_density_max     0.374
_refine_diff_density_min     -0.241
_refine_ls_extinction_method     none
_refine_ls_extinction_coef     .
loop_
    _atom_type_symbol
    _atom_type_description
    _atom_type_scat_dispersion_real
    _atom_type_scat_dispersion_imag
    _atom_type_scat_source
    'C' 'C' 0.0033 0.0016
                         'International Tables Vol C Tables 4.2.6.8 and 6.1.1.4'
    'H' 'H' 0.0000 0.0000
                         'International Tables Vol C Tables 4.2.6.8 and 6.1.1.4'
    'O' 'O' 0.0106 0.0060
                         'International Tables Vol C Tables 4.2.6.8 and 6.1.1.4'
    'N' 'N' 0.0061 0.0033
                         'International Tables Vol C Tables 4.2.6.8 and 6.1.1.4'
    'Cl' 'Cl' 0.1484 0.1585
                         'International Tables Vol C Tables 4.2.6.8 and 6.1.1.4'
_computing_data_collection
;
X-Area WinXpose 2.0.22.0 (Stoe & Cie, 2020)
;
_computing_cell_refinement
;
X-Area Recipe 1.36.0.0 (Stoe & Cie, 2020)
;
_computing_data_reduction
;
X-Area Integrate 1.77.0.0 (Stoe & Cie, 2020)
;
_computing_structure_solution
;
<i>SHELXT2014</i> (Sheldrick, 2015a)
;
_computing_structure_refinement
;
<i>SHELXL2019/2</i> (Sheldrick, 2015b)
;
_computing_molecular_graphics
;
PLATON (Spek, 2020)
;
_computing_publication_material     ?
loop_
    _atom_site_type_symbol
    _atom_site_label
    _atom_site_fract_x
    _atom_site_fract_y
    _atom_site_fract_z
    _atom_site_U_iso_or_equiv
    _atom_site_adp_type
    _atom_site_calc_flag
    _atom_site_occupancy
    _atom_site_disorder_assembly
    _atom_site_disorder_group
    Cl Cl1 0.04788(2) 0.74584(4) 0.53772(3) 0.02717(10) Uani d 1 . .
    C C1 0.20763(7) 0.53804(17) 0.26788(16) 0.0290(3) Uani d 1 . .
    C C2 0.25645(7) 0.4881(2) 0.36094(18) 0.0396(4) Uani d 1 . .
    H H2 0.245492 0.436695 0.447396 0.047 Uiso calc 1 . .
    C C3 0.32166(8) 0.5135(3) 0.3275(2) 0.0489(5) Uani d 1 . .
    H H3 0.354962 0.480069 0.391941 0.059 Uiso calc 1 . .
    C C4 0.33832(8) 0.5868(2) 0.2013(2) 0.0459(4) Uani d 1 . .
    C C5 0.28952(8) 0.6384(2) 0.1090(2) 0.0432(4) Uani d 1 . .
    H H5 0.300619 0.689710 0.022632 0.052 Uiso calc 1 . .
    C C6 0.22461(8) 0.61534(19) 0.14216(18) 0.0356(3) Uani d 1 . .
    H H6 0.191439 0.652400 0.078923 0.043 Uiso calc 1 . .
    C C7 0.13615(6) 0.51234(17) 0.29996(14) 0.0247(3) Uani d 1 . .
    H H7 0.113579 0.620639 0.292571 0.030 Uiso calc 1 . .
    O O8 0.12629(5) 0.44954(13) 0.43765(10) 0.0290(2) Uani d 1 . .
    H H8 0.1037(10) 0.520(3) 0.479(2) 0.044(5) Uiso d 1 . .
    C C9 0.10290(6) 0.39315(16) 0.19502(14) 0.0224(3) Uani d 1 . .
    H H9 0.116469 0.419779 0.096663 0.027 Uiso calc 1 . .
    C C10 0.11986(6) 0.21598(16) 0.22877(14) 0.0242(3) Uani d 1 . .
    O O11 0.08032(5) 0.11362(12) 0.25813(12) 0.0318(2) Uani d 1 . .
    O O12 0.18364(5) 0.19266(13) 0.22279(11) 0.0302(2) Uani d 1 . .
    C C13 0.20667(8) 0.0287(2) 0.25851(19) 0.0387(4) Uani d 1 . .
    H H13A 0.192695 -0.050854 0.185213 0.046 Uiso calc 1 . .
    H H13B 0.188989 -0.006596 0.350352 0.046 Uiso calc 1 . .
    C C14 0.27998(9) 0.0386(3) 0.2664(2) 0.0529(5) Uani d 1 . .
    H H14A 0.297970 -0.070463 0.285645 0.079 Uiso calc 1 . .
    H H14B 0.293063 0.113733 0.342381 0.079 Uiso calc 1 . .
    H H14C 0.296576 0.079071 0.176389 0.079 Uiso calc 1 . .
    N N15 0.03125(5) 0.41088(15) 0.20662(13) 0.0244(2) Uani d 1 . .
    H H15A 0.0204(9) 0.513(3) 0.193(2) 0.037(3) Uiso d 1 . .
    H H15B 0.0158(9) 0.381(2) 0.296(2) 0.037(3) Uiso d 1 . .
    H H15C 0.0093(9) 0.347(2) 0.139(2) 0.037(3) Uiso d 1 . .
    C C16 0.40734(16) 0.6211(5) 0.1514(7) 0.0389(10) Uani d 0.745(11) A 1
    O O17 0.42199(18) 0.6711(5) 0.0352(5) 0.0582(9) Uani d 0.745(11) A 1
    O O18 0.44929(13) 0.5912(7) 0.2542(4) 0.0615(10) Uani d 0.745(11) A 1
    C C19 0.51701(16) 0.6271(9) 0.2243(5) 0.0714(15) Uani d 0.745(11) A 1
    H H19A 0.520857 0.734003 0.175759 0.086 Uiso calc 0.745(11) A 1
    H H19B 0.535769 0.541044 0.163486 0.086 Uiso calc 0.745(11) A 1
    C C20 0.55162(16) 0.6316(9) 0.3649(5) 0.0711(13) Uani d 0.745(11) A 1
    H H20A 0.530360 0.711548 0.426259 0.085 Uiso calc 0.745(11) A 1
    H H20B 0.597186 0.663354 0.351674 0.085 Uiso calc 0.745(11) A 1
    H H20C 0.549900 0.522924 0.408636 0.085 Uiso calc 0.745(11) A 1
    C C16A 0.4092(10) 0.583(2) 0.2027(17) 0.062(5) Uani d 0.255(11) A 2
    O O17A 0.4281(7) 0.6462(18) 0.0916(14) 0.070(3) Uani d 0.255(11) A 2
    O O18A 0.4507(3) 0.5225(12) 0.2963(14) 0.049(2) Uani d 0.255(11) A 2
    C C19A 0.5220(4) 0.5443(15) 0.2706(19) 0.061(4) Uani d 0.255(11) A 2
    H H19C 0.547117 0.463037 0.326574 0.073 Uiso calc 0.255(11) A 2
    H H19D 0.531053 0.525759 0.169490 0.073 Uiso calc 0.255(11) A 2
    C C20A 0.5421(5) 0.710(2) 0.311(2) 0.069(4) Uani d 0.255(11) A 2
    H H20D 0.521517 0.789492 0.246725 0.103 Uiso calc 0.255(11) A 2
    H H20E 0.589582 0.719229 0.304779 0.103 Uiso calc 0.255(11) A 2
    H H20F 0.528635 0.732273 0.407778 0.103 Uiso calc 0.255(11) A 2
loop_
    _atom_site_aniso_label
    _atom_site_aniso_U_11
    _atom_site_aniso_U_22
    _atom_site_aniso_U_33
    _atom_site_aniso_U_12
    _atom_site_aniso_U_13
    _atom_site_aniso_U_23
    Cl1 0.03246(18) 0.02436(17) 0.02476(16) 0.00383(12) 0.00350(12) -0.00027(12)
    C1 0.0241(6) 0.0261(7) 0.0367(7) -0.0015(5) 0.0013(5) -0.0113(6)
    C2 0.0272(7) 0.0524(10) 0.0391(8) 0.0013(7) -0.0027(6) -0.0125(7)
    C3 0.0260(8) 0.0657(12) 0.0549(11) 0.0042(8) -0.0059(7) -0.0210(9)
    C4 0.0282(8) 0.0449(9) 0.0649(12) -0.0056(7) 0.0105(7) -0.0211(9)
    C5 0.0369(8) 0.0345(8) 0.0585(11) -0.0070(7) 0.0125(7) -0.0056(8)
    C6 0.0305(7) 0.0286(7) 0.0479(9) -0.0028(6) 0.0046(6) -0.0040(6)
    C7 0.0235(6) 0.0248(6) 0.0257(6) 0.0012(5) 0.0003(5) -0.0037(5)
    O8 0.0306(5) 0.0323(5) 0.0242(5) 0.0066(4) 0.0009(4) -0.0040(4)
    C9 0.0206(6) 0.0227(6) 0.0239(6) 0.0000(5) 0.0005(5) -0.0008(5)
    C10 0.0250(6) 0.0252(6) 0.0223(6) 0.0026(5) 0.0007(5) -0.0035(5)
    O11 0.0303(5) 0.0238(5) 0.0415(6) 0.0008(4) 0.0059(4) 0.0021(4)
    O12 0.0250(5) 0.0282(5) 0.0372(5) 0.0050(4) -0.0006(4) -0.0044(4)
    C13 0.0395(8) 0.0339(8) 0.0425(9) 0.0154(7) -0.0041(7) -0.0026(7)
    C14 0.0408(9) 0.0609(12) 0.0566(11) 0.0239(9) -0.0127(8) -0.0142(9)
    N15 0.0221(5) 0.0233(5) 0.0277(6) 0.0006(4) -0.0010(4) 0.0017(5)
    C16 0.0231(14) 0.0503(19) 0.044(3) -0.0071(12) 0.0116(14) -0.0005(17)
    O17 0.0346(11) 0.0832(19) 0.057(2) -0.0068(11) 0.0143(15) 0.0125(17)
    O18 0.0223(10) 0.098(3) 0.0647(17) -0.0070(14) 0.0010(10) 0.0146(17)
    C19 0.0209(13) 0.112(4) 0.081(2) -0.0046(19) 0.0032(13) 0.014(3)
    C20 0.0244(13) 0.106(4) 0.083(3) -0.0029(18) -0.0030(14) 0.012(2)
    C16A 0.101(12) 0.054(7) 0.033(7) -0.031(6) 0.041(7) -0.003(5)
    O17A 0.054(6) 0.113(8) 0.044(6) -0.022(5) 0.025(5) 0.021(5)
    O18A 0.024(3) 0.046(4) 0.076(6) -0.005(3) 0.014(3) 0.001(3)
    C19A 0.021(4) 0.054(6) 0.108(11) 0.007(4) 0.011(5) -0.006(6)
    C20A 0.029(5) 0.079(9) 0.098(11) -0.013(5) 0.015(5) -0.016(7)
_geom_special_details
;
 All esds (except the esd in the dihedral angle between two l.s. planes)
 are estimated using the full covariance matrix.  The cell esds are taken
 into account individually in the estimation of esds in distances, angles
 and torsion angles; correlations between esds in cell parameters are only
 used when they are defined by crystal symmetry.  An approximate (isotropic)
 treatment of cell esds is used for estimating esds involving l.s. planes.
;
loop_
    _geom_bond_atom_site_label_1
    _geom_bond_atom_site_label_2
    _geom_bond_site_symmetry_2
    _geom_bond_distance
    _geom_bond_publ_flag
    C1 C2 . 1.387(2) ?
    C1 C6 . 1.396(2) ?
    C1 C7 . 1.5165(18) ?
    C2 C3 . 1.395(2) ?
    C2 H2 . 0.9500 ?
    C3 C4 . 1.384(3) ?
    C3 H3 . 0.9500 ?
    C4 C5 . 1.386(3) ?
    C4 C16A . 1.45(2) ?
    C4 C16 . 1.525(5) ?
    C5 C6 . 1.385(2) ?
    C5 H5 . 0.9500 ?
    C6 H6 . 0.9500 ?
    C7 O8 . 1.4186(16) ?
    C7 C9 . 1.5433(18) ?
    C7 H7 . 1.0000 ?
    O8 H8 . 0.84(2) ?
    C9 N15 . 1.4831(16) ?
    C9 C10 . 1.5204(18) ?
    C9 H9 . 1.0000 ?
    C10 O11 . 1.2000(17) ?
    C10 O12 . 1.3245(16) ?
    O12 C13 . 1.4579(18) ?
    C13 C14 . 1.508(2) ?
    C13 H13A . 0.9900 ?
    C13 H13B . 0.9900 ?
    C14 H14A . 0.9800 ?
    C14 H14B . 0.9800 ?
    C14 H14C . 0.9800 ?
    N15 H15A . 0.87(2) ?
    N15 H15B . 0.94(2) ?
    N15 H15C . 0.94(2) ?
    C16 O17 . 1.216(5) ?
    C16 O18 . 1.314(5) ?
    O18 C19 . 1.452(4) ?
    C19 C20 . 1.501(7) ?
    C19 H19A . 0.9900 ?
    C19 H19B . 0.9900 ?
    C20 H20A . 0.9800 ?
    C20 H20B . 0.9800 ?
    C20 H20C . 0.9800 ?
    C16A O17A . 1.238(10) ?
    C16A O18A . 1.32(2) ?
    O18A C19A . 1.496(11) ?
    C19A C20A . 1.463(18) ?
    C19A H19C . 0.9900 ?
    C19A H19D . 0.9900 ?
    C20A H20D . 0.9800 ?
    C20A H20E . 0.9800 ?
    C20A H20F . 0.9800 ?
loop_
    _geom_angle_atom_site_label_1
    _geom_angle_atom_site_label_2
    _geom_angle_atom_site_label_3
    _geom_angle_site_symmetry_1
    _geom_angle_site_symmetry_3
    _geom_angle
    _geom_angle_publ_flag
    C2 C1 C6 . . 119.24(14) ?
    C2 C1 C7 . . 121.62(14) ?
    C6 C1 C7 . . 119.14(13) ?
    C1 C2 C3 . . 119.93(17) ?
    C1 C2 H2 . . 120.0 ?
    C3 C2 H2 . . 120.0 ?
    C4 C3 C2 . . 120.63(17) ?
    C4 C3 H3 . . 119.7 ?
    C2 C3 H3 . . 119.7 ?
    C3 C4 C5 . . 119.42(15) ?
    C3 C4 C16A . . 104.1(7) ?
    C5 C4 C16A . . 136.5(7) ?
    C3 C4 C16 . . 126.1(3) ?
    C5 C4 C16 . . 114.5(3) ?
    C6 C5 C4 . . 120.30(17) ?
    C6 C5 H5 . . 119.8 ?
    C4 C5 H5 . . 119.8 ?
    C5 C6 C1 . . 120.44(16) ?
    C5 C6 H6 . . 119.8 ?
    C1 C6 H6 . . 119.8 ?
    O8 C7 C1 . . 112.63(11) ?
    O8 C7 C9 . . 107.28(11) ?
    C1 C7 C9 . . 112.23(11) ?
    O8 C7 H7 . . 108.2 ?
    C1 C7 H7 . . 108.2 ?
    C9 C7 H7 . . 108.2 ?
    C7 O8 H8 . . 105.4(14) ?
    N15 C9 C10 . . 107.55(10) ?
    N15 C9 C7 . . 108.70(10) ?
    C10 C9 C7 . . 111.49(11) ?
    N15 C9 H9 . . 109.7 ?
    C10 C9 H9 . . 109.7 ?
    C7 C9 H9 . . 109.7 ?
    O11 C10 O12 . . 125.56(13) ?
    O11 C10 C9 . . 123.88(12) ?
    O12 C10 C9 . . 110.56(11) ?
    C10 O12 C13 . . 116.06(12) ?
    O12 C13 C14 . . 106.39(15) ?
    O12 C13 H13A . . 110.5 ?
    C14 C13 H13A . . 110.5 ?
    O12 C13 H13B . . 110.5 ?
    C14 C13 H13B . . 110.5 ?
    H13A C13 H13B . . 108.6 ?
    C13 C14 H14A . . 109.5 ?
    C13 C14 H14B . . 109.5 ?
    H14A C14 H14B . . 109.5 ?
    C13 C14 H14C . . 109.5 ?
    H14A C14 H14C . . 109.5 ?
    H14B C14 H14C . . 109.5 ?
    C9 N15 H15A . . 109.5(12) ?
    C9 N15 H15B . . 112.9(11) ?
    H15A N15 H15B . . 107.4(17) ?
    C9 N15 H15C . . 111.3(11) ?
    H15A N15 H15C . . 108.0(17) ?
    H15B N15 H15C . . 107.7(16) ?
    O17 C16 O18 . . 124.5(3) ?
    O17 C16 C4 . . 125.8(3) ?
    O18 C16 C4 . . 109.8(4) ?
    C16 O18 C19 . . 115.9(3) ?
    O18 C19 C20 . . 105.9(3) ?
    O18 C19 H19A . . 110.6 ?
    C20 C19 H19A . . 110.6 ?
    O18 C19 H19B . . 110.6 ?
    C20 C19 H19B . . 110.6 ?
    H19A C19 H19B . . 108.7 ?
    C19 C20 H20A . . 109.5 ?
    C19 C20 H20B . . 109.5 ?
    H20A C20 H20B . . 109.5 ?
    C19 C20 H20C . . 109.5 ?
    H20A C20 H20C . . 109.5 ?
    H20B C20 H20C . . 109.5 ?
    O17A C16A O18A . . 121.4(15) ?
    O17A C16A C4 . . 108.0(16) ?
    O18A C16A C4 . . 130.6(9) ?
    C16A O18A C19A . . 118.1(9) ?
    C20A C19A O18A . . 109.9(8) ?
    C20A C19A H19C . . 109.7 ?
    O18A C19A H19C . . 109.7 ?
    C20A C19A H19D . . 109.7 ?
    O18A C19A H19D . . 109.7 ?
    H19C C19A H19D . . 108.2 ?
    C19A C20A H20D . . 109.5 ?
    C19A C20A H20E . . 109.5 ?
    H20D C20A H20E . . 109.5 ?
    C19A C20A H20F . . 109.5 ?
    H20D C20A H20F . . 109.5 ?
    H20E C20A H20F . . 109.5 ?
loop_
    _geom_torsion_atom_site_label_1
    _geom_torsion_atom_site_label_2
    _geom_torsion_atom_site_label_3
    _geom_torsion_atom_site_label_4
    _geom_torsion_site_symmetry_1
    _geom_torsion_site_symmetry_2
    _geom_torsion_site_symmetry_3
    _geom_torsion_site_symmetry_4
    _geom_torsion
    _geom_torsion_publ_flag
    C6 C1 C2 C3 . . . . -0.8(2) ?
    C7 C1 C2 C3 . . . . 179.81(15) ?
    C1 C2 C3 C4 . . . . -0.6(3) ?
    C2 C3 C4 C5 . . . . 1.3(3) ?
    C2 C3 C4 C16A . . . . -177.1(6) ?
    C2 C3 C4 C16 . . . . -179.7(2) ?
    C3 C4 C5 C6 . . . . -0.6(3) ?
    C16A C4 C5 C6 . . . . 177.3(8) ?
    C16 C4 C5 C6 . . . . -179.65(19) ?
    C4 C5 C6 C1 . . . . -0.9(2) ?
    C2 C1 C6 C5 . . . . 1.6(2) ?
    C7 C1 C6 C5 . . . . -179.05(14) ?
    C2 C1 C7 O8 . . . . 6.05(19) ?
    C6 C1 C7 O8 . . . . -173.30(12) ?
    C2 C1 C7 C9 . . . . -115.16(15) ?
    C6 C1 C7 C9 . . . . 65.49(17) ?
    O8 C7 C9 N15 . . . . 71.81(13) ?
    C1 C7 C9 N15 . . . . -163.95(11) ?
    O8 C7 C9 C10 . . . . -46.57(14) ?
    C1 C7 C9 C10 . . . . 77.66(14) ?
    N15 C9 C10 O11 . . . . 0.38(18) ?
    C7 C9 C10 O11 . . . . 119.45(14) ?
    N15 C9 C10 O12 . . . . -178.83(11) ?
    C7 C9 C10 O12 . . . . -59.76(14) ?
    O11 C10 O12 C13 . . . . -1.5(2) ?
    C9 C10 O12 C13 . . . . 177.71(11) ?
    C10 O12 C13 C14 . . . . -171.43(13) ?
    C3 C4 C16 O17 . . . . 172.6(4) ?
    C5 C4 C16 O17 . . . . -8.4(5) ?
    C3 C4 C16 O18 . . . . -8.6(4) ?
    C5 C4 C16 O18 . . . . 170.4(3) ?
    O17 C16 O18 C19 . . . . 2.1(6) ?
    C4 C16 O18 C19 . . . . -176.8(3) ?
    C16 O18 C19 C20 . . . . 163.8(7) ?
    C3 C4 C16A O17A . . . . 179.4(10) ?
    C5 C4 C16A O17A . . . . 1.4(17) ?
    C3 C4 C16A O18A . . . . 1.8(14) ?
    C5 C4 C16A O18A . . . . -176.2(8) ?
    O17A C16A O18A C19A . . . . 5.2(19) ?
    C4 C16A O18A C19A . . . . -177.5(10) ?
    C16A O18A C19A C20A . . . . 79.2(19) ?
loop_
    _geom_hbond_atom_site_label_D
    _geom_hbond_atom_site_label_H
    _geom_hbond_atom_site_label_A
    _geom_hbond_site_symmetry_A
    _geom_hbond_distance_DH
    _geom_hbond_distance_HA
    _geom_hbond_distance_DA
    _geom_hbond_angle_DHA
    _geom_hbond_publ_flag
    C7 H7 Cl1 . 1.00 2.89 3.4784(13) 118.5 yes
    C7 H7 Cl1 4_575 1.00 2.96 3.6365(14) 126.0 yes
    O8 H8 Cl1 . 0.84(2) 2.24(2) 3.0625(11) 165.1(19) yes
    N15 H15A Cl1 4_575 0.87(2) 2.53(2) 3.2470(13) 140.7(16) yes
    N15 H15A O11 2 0.87(2) 2.279(19) 2.8484(15) 123.0(16) yes
    N15 H15B Cl1 3_566 0.94(2) 2.31(2) 3.2011(12) 159.3(15) yes
    N15 H15C Cl1 2_545 0.94(2) 2.19(2) 3.1155(13) 168.4(16) yes
    C20 H20A O17 4_576 0.98 2.64 3.520(6) 148.9 yes
    C20A H20D O18A 2_655 0.98 2.03 2.75(2) 128.7 yes
_shelx_space_group_comment
;
The symmetry employed for this shelxl refinement is uniquely defined
by the following loop, which should always be used as a source of
symmetry information in preference to the above space-group names.
They are only intended as comments.
;
_shelx_estimated_absorpt_T_min     0.892
_shelx_estimated_absorpt_T_max     0.982
_shelx_hkl_file
;
 -20  -5  -2   10.30    0.48   0
 -20  -1  -7    0.42    1.05   0
 -18  -2  -3   41.93    0.80   0
 -18   0  -7    0.71    1.01   0
 -16  -5   0    5.75    0.19   0
 -16   1  -9   -0.83    1.15   0
 -15   0  -4   20.03    0.73   0
 -13   0  -3    0.22    0.62   0
 -13   2 -10   33.00    1.48   0
 -13   2  -9    1.07    0.85   0
 -11  -2   0   55.11    0.43   0
  -8   3 -11    0.53    1.02   0
  -8   3 -10   35.12    1.35   0
  -8   3  -9    1.94    0.83   0
  -7   3  -8   16.80    0.90   0
  -6  -8   3    5.86    0.66   0
  -6  -7   3   54.18    0.88   0
  -6   1  -2   66.04    0.71   0
  -5  -9   3    1.67    0.58   0
  -4 -10   3   -0.06    0.86   0
  -4  -3   2  154.16    0.76   0
  -4   3  -6   73.40    1.11   0
  -2  -5   3   35.72    0.66   0
  -2   2  -3  281.39    1.37   0
   2  -1   1  183.22    0.77   0
   2   3  -5   80.34    0.91   0
   3  -1   1    9.84    0.47   0
   3   3  -5   58.82    0.78   0
   6  -5   3    0.67    0.53   0
   7 -10   3   -0.23    1.07   0
   9  -6   3   29.31    1.14   0
  10  -8   3    0.95    0.84   0
  10  -7   3   15.26    0.88   0
  11   2  -4   90.02    0.39   0
  12  -1   0  282.99    1.43   0
  12   3  -8   16.73    0.57   0
  14  -3   1    2.02    0.57   0
  14   1  -3   83.86    0.47   0
  18   1  -5    5.35    0.19   0
  21   0  -5   -0.23    0.33   0
  22  -1  -4    4.35    0.51   0
  23  -5  -1    3.17    1.14   0
  24  -3  -3    0.99    0.65   0
  24  -2  -4   20.02    0.90   0
 -21  -2  -6    3.92    0.85   0
 -20  -2  -5   -1.16    0.79   0
 -20  -1  -8    9.85    1.33   0
 -19  -4  -2    4.00    0.45   0
 -19  -2  -4   48.06    0.95   0
 -19  -1  -6   70.97    1.57   0
 -17   0  -6   41.81    1.11   0
 -16   0  -5    1.00    0.65   0
 -14   1  -6   16.29    0.86   0
 -12   2 -10    2.04    1.27   0
 -11  -1  -1    9.31    0.42   0
 -11   1  -4  304.84    1.96   0
 -10   2  -6   29.18    0.88   0
  -7   0  -1    0.24    0.39   0
  -7   3 -10   25.41    1.20   0
  -6  -9   3   15.35    0.72   0
  -6   3 -11   13.78    1.39   0
  -6   3  -8    0.16    0.67   0
  -5 -10   3   11.87    1.03   0
  -3  -5   3    4.80    0.39   0
  -1   2  -3  230.72    1.20   0
   5   0   0  291.35    0.81   0
   6   2  -3    4.71    0.24   0
   9  -3   2    9.00    0.55   0
  11  -9   3    1.86    1.24   0
  11  -7   3    4.95    0.85   0
  12   0  -1    0.19    0.24   0
  15  -3   1   84.39    1.28   0
  16  -7   2    7.51    0.99   0
  16  -2   0   22.63    0.84   0
  17  -4   1   42.53    1.27   0
  17   2  -8   23.94    0.43   0
  19  -6   1   25.50    1.20   0
  21  -2  -2   19.42    0.71   0
  22  -6   0    1.63    1.18   0
  24  -4  -2    7.11    0.90   0
 -21  -2  -7   -0.45    1.08   0
 -19  -3  -3   15.89    0.68   0
 -18  -5  -1   13.92    0.40   0
 -18  -1  -5    8.36    0.75   0
 -18   0  -9    1.45    1.05   0
 -17   0  -7    1.25    1.02   0
 -15  -8   1    0.94    0.27   0
 -15   1 -10    7.64    1.13   0
 -15   1  -9    0.53    0.96   0
 -15   1  -8    0.72    0.85   0
 -14   0  -4   35.32    0.99   0
 -14   1  -7   59.10    1.45   0
 -13  -3   0   13.57    0.28   0
 -11   2 -11    4.65    1.11   0
 -10   0  -2  993.56    2.62   0
  -9   2  -6    6.21    0.86   0
  -7  -8   3    0.96    0.40   0
  -6 -10   3    8.77    0.87   0
  -6  -6   3    4.58    0.49   0
  -6   3 -10    5.46    0.95   0
  -5   1  -2 1099.89    2.42   0
  -5   2  -4  358.05    1.84   0
  -5   3 -10    1.64    1.04   0
  -5   3  -8   35.03    1.07   0
  -4  -5   3  123.96    1.05   0
  -1   3  -6  135.12    1.33   0
   0  -1   1   37.52    0.34   0
   0   2  -3  570.90    1.76   0
   1  -4   3  276.39    1.63   0
   2  -4   3  400.20    1.97   0
   3  -4   3   42.64    0.75   0
   4  -4   3    2.17    0.64   0
   6  -1   1    3.51    0.48   0
   7   3  -6  153.07    1.11   0
   9  -5   3   17.13    0.76   0
  10  -3   2   43.56    0.81   0
  11  -6   3   11.98    0.81   0
  11   3 -11    0.13    0.80   0
  12  -8   3    0.20    0.89   0
  12  -7   3    0.27    0.78   0
  12  -2   1    4.36    0.50   0
  13  -4   2    1.07    0.61   0
  13  -1   0  416.51    1.84   0
  15  -5   2   32.41    1.02   0
  17  -8   2   74.42    1.91   0
  17  -7   2   -0.72    0.89   0
  20  -7   1    0.82    1.05   0
  20  -6   1    3.34    1.16   0
  20   0  -4    0.49    0.31   0
  21  -1  -3   23.13    0.71   0
  23  -2  -3    2.19    0.52   0
 -22  -5  -4   16.72    0.88   0
 -22  -4  -5   -0.85    0.77   0
 -21  -4  -4   14.08    0.81   0
 -21  -3  -5    2.69    0.69   0
 -20  -4  -3    7.74    0.60   0
 -20  -3  -4    2.85    0.57   0
 -20  -2  -6   24.38    1.15   0
 -19  -1  -7   13.28    0.99   0
 -17  -2  -3   24.51    0.78   0
 -17   0  -9   -0.81    1.24   0
 -17   0  -8   12.95    1.05   0
 -16   0  -6  155.82    1.80   0
 -15  -1  -3    0.73    0.46   0
 -15   0  -5    0.56    0.60   0
 -14   1  -8   11.92    1.26   0
 -13  -1  -2   16.31    0.60   0
 -13   1  -6    3.97    0.72   0
 -12  -9   2    0.47    0.47   0
 -12  -8   2   77.93    0.85   0
 -12   0  -3   -1.05    0.61   0
 -12   1  -5   -0.15    0.54   0
 -10  -5   2   66.53    0.52   0
 -10   2  -8    0.24    0.95   0
  -8  -4   2   51.19    0.43   0
  -8   1  -3  118.80    1.06   0
  -7   2  -5   14.38    0.63   0
  -5  -3   2    1.48    0.25   0
  -4   3 -11   19.85    1.20   0
  -4   3 -10    8.93    1.18   0
  -4   3  -9   54.96    1.47   0
  -3   3 -11    2.27    1.13   0
  -3   3  -7    1.93    0.61   0
  -2   3 -12    4.49    1.05   0
   0  -4   3  249.26    1.44   0
   1   2  -3    2.53    0.32   0
   1   3  -6  346.45    1.95   0
   2  -8   4    5.19    0.89   0
   2   2  -3  223.23    1.02   0
   3  -8   4    5.55    0.94   0
   3   2  -3   31.48    0.49   0
   5   3  -6    6.22    0.58   0
   6   3  -6   43.05    0.68   0
  10  -5   3    0.30    0.57   0
  10   3 -11   -1.34    0.82   0
  12  -6   3   48.50    1.18   0
  13  -9   3    0.68    0.99   0
  16  -5   2   21.84    1.10   0
  16  -3   1   70.90    1.23   0
  16   0  -2   66.15    0.68   0
  16   2  -7    0.73    0.23   0
  17   2  -9    0.47    0.39   0
  18  -7   2    6.66    1.23   0
  18  -4   1   30.09    0.99   0
  24  -1  -5    0.06    0.55   0
  25  -3  -3   -0.09    0.74   0
 -19  -7  -1    1.87    0.25   0
 -19  -2  -5    4.55    0.82   0
 -18  -1  -6   41.12    1.13   0
 -17  -3  -2  164.04    1.23   0
 -17  -1  -5    0.49    0.84   0
 -16  -1  -4   14.67    0.71   0
 -15  -7   1   18.73    0.26   0
 -14   1 -10    5.12    1.04   0
 -14   1  -9    1.04    0.86   0
  -9   2 -11    0.35    1.21   0
  -9   2  -7    0.64    0.69   0
  -8  -7   3    5.60    0.50   0
  -7 -10   3    2.53    0.62   0
  -7  -6   3   14.70    0.52   0
  -7  -1   0  186.88    0.63   0
  -4   1  -2  862.37    2.05   0
  -3   3 -10   -0.97    0.78   0
  -3   3  -9    3.91    0.76   0
  -3   3  -8    3.37    0.70   0
  -2   3  -8    1.56    0.87   0
  -1  -4   3    9.86    0.45   0
  -1   3 -11   -0.78    1.06   0
  -1   3  -7    0.15    0.55   0
   0  -9   4   30.83    1.20   0
   0  -8   4    0.35    0.65   0
   0  -7   4    5.76    0.80   0
   1  -8   4    1.09    0.66   0
   1  -7   4   71.59    1.31   0
   1   3 -12   31.33    1.56   0
   2  -9   4   57.89    1.39   0
   2  -7   4  129.54    1.56   0
   3 -10   4    0.84    1.11   0
   3  -7   4   89.41    1.39   0
   3  -2   2  373.71    1.47   0
   3   3 -12    9.46    1.30   0
   4 -10   4    4.08    1.15   0
   4  -9   4    2.11    0.85   0
   4  -7   4   62.93    1.24   0
   4  -2   2  532.30    1.81   0
   5  -9   4    0.85    0.88   0
   5  -7   4   -0.21    0.70   0
   5  -2   2    1.47    0.58   0
   6  -7   4    3.77    0.92   0
   7  -9   4    4.40    1.17   0
   7  -8   4  112.77    1.93   0
   8  -4   3    0.90    0.49   0
   9   3 -11    0.96    0.83   0
  10   3 -10   61.07    1.27   0
  10   3  -9   10.68    0.73   0
  11   1  -2  573.71    0.99   0
  12  -3   2  107.62    1.34   0
  13   0  -1   -0.09    0.25   0
  14  -7   3   13.27    1.01   0
  15  -4   2   15.47    0.98   0
  18  -6   2   64.67    1.66   0
  20  -5   1    0.27    0.82   0
  20  -2  -1    2.31    0.66   0
  22  -3  -1   20.12    0.99   0
  22  -2  -2   17.48    0.76   0
  23  -1  -4    0.80    0.46   0
  25  -2  -4    1.80    0.70   0
 -21  -3  -6   56.17    1.32   0
 -20  -6  -2   24.70    0.57   0
 -20  -2  -7   -0.21    0.86   0
 -18  -1  -7    0.53    0.80   0
 -16   0  -9    1.79    1.17   0
 -16   0  -8    2.74    0.91   0
 -15  -3  -1   83.67    0.74   0
 -15  -2  -2  171.75    1.19   0
 -15   0  -6  109.21    1.54   0
 -14   0  -5    0.73    0.75   0
 -13  -2  -1    5.24    0.35   0
 -13   1 -10   -0.66    0.96   0
 -13   1  -9    7.52    1.21   0
 -12   1  -6   43.19    1.00   0
 -11   1  -5   -0.48    0.53   0
  -9   2  -9    2.03    0.81   0
  -9   2  -8    0.95    0.74   0
  -7   1  -3  763.99    2.42   0
  -6   0  -1    0.52    0.27   0
  -3   2  -4  228.41    1.42   0
  -2  -9   4    6.99    0.90   0
  -2  -8   4  267.48    2.14   0
  -1 -10   4    7.73    1.05   0
  -1  -9   4    1.18    0.68   0
  -1  -1   1  620.72    1.00   0
  -1   3 -10    2.27    0.79   0
  -1   3  -9    2.18    0.97   0
  -1   3  -8   22.36    0.86   0
   0 -10   4    2.08    1.06   0
   0   3  -7    5.17    0.57   0
   1  -2   2  712.66    1.82   0
   1   3  -7   10.52    0.62   0
   2   3 -11    1.85    1.05   0
   2   3  -7   25.04    0.86   0
   3  -6   4   48.43    1.12   0
   5  -6   4  194.20    1.93   0
   6   3 -11    0.56    0.94   0
   6   3  -7    3.98    0.60   0
   7  -2   2  196.40    1.34   0
   7   3  -7   16.11    0.54   0
   8  -7   4    3.35    0.76   0
   8   3 -11    6.46    0.78   0
   9  -9   4   -0.82    1.24   0
   9  -8   4   73.20    1.59   0
   9  -4   3   32.93    0.82   0
   9   3 -10   10.36    0.87   0
   9   3  -8   17.78    0.60   0
  13   2  -5   14.07    0.23   0
  14  -2   1   69.87    0.99   0
  15  -7   3   11.50    1.02   0
  16  -8   3    9.68    1.37   0
  17  -3   1  142.42    1.55   0
  19  -4   1   13.35    0.83   0
  20  -3   0   14.50    0.80   0
  24  -4  -1    5.29    1.04   0
  24  -2  -3    6.72    0.75   0
 -21  -6  -3   -0.44    0.49   0
 -20  -3  -5    2.55    0.68   0
 -19  -2  -6    1.32    0.84   0
 -18  -4  -2   47.80    0.77   0
 -18  -1  -9    0.19    0.99   0
 -17  -1  -6   10.12    1.00   0
 -14  -1  -3   73.23    0.93   0
 -12   1 -11    5.27    1.14   0
 -12   1 -10    1.99    1.23   0
 -11   0  -3   -0.21    0.44   0
 -10  -1  -1  909.44    2.03   0
  -9  -9   3   12.37    0.71   0
  -9  -8   3    2.65    0.51   0
  -8   2  -8   -1.22    0.70   0
  -7   2 -11   16.01    1.34   0
  -6  -5   3    0.52    0.37   0
  -5   2  -5  194.35    1.50   0
  -3  -9   4    2.57    0.65   0
  -3  -8   4   84.50    1.25   0
  -2 -10   4   10.11    1.05   0
  -2  -7   4   90.80    1.18   0
  -2   2  -4    0.47    0.57   0
   0  -2   2 3518.60    3.78   0
   0   3 -10   10.67    0.91   0
   0   3  -9   18.77    0.88   0
   1   3 -10   62.13    1.41   0
   1   3  -9   -1.16    0.91   0
   1   3  -8  114.96    1.44   0
   2   3 -10   78.64    1.63   0
   3   3 -11    0.70    0.82   0
   4   3 -11    0.16    0.79   0
   4   3  -7    7.31    0.55   0
   5   3 -11    1.16    0.78   0
   5   3 -10   21.61    1.06   0
   5   3  -7   25.78    0.66   0
   6   3 -10    6.31    0.90   0
   6   3  -8    0.96    0.62   0
   7  -6   4   79.60    1.31   0
   7   3 -10    6.54    0.87   0
   7   3  -9    2.47    0.70   0
   8  -2   2 1068.10    2.92   0
   8   0   0 1335.46    2.17   0
   8   3 -10    0.60    0.63   0
   8   3  -9    2.27    0.62   0
   9  -1   1  795.92    2.22   0
  10  -7   4   60.19    1.39   0
  10   2  -4   13.38    0.24   0
  11  -9   4   38.97    1.70   0
  11  -8   4    2.00    1.12   0
  15  -6   3    0.67    0.81   0
  16  -7   3   -0.81    0.92   0
  16  -4   2    4.35    0.71   0
  18  -5   2    9.01    0.92   0
  19   0  -3    0.33    0.34   0
  20  -7   2    1.55    1.02   0
  21  -5   1    2.82    0.81   0
  22  -1  -3    1.41    0.51   0
  22   0  -5    0.44    0.32   0
  23  -3  -1    0.79    0.82   0
 -21  -5  -4    5.86    0.70   0
 -20  -4  -4   24.68    0.88   0
 -19  -5  -2   -0.77    0.39   0
 -19  -2  -7    1.14    1.01   0
 -17  -2  -4  242.31    1.90   0
 -17  -1  -7   12.64    1.16   0
 -16  -2  -3   60.18    0.88   0
 -16  -1  -5   29.32    0.93   0
 -15   0 -10   24.20    1.34   0
 -15   0  -9   -0.79    0.85   0
 -15   0  -8    0.93    0.81   0
 -14   0  -6    0.22    0.90   0
 -12  -1  -2    2.47    0.38   0
 -12   0  -4    1.79    0.67   0
 -12   1  -9    0.38    0.84   0
 -12   1  -8   40.72    1.20   0
 -11   1 -11   -0.82    1.00   0
  -9  -7   3    0.01    0.45   0
  -8  -6   3    6.06    0.41   0
  -7   2 -10    4.75    0.96   0
  -7   2  -9    0.01    0.97   0
  -7   2  -7    1.51    0.62   0
  -6   1  -3  176.74    1.26   0
  -6   2 -11   13.32    1.30   0
  -6   2  -6   84.41    1.16   0
  -4  -9   4    6.47    0.68   0
  -4   2  -5   64.46    1.00   0
  -3 -10   4   33.49    1.12   0
  -3  -7   4   60.98    0.98   0
  -1  -6   4   -0.26    0.44   0
   2   3  -9    2.24    0.68   0
   3   3  -9    3.56    0.68   0
   3   3  -8  101.40    1.31   0
   4   3  -9    0.44    0.65   0
   5   3  -9    9.40    0.71   0
   5   3  -8   -0.68    0.52   0
   6   3  -9    4.15    0.62   0
   9  -2   2  231.85    1.46   0
  10  -6   4   -0.10    0.99   0
  10  -1   1  898.65    2.49   0
  11  -7   4    3.73    0.81   0
  12  -8   4   -1.32    0.92   0
  12  -7   4   18.23    1.26   0
  14  -3   2  585.94    2.82   0
  15  -2   1  142.82    1.34   0
  16   2  -9    0.47    0.46   0
  16   2  -8   25.08    0.52   0
  17  -7   3    2.04    0.96   0
  17   0  -2    7.46    0.39   0
  17   1  -4  157.25    0.61   0
  19  -5   2   -0.38    1.02   0
  20  -6   2   23.43    1.43   0
  20  -4   1    7.90    0.81   0
  21  -2  -1    0.80    0.50   0
  23  -2  -2   16.16    0.74   0
  23   0  -6    6.72    0.37   0
  25  -4  -1   -0.32    1.02   0
  25  -3  -2   50.34    1.34   0
 -21  -4  -6   -1.14    0.89   0
 -20  -5  -3   11.21    0.61   0
 -19  -4  -3    2.68    0.44   0
 -19  -2  -8    1.04    0.96   0
 -17  -1  -9    2.51    0.99   0
 -17  -1  -8   18.88    1.10   0
 -14   0  -7   -0.07    0.92   0
 -13  -9   2    1.34    0.39   0
 -13  -8   2  115.91    0.90   0
 -13   0  -5   -0.12    0.57   0
 -11   1 -10   25.67    1.28   0
 -11   1  -7   62.37    1.22   0
 -10  -2   0   61.32    0.43   0
 -10   1 -11    0.31    1.22   0
  -6  -3   2   43.15    0.38   0
  -6   2  -7   43.97    0.99   0
  -5  -9   4   23.30    0.92   0
  -5   2 -11    0.42    1.16   0
  -5   2  -6    3.64    0.57   0
  -4 -10   4   70.77    1.43   0
  -4  -7   4   18.48    0.63   0
  -4  -4   3    0.99    0.37   0
  -4   2 -12   20.87    1.37   0
  -3   2 -12   20.54    1.53   0
  -2  -6   4  137.58    1.29   0
  -1  -2   2 1738.33    2.50   0
   2  -5   4  227.63    1.68   0
   3  -5   4   44.84    0.89   0
   3  -3   3  213.51    1.34   0
   4  -3   3   21.63    0.59   0
   5  -5   4   24.55    0.76   0
   6  -5   4   75.41    1.15   0
   7  -5   4    5.48    0.60   0
   8  -5   4    0.77    0.78   0
   9   0   0  391.35    1.27   0
  10  -2   2  372.40    1.87   0
  11  -6   4    0.36    0.70   0
  14  -8   4   39.38    1.60   0
  15  -3   2  781.29    3.42   0
  17  -6   3    7.01    0.95   0
  18  -7   3    3.60    1.06   0
  19  -2   0   44.93    0.92   0
  21  -4   1    0.39    0.96   0
  21  -1  -2   77.29    1.05   0
  24  -1  -4    0.90    0.56   0
 -20  -7  -2    0.39    0.42   0
 -20  -3  -7    4.46    0.87   0
 -19  -3  -5   10.77    0.92   0
 -18  -2  -6    8.10    0.79   0
 -16  -4  -1   41.26    0.56   0
 -16  -1  -6    2.12    0.68   0
 -14  -2  -2  267.92    1.48   0
 -14   0  -9    0.37    0.88   0
 -13  -1  -3   20.07    0.74   0
 -13   0  -6   27.58    1.02   0
 -12  -6   2  143.45    0.70   0
 -10  -9   3   12.36    0.65   0
 -10  -8   3   23.41    0.64   0
 -10   1  -7    1.39    0.89   0
  -8   0  -2   23.23    0.52   0
  -7  -5   3   27.14    0.51   0
  -6  -9   4   27.55    0.96   0
  -5 -10   4   64.71    1.38   0
  -5  -7   4    8.89    0.60   0
  -5   0  -1    0.46    0.37   0
  -5   2  -7  259.04    2.10   0
  -4   2 -11    0.68    0.90   0
  -4   2  -6   -0.21    0.70   0
  -3  -6   4  135.48    1.24   0
  -3   2  -5  132.01    1.20   0
  -2   1  -2 1102.23    2.10   0
  -2   2 -12   -1.00    1.24   0
   0  -5   4  270.93    1.72   0
   1  -3   3  148.59    1.07   0
   9   2  -4    6.28    0.25   0
  11  -1   1    9.00    0.41   0
  12  -6   4   -1.10    0.71   0
  13  -6   4    5.85    1.03   0
  14  -4   3  134.29    1.70   0
  14   2  -6   54.14    0.51   0
  15   1  -3  155.20    0.61   0
  15   2 -10    5.20    0.65   0
  15   2  -7    4.32    0.30   0
  16  -5   3    0.07    0.73   0
  16  -2   1    6.82    0.57   0
  16  -1   0  157.12    1.31   0
  18  -6   3    0.06    1.04   0
  19  -7   3    6.75    1.29   0
  19  -3   1   -0.02    0.67   0
  19  -1  -1    5.06    0.57   0
  22  -3   0    1.60    0.80   0
  22  -2  -1    5.34    0.74   0
 -21  -5  -5    1.05    0.80   0
 -20  -4  -5   28.61    1.11   0
 -18  -6  -1    8.47    0.37   0
 -18  -3  -4    0.45    0.62   0
 -18  -2  -7   24.53    1.07   0
 -17  -2  -5   -0.52    0.56   0
 -16  -1  -8    6.45    0.96   0
 -16  -1  -7    6.17    0.82   0
 -15  -1  -5    1.31    0.58   0
 -13   0  -7   -0.98    0.87   0
 -12   0 -11    1.03    1.28   0
 -12   0  -5    1.75    0.54   0
 -11   0  -4  133.96    1.26   0
 -10   1  -9    4.57    0.79   0
  -9  -4   2   86.56    0.46   0
  -9   1 -11    2.84    1.02   0
  -9   1  -6  126.82    1.52   0
  -8   1  -5   15.60    0.76   0
  -5   1  -3    0.36    0.44   0
  -5   2  -9    4.62    0.77   0
  -5   2  -8  357.94    2.53   0
  -4  -6   4   83.28    1.05   0
  -4   2 -10    2.02    0.85   0
  -2   2  -5   13.89    0.56   0
  -1  -5   4   75.66    0.95   0
   0  -3   3  145.54    1.02   0
   1   2  -4   56.94    0.68   0
   2  -8   5    4.11    0.96   0
   3  -9   5   25.98    1.16   0
   3  -8   5   20.96    1.17   0
   4  -9   5    8.59    1.01   0
   5  -9   5    1.64    0.91   0
   6  -9   5   -1.63    0.91   0
   6  -8   5   18.58    1.02   0
   7  -9   5   22.98    1.28   0
   7  -8   5    3.63    1.14   0
   8  -9   5    9.66    1.35   0
   8  -8   5    1.36    1.12   0
  10  -3   3   19.81    0.68   0
  10   0   0   17.80    0.38   0
  11  -5   4  277.59    2.29   0
  12  -2   2  132.45    1.32   0
  12   2  -5   63.68    0.49   0
  15  -7   4  157.29    2.33   0
  15   0  -1   -0.16    0.33   0
  15   2  -9    0.17    0.47   0
  15   2  -8   28.40    0.62   0
  16  -3   2   32.95    0.90   0
  17  -5   3    0.75    0.78   0
  17  -2   1   18.88    0.87   0
  19  -6   3    2.29    1.16   0
  19  -4   2    3.40    0.93   0
  20  -3   1   26.72    1.07   0
  20  -2   0   39.30    1.01   0
  20   1  -7    7.67    0.20   0
  21  -5   2    2.22    1.13   0
  22  -6   2   40.11    1.53   0
  22  -4   1   15.30    1.10   0
 -19  -4  -4   66.24    1.17   0
 -19  -3  -7    1.42    1.04   0
 -17  -7   0   45.98    0.36   0
 -17  -5  -1   66.00    0.66   0
 -16  -2  -4  562.29    2.64   0
 -15  -2  -3  106.85    1.09   0
 -15  -1  -6   -0.94    0.84   0
 -14  -4   0   53.88    0.44   0
 -13  -7   2   41.65    0.45   0
 -13   0  -8  288.11    2.58   0
 -11  -1  -2  134.25    0.99   0
 -10  -7   3   65.78    0.75   0
  -9  -6   3   10.06    0.40   0
  -9  -1  -1  769.50    1.79   0
  -9   1  -9    1.67    1.06   0
  -9   1  -7   35.44    1.14   0
  -8   1 -11    2.29    0.94   0
  -7  -9   4   37.03    0.99   0
  -7   1 -12    9.51    1.16   0
  -6  -7   4   62.79    0.98   0
  -5  -4   3   45.64    0.57   0
  -4   2  -9   -0.50    0.72   0
  -4   2  -8  629.13    3.29   0
  -3   2 -10   41.91    1.27   0
  -3   2  -6  288.54    1.87   0
  -2  -5   4   21.38    0.68   0
  -2  -1   1    9.35    0.15   0
  -2   2 -11   16.45    1.04   0
  -1  -3   3   57.51    0.68   0
  -1   2 -11   20.88    1.33   0
  -1   2  -5   32.06    0.66   0
   1  -8   5   33.78    1.03   0
   1   2 -12   58.36    1.63   0
   2  -7   5    0.91    0.89   0
   2   2 -12   36.60    1.52   0
   3   2 -12    2.77    1.15   0
   4  -7   5    0.40    0.70   0
   6  -4   4  131.87    1.45   0
   8  -7   5    6.41    1.09   0
   8   2  -4  100.07    0.62   0
   9  -9   5    0.50    1.03   0
   9  -8   5    0.14    0.89   0
  10  -9   5   27.78    1.44   0
  10  -8   5    0.25    0.88   0
  11  -3   3   74.11    1.08   0
  12  -5   4  246.78    2.23   0
  12   2 -11    0.69    0.82   0
  15  -6   4   26.14    1.29   0
  17  -3   2  162.29    1.81   0
  17  -1   0  260.48    1.69   0
  18  -5   3    7.74    1.09   0
  20   0  -3    0.02    0.30   0
  23  -3   0   -0.01    0.87   0
 -20  -6  -3    0.33    0.50   0
 -20  -5  -4    1.25    0.67   0
 -20  -4  -6    0.50    0.75   0
 -19  -6  -2   76.95    0.89   0
 -18  -4  -3   -0.27    0.58   0
 -17  -4  -2   15.03    0.55   0
 -17  -2  -9    1.56    0.98   0
 -17  -2  -6    5.65    0.71   0
 -15  -1  -9    0.60    0.98   0
 -15  -1  -7    6.25    0.78   0
 -14  -3  -1    2.04    0.25   0
 -14  -1  -5   26.73    0.98   0
 -12   0 -10   25.74    1.23   0
 -12   0  -9   -1.10    1.06   0
 -12   0  -6    0.15    0.62   0
 -11  -5   2   20.05    0.25   0
 -11   0 -11    0.02    1.03   0
  -9   0  -3   -0.48    0.39   0
  -8   1 -10   54.64    1.43   0
  -7   0  -2   32.15    0.62   0
  -7   1  -5   56.36    0.98   0
  -6   1 -12   11.05    1.13   0
  -6   1  -4    0.03    0.45   0
  -5  -6   4   12.51    0.57   0
  -3   2  -9   45.38    1.16   0
  -3   2  -8  156.74    1.72   0
  -2  -9   5   15.82    1.01   0
  -2   2 -10  212.23    2.27   0
  -2   2  -6  284.84    1.83   0
  -1  -9   5   30.54    1.07   0
  -1   1  -2  945.75    1.84   0
   0  -7   5   11.89    0.91   0
   0   2 -11   10.26    0.99   0
   0   2  -5   84.80    1.01   0
   1   2 -11    1.14    1.02   0
   3  -4   4   85.93    1.03   0
   4   2 -12   -1.17    0.85   0
   4   2  -4  256.73    1.17   0
   6  -6   5    1.21    0.86   0
   6   2 -12    7.78    0.98   0
   8  -4   4   98.75    1.25   0
   9  -4   4   74.79    1.26   0
  11  -8   5    1.32    0.97   0
  11  -7   5    3.92    1.11   0
  11   0   0  216.92    1.04   0
  12  -8   5    0.77    0.89   0
  12  -3   3   -0.52    0.51   0
  13  -5   4   41.10    1.11   0
  13   2 -10    0.13    0.65   0
  16  -4   3    8.42    0.81   0
  17  -7   4   10.72    1.13   0
  18  -2   1   93.01    1.31   0
  20  -6   3    0.44    1.01   0
  20  -4   2   42.19    1.25   0
  20  -1  -1    4.85    0.57   0
  22  -1  -2    0.73    0.51   0
  25  -4   0    7.02    0.95   0
 -19  -5  -3    5.03    0.54   0
 -18  -5  -2    6.23    0.51   0
 -16  -2  -5    7.70    0.65   0
 -14  -1 -10    6.16    1.04   0
 -12  -3   0    9.67    0.24   0
 -12  -1  -3   41.74    0.73   0
 -12   0  -8  142.16    1.85   0
 -11  -8   3   11.04    0.48   0
 -11   0 -10   15.68    1.08   0
 -11   0  -5    0.21    0.49   0
 -10   0 -11    2.97    1.21   0
 -10   0  -4   60.69    0.88   0
  -8  -9   4   34.63    0.92   0
  -8  -5   3   15.03    0.38   0
  -8   1  -9    0.93    0.71   0
  -8   1  -8   70.28    1.31   0
  -7  -7   4  161.22    1.35   0
  -7   1 -10   79.32    1.60   0
  -6  -1   0 1065.40    1.32   0
  -5   1 -12   16.11    1.21   0
  -3  -9   5    6.51    0.84   0
  -2  -8   5   10.64    0.71   0
  -2  -3   3  147.44    0.96   0
  -2   2  -9    1.57    0.71   0
  -2   2  -8    5.39    0.72   0
  -2   2  -7    3.20    0.57   0
  -1   2  -9   16.12    1.02   0
  -1   2  -6  167.45    1.40   0
   1  -4   4   55.68    0.85   0
   1   2  -5   53.36    0.87   0
   2  -6   5   61.46    1.26   0
   2   2 -11    0.02    0.79   0
   7  -6   5    1.32    0.70   0
   8  -6   5    5.20    0.79   0
   9   2 -11    0.52    0.88   0
  10  -6   5    3.32    0.95   0
  10   2 -11    1.60    0.85   0
  11   2  -5  411.68    1.26   0
  12  -7   5   -0.02    0.80   0
  12   0   0  970.70    2.29   0
  12   2 -10   22.79    0.93   0
  13   2  -6  252.91    1.11   0
  14  -1   1   21.46    0.72   0
  14   2  -8   23.46    0.59   0
  15  -5   4    0.56    1.02   0
  16   0  -1   -0.37    0.32   0
  18  -3   2   12.86    0.80   0
  18  -1   0  109.09    1.18   0
  20   1  -8    4.85    0.29   0
  21  -6   3   -0.07    1.03   0
  21  -4   2   13.65    1.13   0
  25  -2  -2   43.48    1.15   0
 -20  -5  -5    1.94    0.85   0
 -19  -4  -5    9.80    0.74   0
 -18  -3  -8   30.62    1.42   0
 -18  -3  -7    1.59    0.98   0
 -17  -3  -4    6.07    0.54   0
 -16  -3  -3   24.00    0.71   0
 -16  -2  -9   16.87    1.39   0
 -15  -3  -2  791.80    2.47   0
 -15  -2  -4    0.61    0.62   0
 -14  -9   2    5.22    0.36   0
 -14  -1  -9   -0.34    0.87   0
 -14  -1  -6   15.66    0.84   0
 -13  -2  -2    1.06    0.34   0
 -11   0  -9    1.06    0.82   0
 -11   0  -8  157.39    2.00   0
 -11   0  -7    2.07    0.85   0
 -11   0  -6   22.14    0.83   0
  -8  -8   4   11.11    0.66   0
  -7   1  -9   13.99    0.86   0
  -7   1  -8   45.37    1.24   0
  -7   1  -6   64.74    1.04   0
  -6  -6   4   62.50    0.86   0
  -6   1 -10  117.11    2.02   0
  -6   1  -5    6.54    0.66   0
  -5   1  -4  233.34    1.43   0
  -4  -5   4   59.75    0.81   0
  -3  -8   5    3.37    0.75   0
  -3  -2   2  999.04    1.67   0
  -3   1 -12   13.61    1.49   0
  -3   1  -3   11.61    0.57   0
  -1   2  -8   11.71    0.71   0
  -1   2  -7   39.64    0.89   0
   0  -4   4  165.42    1.27   0
   0   2  -6    8.96    0.58   0
   1  -6   5   14.14    0.71   0
   1   2 -10   -0.32    0.71   0
   2   2 -10    8.96    1.01   0
   2   2  -5  171.89    1.25   0
   4   2 -11   12.39    0.93   0
   5   2 -11    4.45    0.86   0
   6   2 -11    1.46    0.81   0
   7   2 -11    0.35    0.71   0
   8   2 -11    0.08    0.73   0
  12  -4   4  164.58    1.75   0
  13  -7   5   -0.84    0.92   0
  14  -7   5    4.85    1.22   0
  14  -3   3    0.88    0.58   0
  15  -2   2  176.79    1.54   0
  19  -3   2   17.95    1.02   0
  19   0  -2  159.02    1.10   0
  20  -5   3   10.36    1.02   0
  22  -3   1   32.42    1.16   0
  22   0  -4   23.68    0.49   0
  23   0  -5    0.12    0.28   0
  24  -4   1   18.28    1.05   0
  24  -3   0    4.78    0.79   0
  26  -3  -1    3.23    0.95   0
 -19  -4  -7    2.79    1.02   0
 -19  -4  -6    0.52    0.71   0
 -18  -4  -4  243.53    1.92   0
 -15  -2 -10   28.67    1.65   0
 -13  -1 -10   -0.74    0.95   0
 -12  -1 -11    4.17    1.14   0
 -10  -1  -2   79.39    0.77   0
 -10   0 -10    2.61    0.92   0
  -9   0 -11   -0.15    1.01   0
  -9   0  -4    0.51    0.60   0
  -8   0  -3   -0.23    0.40   0
  -6  -4   3   77.34    0.62   0
  -6   1  -9    5.67    1.02   0
  -5   1 -10   58.11    1.57   0
  -1  -4   4  371.24    1.83   0
   0  -6   5   33.15    0.84   0
   0   2  -7  171.33    1.55   0
   1   2  -6  309.45    1.76   0
   3   2 -10    3.61    0.72   0
   3   2  -5    4.30    0.53   0
   4  -5   5   24.16    0.93   0
   5   2 -10   53.04    1.30   0
   6  -2   3  102.38    1.11   0
   7  -5   5   50.61    1.21   0
   8  -5   5   21.19    1.02   0
   9   2 -10   24.79    1.02   0
  10   2 -10   30.11    1.05   0
  10   2  -5   24.54    0.41   0
  12   2  -6  175.57    1.00   0
  13  -6   5    0.10    0.80   0
  13  -4   4   18.70    0.84   0
  13   0   0  838.81    2.23   0
  13   2  -7    4.47    0.37   0
  15  -3   3   31.89    0.90   0
  16  -2   2  100.82    1.40   0
  21  -1  -1   11.54    0.55   0
  21   0  -3    0.15    0.31   0
  22  -4   2    9.41    0.92   0
  23  -1  -2    7.00    0.61   0
  24  -2  -1    7.53    0.68   0
 -20  -6  -4    9.04    0.76   0
 -19  -5  -4    0.80    0.72   0
 -17  -3  -9    7.49    1.08   0
 -17  -3  -5   27.48    0.86   0
 -15  -5   0  122.03    0.65   0
 -15  -4  -1   14.46    0.41   0
 -15  -2  -5    0.50    0.56   0
 -13  -1  -9    7.57    0.91   0
 -13  -1  -6    5.17    0.66   0
 -12  -9   3    0.39    0.46   0
 -12  -1  -4  324.29    1.87   0
 -11  -7   3   39.33    0.57   0
 -10  -6   3   68.70    0.65   0
 -10   0  -9    0.68    0.73   0
 -10   0  -8   15.66    1.04   0
 -10   0  -7   -0.03    0.86   0
 -10   0  -6   53.73    0.99   0
  -9  -9   4   30.49    0.88   0
  -9   0 -10    0.82    0.89   0
  -8  -7   4  103.48    1.06   0
  -8   0 -11   -2.74    0.93   0
  -7  -3   2  353.26    0.82   0
  -7   0 -12   -1.09    1.06   0
  -6   0  -2 1695.44    2.89   0
  -6   1  -8   35.44    1.03   0
  -6   1  -6    1.49    0.51   0
  -5  -9   5    3.60    0.79   0
  -5   1  -5   13.48    0.74   0
  -4   1  -4    7.79    0.62   0
  -3  -3   3    0.49    0.26   0
  -3   1 -11   12.90    0.96   0
  -1  -6   5   32.69    0.79   0
  -1   1 -12   -0.91    0.94   0
   1   2  -8    0.27    0.55   0
   2  -5   5    2.68    0.71   0
   2   2  -9   17.38    0.84   0
   2   2  -6  477.95    2.13   0
   3  -5   5    0.72    0.57   0
   4  -2   3  368.34    1.65   0
   5  -8   6   26.35    1.30   0
   5   2  -5   71.51    0.79   0
   6  -9   6    0.81    0.98   0
   6   2 -10   42.94    1.07   0
   7  -1   2  264.27    1.31   0
   7   2 -10   20.86    0.89   0
   8  -8   6    4.12    1.19   0
   8  -1   2  116.87    1.02   0
   8   2 -10   38.27    1.02   0
   9  -5   5    2.98    0.68   0
   9  -2   3    0.74    0.46   0
  10  -2   3   10.59    0.68   0
  10   2  -9   45.80    1.01   0
  11   2  -9    2.58    0.63   0
  13   1  -2   21.88    0.27   0
  15  -6   5   -0.54    1.09   0
  16  -7   5   33.87    1.45   0
  16  -1   1  273.08    1.74   0
  18  -5   4    1.46    1.16   0
  19  -1   0   47.73    0.83   0
  20  -6   4    9.79    1.36   0
  20  -2   1    4.56    0.65   0
  25  -3   0    4.04    0.81   0
 -19  -7  -2   13.22    0.57   0
 -18  -7  -1    2.84    0.35   0
 -18  -4  -5    2.70    0.86   0
 -17  -4  -3    7.57    0.49   0
 -17  -3  -8   52.36    1.46   0
 -17  -3  -6   22.15    0.91   0
 -16  -6   0   33.69    0.38   0
 -16  -4  -2    4.31    0.45   0
 -16  -3  -4   60.24    1.11   0
 -15  -2  -7   39.15    1.26   0
 -14  -2 -10   52.47    1.84   0
 -14  -2  -4   35.72    0.90   0
  -9   0  -9   -1.01    0.97   0
  -9   0  -5    1.38    0.67   0
  -7  -6   4   35.07    0.66   0
  -7   0 -11    1.72    1.18   0
  -6   0 -12    0.51    0.95   0
  -5  -8   5    3.70    0.65   0
  -5  -5   4  113.23    0.96   0
  -5   1  -9   89.72    1.49   0
  -5   1  -8   10.05    0.97   0
  -5   1  -6    4.17    0.71   0
  -4  -7   5   -0.14    0.55   0
  -4   1 -10    1.39    0.79   0
  -2  -4   4    2.92    0.38   0
  -2   1 -11    8.13    0.93   0
  -2   1  -3  520.52    1.69   0
   0   1 -12    6.27    0.97   0
   1   1 -12    8.54    1.19   0
   1   1  -2  978.19    1.67   0
   2  -8   6   32.51    1.28   0
   2   2  -7    2.66    0.51   0
   3  -8   6   53.74    1.38   0
   3  -2   3 1121.01    2.71   0
   3   2  -8   33.16    0.85   0
   3   2  -7    3.33    0.70   0
   3   2  -6  170.76    1.31   0
   4   2  -9    0.21    0.56   0
   5  -7   6   22.42    1.23   0
   5  -3   4  648.74    2.57   0
   6  -7   6   49.22    1.44   0
   6  -3   4  184.91    1.46   0
   6   2  -9   34.26    1.04   0
   6   2  -5   66.64    0.67   0
   7  -7   6   32.51    1.35   0
   8  -7   6   89.43    1.80   0
   8  -3   4   31.19    0.77   0
   8   2  -9    1.63    0.67   0
   9  -1   2  278.60    1.45   0
   9   2  -9   26.82    0.78   0
  10  -8   6    0.98    0.97   0
  10  -1   2   82.58    0.96   0
  11  -8   6    2.15    1.00   0
  11  -2   3    1.08    0.46   0
  11   2  -8   83.49    1.06   0
  11   2  -6    9.45    0.39   0
  12  -5   5   56.91    1.28   0
  17  -3   3    0.74    0.64   0
  17  -2   2  125.56    1.40   0
  19  -5   4    0.44    1.07   0
  20  -4   3    6.53    0.87   0
  22  -1  -1    7.02    0.61   0
  23  -2   0   13.28    0.75   0
  25  -2  -1   -0.78    0.75   0
 -19  -6  -3    1.67    0.45   0
 -19  -5  -5    7.42    0.86   0
 -18  -5  -3    6.74    0.59   0
 -18  -4  -8   20.44    1.19   0
 -18  -4  -7    0.55    1.00   0
 -16  -3  -9   17.84    1.40   0
 -13  -3  -1    0.25    0.31   0
 -12  -2  -2  132.27    1.03   0
 -10  -1 -11   -0.05    1.01   0
  -9  -2   0 1076.48    1.56   0
  -9   0  -8    5.09    0.72   0
  -9   0  -7   -0.49    0.82   0
  -9   0  -6   32.08    0.95   0
  -8   0 -10    0.31    0.83   0
  -8   0  -4  933.52    2.87   0
  -7   0  -3   -0.88    0.41   0
  -6  -9   5    2.24    0.71   0
  -5   1  -7   49.94    1.00   0
   0  -9   6   28.95    1.14   0
   0  -8   6   32.26    1.11   0
   0  -5   5  263.43    1.85   0
   2  -2   3  297.41    1.38   0
   3  -3   4  258.48    1.58   0
   3  -1   2 2956.40    3.57   0
   4  -7   6   29.84    1.03   0
   4   2  -7   12.71    0.59   0
   5   2  -8   63.79    1.02   0
   5   2  -6   82.94    0.96   0
   7   2  -8  249.90    1.84   0
   9   2  -8  117.74    1.30   0
  10   2  -8   15.83    0.59   0
  10   2  -7   25.44    0.62   0
  11  -3   4   32.81    0.87   0
  11  -1   2  138.06    1.13   0
  12  -2   3   18.60    0.66   0
  14  -5   5    1.27    0.80   0
  17  -6   5   -0.10    0.89   0
  17  -4   4  226.60    2.44   0
  17  -1   1   80.70    1.10   0
  18  -3   3    8.90    0.94   0
  18  -2   2   36.10    1.05   0
  18   0  -1    0.00    0.37   0
  20  -1   0    0.76    0.58   0
  21  -4   3    1.10    1.05   0
  21  -2   1    6.89    0.68   0
  23  -5   3    0.05    0.95   0
  24  -4   2   -0.73    1.10   0
  24  -3   1    8.10    1.01   0
 -18  -6  -2   65.65    0.87   0
 -17  -6  -1   11.66    0.44   0
 -17  -5  -2   87.92    0.97   0
 -16  -5  -1   36.34    0.54   0
 -14  -3  -2  578.82    2.10   0
 -12  -1  -7   34.04    1.01   0
 -12  -1  -6   42.81    0.97   0
 -11  -1  -9    3.80    1.10   0
 -11  -1  -4  303.41    1.78   0
 -10  -9   4   56.37    0.95   0
  -9  -5   3   68.52    0.57   0
  -9  -1  -2  285.89    1.34   0
  -8   0  -9   -0.31    0.71   0
  -7  -4   3   72.17    0.59   0
  -7   0 -10    1.85    0.81   0
  -6   0 -11   -0.81    0.84   0
  -5  -7   5    0.18    0.42   0
  -4  -3   3  183.71    0.94   0
  -4   0 -12   22.72    1.29   0
  -4   1  -8   11.39    0.77   0
  -4   1  -6   55.81    1.02   0
  -3  -4   4   75.82    0.79   0
  -2   1 -10    3.05    0.78   0
  -1  -9   6   66.00    1.44   0
  -1  -8   6    1.65    0.88   0
   0   1 -11    1.70    0.83   0
   1  -2   3  235.66    1.24   0
   1   1 -11    6.10    1.08   0
   2  -3   4  153.77    1.20   0
   5  -6   6   24.10    1.17   0
   5  -4   5    2.50    0.71   0
   5   1 -12   38.59    1.35   0
   6  -6   6   46.66    1.16   0
   6  -4   5   11.01    0.65   0
   6   1 -12   33.04    1.46   0
   6   2  -6    5.26    0.42   0
   7  -6   6  148.53    1.84   0
   7  -4   5   68.69    1.12   0
   7   2  -6   42.19    0.64   0
   8  -4   5   46.33    1.01   0
   8   2  -7   14.64    0.60   0
   8   2  -6   32.56    0.56   0
   9  -6   6   75.15    1.63   0
   9  -4   5    6.76    0.69   0
   9   2  -7    0.87    0.34   0
  10  -6   6   12.49    1.09   0
  12  -1   2    1.49    0.44   0
  13  -7   6    5.07    0.99   0
  15   0   0   53.85    0.72   0
  18   1  -4  137.96    0.39   0
  20  -5   4    1.22    0.91   0
 -19  -6  -4    6.29    0.75   0
 -15  -3  -9   15.55    1.38   0
 -14  -2  -7   17.35    0.93   0
 -11  -1  -8   33.57    1.20   0
 -10  -1 -10   48.70    1.40   0
  -9  -7   4  110.44    1.03   0
  -9  -1 -11    0.84    1.00   0
  -8   0  -8   72.20    1.29   0
  -8   0  -7    0.79    0.79   0
  -8   0  -6  100.91    1.34   0
  -8   0  -5   -0.63    0.46   0
  -7  -9   5   -0.41    0.65   0
  -7  -1 -12   11.21    1.40   0
  -6  -5   4   78.72    0.78   0
  -5   0 -11   -2.37    0.88   0
  -5   0  -2  521.00    1.55   0
  -4  -6   5   19.09    0.66   0
  -4  -2   2 1010.95    1.53   0
  -3   0  -1   -0.04    0.31   0
  -3   1  -8    4.93    0.63   0
  -3   1  -5   12.90    0.72   0
  -2  -9   6   41.73    1.20   0
  -2  -8   6    5.68    0.86   0
  -2   1  -9   52.30    1.29   0
  -1   1 -10    1.18    0.73   0
   0  -7   6   51.09    1.12   0
   2  -1   2 1158.70    2.14   0
   4  -4   5  191.37    1.60   0
  11  -6   6    0.90    0.84   0
  11  -4   5    1.20    0.69   0
  12  -6   6    0.56    0.84   0
  12  -4   5   37.66    1.04   0
  13  -6   6   10.75    1.18   0
  13  -1   2   16.09    0.57   0
  14  -3   4    4.01    0.70   0
  15  -2   3  110.71    1.43   0
  16  -5   5    4.54    0.92   0
  17  -5   5    4.08    1.08   0
  18   1  -9    0.13    0.44   0
  19  -6   5    4.12    1.05   0
  19  -2   2  152.38    1.63   0
  21  -5   4    3.77    1.02   0
  22  -2   1    5.54    0.65   0
  22   0  -3    0.14    0.31   0
 -19  -7  -3    8.20    0.62   0
 -19  -6  -5    4.44    0.87   0
 -17  -4  -6    5.73    0.88   0
 -17  -4  -5   84.40    1.28   0
 -16  -4  -3    9.84    0.62   0
 -15  -3  -8   36.83    1.41   0
 -15  -3  -4   87.81    1.09   0
 -14  -3 -10   23.49    1.39   0
 -13  -2  -4    9.36    0.56   0
 -12  -2 -10    1.77    0.95   0
 -11  -1  -5    0.50    0.52   0
 -10  -1  -9    3.64    0.83   0
  -9  -1 -10   64.02    1.72   0
  -8  -6   4    1.09    0.37   0
  -8  -1 -11    0.92    0.94   0
  -7  -8   5   10.32    0.69   0
  -7   0  -8   79.65    1.46   0
  -7   0  -4 1078.76    3.03   0
  -6  -7   5    0.23    0.51   0
  -6  -1 -12   10.46    1.36   0
  -6   0  -3    0.14    0.55   0
  -4   0 -11   -0.02    0.82   0
  -3  -9   6    1.62    0.73   0
  -3   1  -7  380.96    2.27   0
  -3   1  -6  337.42    1.95   0
  -2  -5   5   22.41    0.62   0
  -2   0 -12   57.34    1.62   0
  -2   1  -4    8.97    0.48   0
  -1  -7   6   46.76    1.04   0
  -1   1  -9   31.71    1.19   0
   0  -2   3  568.21    1.76   0
   0   1 -10   10.72    0.82   0
   1  -6   6   14.75    0.92   0
   2  -6   6   51.00    1.12   0
   2  -4   5  139.98    1.32   0
   2   1  -2 1870.59    2.12   0
   3   1 -11    0.58    0.85   0
   4   1 -11    2.39    1.00   0
   8   0   1    0.40    0.38   0
  12   1 -11   -0.30    0.84   0
  13  -4   5   10.48    0.81   0
  13   1 -11    5.10    0.77   0
  14  -4   5   24.92    1.15   0
  16  -2   3   62.34    1.21   0
  16   0   0    0.38    0.43   0
  18  -5   5    0.32    1.18   0
  19   1  -7    0.98    0.26   0
  19   1  -6   45.27    0.37   0
  20  -3   3    2.82    0.73   0
  20  -2   2   89.22    1.45   0
  23  -4   3   -0.06    1.08   0
  23  -3   2   14.11    0.93   0
 -18  -5  -7   10.01    0.97   0
 -18  -5  -5    0.37    0.62   0
 -17  -8   0    0.82    0.25   0
 -15  -3  -7   -1.06    0.95   0
 -15  -3  -6  204.03    2.05   0
 -15  -3  -5    2.93    0.78   0
 -13  -2  -7    0.85    0.70   0
 -13  -2  -6  166.84    1.82   0
 -10  -2 -11    7.37    1.34   0
 -10  -1  -8   18.26    1.06   0
 -10  -1  -4    3.13    0.67   0
  -7  -1 -11    0.75    1.14   0
  -7   0  -7   -1.89    0.75   0
  -7   0  -5    1.96    0.61   0
  -4  -9   6    2.71    0.87   0
  -4  -4   4  339.31    1.50   0
  -3  -8   6   18.62    0.82   0
  -2  -7   6   23.30    0.92   0
  -2   1  -5   59.77    0.91   0
  -1   0 -12  114.93    2.07   0
   0   0 -12   68.64    1.85   0
   0   1  -3   55.62    0.59   0
   1  -4   5  167.55    1.39   0
   5  -8   7   21.24    1.33   0
   5  -5   6    3.50    0.86   0
   6  -8   7    9.51    0.99   0
   6  -5   6   55.22    1.15   0
   6   1 -11   -0.17    0.76   0
   7  -8   7    0.79    0.95   0
   7   1 -11    0.43    0.91   0
   8  -8   7    1.42    0.96   0
   9   1 -11    1.47    0.98   0
  10  -5   6   11.50    0.86   0
  10   0   1    0.59    0.31   0
  10   1 -11   -0.92    0.85   0
  11  -5   6   17.90    1.14   0
  11   0   1    0.27    0.42   0
  11   1 -11    6.32    0.78   0
  15  -6   6    2.89    0.93   0
  15  -1   2   70.41    0.98   0
  16  -3   4   55.65    1.19   0
  17   1  -9    0.84    0.49   0
  19  -5   5    8.11    1.23   0
  19  -1   1   26.50    0.70   0
  20  -4   4   25.57    1.14   0
  21   0  -2  125.99    1.03   0
  23  -2   1    1.92    0.66   0
  24  -3   2   16.59    1.18   0
  25  -2   0    0.62    0.65   0
  25  -1  -2    0.68    0.52   0
  26  -1  -3    3.91    0.54   0
 -17  -5  -3    0.73    0.51   0
 -16  -4  -8    5.76    0.97   0
 -13  -9   3    1.47    0.39   0
 -13  -4   0  195.88    0.80   0
 -13  -3 -10    5.23    1.13   0
 -12  -7   3   -0.61    0.26   0
 -11  -6   3   12.47    0.33   0
 -11  -2  -2  181.83    1.14   0
 -10  -1  -7    2.02    0.70   0
 -10  -1  -6  213.39    1.86   0
 -10  -1  -5  105.19    1.30   0
  -8  -9   5   -0.24    0.49   0
  -8  -1 -10   56.54    1.42   0
  -7  -1  -1    4.53    0.26   0
  -7   0  -6  200.75    1.64   0
  -6   0  -8  306.38    2.31   0
  -5  -1 -12   16.71    1.25   0
  -4  -8   6   68.56    1.34   0
  -3  -5   5   38.94    0.71   0
  -2   0 -11    0.17    0.79   0
  -2   1  -6  765.38    2.84   0
  -1  -3   4   18.32    0.59   0
  -1   1  -8  158.35    1.62   0
  -1   1  -4  165.41    1.10   0
   1   0 -12   21.75    1.36   0
   1   1  -9    2.56    0.92   0
   2  -8   7   16.72    1.19   0
   3  -8   7    1.96    0.85   0
   3   1 -10  151.80    1.82   0
   4  -5   6   32.70    0.96   0
   4   1 -10   68.73    1.43   0
   5  -7   7    2.42    1.03   0
   6  -7   7    0.34    1.03   0
   7  -7   7    8.08    0.93   0
   8  -7   7   -0.80    0.88   0
  10  -7   7    2.02    0.89   0
  12   0   1   -0.32    0.45   0
  14  -5   6   21.72    1.26   0
  14   1 -10    6.77    0.80   0
  16  -4   5   45.94    1.30   0
  17  -2   3   22.68    0.83   0
  17   0   0    3.86    0.47   0
  18   1  -8    4.35    0.40   0
  21  -4   4   14.00    1.03   0
  21  -2   2  101.62    1.44   0
  22  -1   0   53.01    0.95   0
  24  -4   3   45.12    1.45   0
  24  -1  -1    1.18    0.59   0
  24   0  -5   -0.14    0.20   0
 -18  -7  -2    6.04    0.51   0
 -16  -4  -7    7.50    0.83   0
 -16  -4  -6  146.58    1.89   0
 -16  -4  -5   50.05    1.20   0
 -15  -4  -9   -0.49    0.91   0
 -14  -4  -1   94.40    0.78   0
 -14  -3  -8    0.12    0.83   0
 -12  -2  -8   24.26    1.05   0
 -12  -2  -4   32.24    0.85   0
 -11  -9   4   32.05    0.72   0
 -11  -3   0   26.34    0.33   0
 -11  -2  -9    0.71    0.99   0
 -10  -7   4    7.37    0.47   0
 -10  -2 -10   52.87    1.62   0
  -9  -1  -8   30.86    1.14   0
  -9  -1  -3  106.29    0.96   0
  -8  -8   5   15.66    0.65   0
  -8  -1  -2  116.09    0.88   0
  -7  -7   5    0.64    0.39   0
  -7  -5   4  105.54    0.83   0
  -6   0  -7    0.10    0.51   0
  -6   0  -4    6.22    0.50   0
  -5  -9   6    1.26    0.76   0
  -4  -1 -12   23.67    1.29   0
  -4   0  -2    0.74    0.45   0
  -3  -7   6    6.67    0.60   0
  -3   0 -10   72.25    1.61   0
  -1  -2   3    3.69    0.31   0
  -1   1  -7   45.30    0.91   0
  -1   1  -6  157.07    1.41   0
   1  -8   7   35.99    1.31   0
   2  -5   6   56.84    1.05   0
   2   0 -12   17.79    1.13   0
   2   1  -9   43.51    1.16   0
   3  -7   7    2.74    0.98   0
   4  -7   7    4.44    0.81   0
   6  -2   4  302.76    1.72   0
   6   1 -10   18.70    1.03   0
   7  -3   5   10.59    0.61   0
   7  -2   4   36.02    0.74   0
   8  -2   4  134.86    1.26   0
  10  -3   5    3.29    0.55   0
  10  -2   4  296.64    1.88   0
  11  -2   4   52.59    0.92   0
  12  -7   7    2.06    1.00   0
  12   1 -10   10.45    0.85   0
  13  -7   7    1.49    1.05   0
  13   0   1   -0.63    0.45   0
  13   1 -10    3.04    0.76   0
  15  -5   6   14.87    1.03   0
  17   1  -3   18.43    0.23   0
  18  -6   6   25.63    1.41   0
  20   0  -1   -0.40    0.41   0
  21  -5   5   -0.18    1.41   0
  22  -2   2   22.32    1.01   0
  24  -2   1   19.27    0.87   0
  25  -3   2   59.30    1.68   0
 -18  -6  -6   27.81    1.21   0
 -18  -6  -4   17.38    0.74   0
 -17  -6  -2   37.63    0.73   0
 -17  -5  -7    8.06    0.89   0
 -17  -5  -6   25.51    1.19   0
 -17  -5  -4    4.00    0.54   0
 -16  -5  -2   21.73    0.64   0
 -15  -4  -8    3.50    1.09   0
 -14  -3  -7   26.53    1.00   0
 -14  -3  -4    3.52    0.51   0
 -13  -3  -2  315.13    1.50   0
 -12  -3 -10    1.94    1.03   0
 -12  -3  -1   -0.10    0.30   0
 -12  -2  -6    6.66    0.71   0
 -12  -2  -5    8.61    0.76   0
  -9  -6   4   21.00    0.48   0
  -9  -1  -7   35.99    1.09   0
  -9  -1  -4    4.64    0.64   0
  -8  -2 -11    4.36    1.22   0
  -8  -1  -9    1.73    0.75   0
  -6  -6   5    5.14    0.41   0
  -6   0  -6  490.28    2.44   0
  -6   0  -5   -0.63    0.45   0
  -5  -8   6   56.59    1.16   0
  -5  -4   4  396.16    1.55   0
  -5  -1 -11    1.66    0.90   0
  -5   0  -8  103.64    1.44   0
  -5   0  -3   -0.82    0.35   0
  -4  -7   6   -0.70    0.60   0
  -4  -5   5   61.89    0.81   0
  -4   0  -9    0.39    0.70   0
  -3  -1 -12   14.57    1.16   0
  -3  -1   1 1019.23    0.85   0
  -2  -6   6   45.57    0.92   0
   0  -8   7    6.09    0.97   0
   0   0 -11    0.76    0.80   0
   0   1  -4 1459.78    2.97   0
   1  -5   6  215.06    1.77   0
   1   1  -8  249.55    1.91   0
   1   1  -3  114.94    0.75   0
   2  -7   7    3.25    0.78   0
   3   0 -12    5.19    0.91   0
   3   1  -9   10.07    0.76   0
   4  -3   5   33.01    0.86   0
   4  -2   4  440.22    2.00   0
   4   0   1    0.52    0.35   0
   5  -3   5   99.63    1.17   0
   5  -2   4  362.05    1.81   0
   6  -6   7    0.00    1.00   0
   7  -1   3  736.24    2.39   0
   7   1 -10   -0.50    0.65   0
   8  -6   7    3.14    0.85   0
   8  -4   6   96.10    1.51   0
   8  -1   3  119.03    1.13   0
   8   1 -10   -0.40    0.60   0
   9  -6   7    0.70    0.77   0
   9  -1   3  108.05    1.03   0
  10  -4   6    3.10    0.89   0
  10  -1   3    9.72    0.62   0
  11  -6   7   -0.77    1.04   0
  12  -6   7   13.90    1.28   0
  12  -3   5   -1.28    0.62   0
  13  -3   5   12.41    0.76   0
  13  -2   4    9.10    0.65   0
  14   0   1   -1.05    0.46   0
  15   1  -2   61.92    0.44   0
  16  -5   6    5.82    0.89   0
  17   1  -8   38.71    0.70   0
  18   0   0   11.25    0.54   0
  18   1  -7   -0.03    0.30   0
  19  -4   5    9.87    1.31   0
  21  -1   1   11.17    0.71   0
  23  -1   0   10.37    0.74   0
  23   0  -3   -0.19    0.31   0
 -17  -7  -1    2.19    0.40   0
 -14  -4  -9   11.27    1.30   0
 -13  -8   3   13.18    0.33   0
 -13  -3  -8    6.27    0.88   0
 -11  -8   4   12.49    0.49   0
 -10  -3 -11   -3.93    1.39   0
 -10  -2  -9    0.62    1.03   0
  -9  -9   5    0.15    0.53   0
  -9  -1  -6  132.54    1.40   0
  -9  -1  -5   58.03    0.92   0
  -8  -1  -8   67.38    1.28   0
  -6  -1 -10  130.59    1.90   0
  -5   0  -7   -0.52    0.51   0
  -4  -1 -11    8.31    1.16   0
  -4   0  -8   36.61    1.18   0
  -3   0  -9    0.43    0.66   0
  -2  -3   4   14.65    0.44   0
  -2  -1 -12    2.93    1.00   0
  -1  -8   7    0.64    0.93   0
   0  -5   6  115.04    1.39   0
   0  -1   2  654.54    1.44   0
   0   1  -6   42.12    0.76   0
   1   0 -11   -0.75    0.77   0
   1   1  -7  130.63    1.39   0
   2   1  -8  100.95    1.27   0
   3  -2   4  228.07    1.45   0
   4  -6   7    0.28    0.71   0
   4   1  -9   30.94    0.91   0
   5  -6   7   11.85    0.86   0
   5  -4   6  491.35    2.81   0
   5   1  -9    6.30    0.84   0
   6  -4   6  108.11    1.42   0
   6  -1   3  178.61    1.18   0
   6   0 -12    0.71    0.89   0
   7  -4   6   51.18    1.08   0
   7   0 -12    0.66    1.20   0
   8   0 -12    2.61    1.12   0
  11  -4   6   25.11    0.99   0
  11  -1   3    4.58    0.47   0
  12  -4   6   97.24    1.53   0
  13  -4   6   70.13    1.51   0
  14  -6   7    1.54    0.95   0
  14  -3   5   -0.70    0.66   0
  14  -2   4   34.39    0.89   0
  14   1  -9    0.50    0.55   0
  15  -2   4    0.50    0.85   0
  18  -1   2   12.45    0.63   0
  20  -2   3    7.62    0.89   0
  25  -2   1   22.23    0.95   0
  25  -1  -1    1.89    0.60   0
 -18  -7  -3    2.95    0.62   0
 -15  -4  -6   64.48    1.45   0
 -15  -4  -4   59.59    1.05   0
 -13  -5   1    5.52    0.17   0
 -13  -3  -7   48.17    1.37   0
 -11  -3 -10    3.20    0.99   0
 -11  -2  -7    7.73    0.74   0
 -10  -5   3   32.79    0.37   0
  -9  -8   5    4.14    0.49   0
  -8  -7   5    1.31    0.43   0
  -8  -1  -7   18.06    0.95   0
  -7  -2 -11   17.22    1.19   0
  -6  -8   6   32.83    0.92   0
  -5  -5   5    9.68    0.49   0
  -5  -2 -12    8.39    1.17   0
  -5  -1 -10   62.09    1.58   0
  -5  -1   0 1065.37    1.19   0
  -5   0  -6   97.99    1.16   0
  -5   0  -5    0.59    0.44   0
  -5   0  -4  738.84    2.39   0
  -3  -6   6  124.39    1.32   0
  -3  -1 -11   14.70    1.21   0
  -2  -8   7   29.81    1.11   0
  -2  -4   5  110.63    1.04   0
  -2  -2   3  205.92    0.99   0
  -2   0  -9   -0.73    0.83   0
  -1  -5   6   54.34    1.03   0
   0   0 -10   72.83    1.50   0
   1   1  -4 1486.85    2.96   0
   2  -6   7    6.16    0.87   0
   2  -3   5  489.38    2.28   0
   2   0 -11    0.76    0.81   0
   3  -6   7   14.16    0.82   0
   3   0 -11   -0.50    1.01   0
   3   1  -8   33.01    0.85   0
   4  -4   6   55.85    1.04   0
   6   1  -9   12.02    0.74   0
   7   1  -9    0.03    0.76   0
   8   1  -1  120.25    0.37   0
  11   1  -1    1.75    0.17   0
  12   1  -9    7.96    0.73   0
  13   1  -9    0.25    0.61   0
  14  -4   6   12.64    0.95   0
  14  -1   3   71.63    1.10   0
  15  -4   6   58.37    1.55   0
  15   0   1    0.70    0.36   0
  16  -3   5   24.91    0.96   0
  16  -2   4  536.38    2.98   0
  16   1  -8    2.49    0.47   0
  19  -5   6   17.89    1.22   0
  19   0   0   11.80    0.56   0
  21  -4   5    8.96    1.23   0
  21  -3   4    5.44    0.87   0
  21   0  -1    2.03    0.40   0
  22  -1   1    0.26    0.66   0
 -18  -7  -4    6.36    0.84   0
 -16  -6  -1    6.04    0.38   0
 -16  -5  -6    4.94    0.92   0
 -16  -5  -3    1.91    0.44   0
 -15  -4  -5   21.55    0.85   0
 -14  -4  -8    3.91    0.91   0
 -13  -3  -6   41.34    1.15   0
 -13  -3  -4   25.87    0.79   0
 -12  -3  -8   37.29    1.31   0
 -11  -2  -6   16.68    0.74   0
 -11  -2  -5   10.41    0.76   0
 -10  -2  -8    0.85    0.71   0
  -9  -2  -9    2.16    0.80   0
  -8  -2 -10   -1.28    0.81   0
  -8  -1  -6   84.92    1.26   0
  -7  -9   6   11.72    0.78   0
  -7  -6   5    0.91    0.43   0
  -7  -1  -8   46.23    1.10   0
  -6  -2 -11   13.11    1.29   0
  -6  -1  -9    1.65    0.75   0
  -4  -2 -12   21.36    1.49   0
  -4   0  -7    0.91    0.54   0
  -4   0  -3   -0.59    0.50   0
  -2   0  -1    0.92    0.19   0
  -1  -7   7    2.75    0.79   0
   1  -6   7   26.61    1.04   0
   1   1  -5   55.80    0.75   0
   2   1  -7   10.50    0.58   0
   3  -4   6    1.62    0.56   0
   4  -8   8    8.70    1.20   0
   4   0 -11    0.14    0.77   0
   4   1  -8   20.55    0.70   0
   5  -8   8   17.47    1.21   0
   6  -5   7   80.59    1.51   0
   7  -5   7    3.22    0.72   0
   8  -7   8    7.42    1.24   0
   8  -5   7   10.32    0.85   0
   9  -5   7    0.98    0.79   0
  10  -7   8   14.28    1.37   0
  10  -5   7    1.10    0.70   0
  11  -5   7    0.69    0.81   0
  11   1  -9   23.16    0.76   0
  12  -5   7    5.61    0.90   0
  13  -5   7   -1.67    1.04   0
  15  -1   3   -0.09    0.53   0
  16   0   1    1.36    0.37   0
  17  -4   6    4.98    1.09   0
  17  -2   4  240.14    2.11   0
  17   1  -7   60.27    0.72   0
  18  -3   5   15.48    1.12   0
  18   1  -6    2.08    0.23   0
  20  -5   6    6.16    1.13   0
  21  -2   3    4.13    0.75   0
  22  -3   4   30.19    1.33   0
  25  -3   3    0.77    1.11   0
 -17  -6  -4    9.44    0.77   0
 -16  -7   0   72.56    0.65   0
 -16  -5  -4    0.38    0.49   0
 -15  -7   1   19.65    0.28   0
 -14  -5   0    6.78    0.27   0
 -14  -4  -2   20.72    0.51   0
 -10  -3 -10   20.66    1.17   0
 -10  -2  -2  373.58    1.51   0
  -8  -3 -11    0.39    1.23   0
  -7  -2 -10    4.09    1.11   0
  -7  -1  -2  270.59    1.23   0
  -6  -4   4  206.60    1.09   0
  -4  -6   6  220.08    1.65   0
  -4  -1 -10    0.20    0.74   0
  -4   0  -6  235.14    1.64   0
  -3  -8   7   10.58    0.73   0
  -3  -4   5   53.10    0.81   0
  -3  -3   4   18.35    0.44   0
  -3   0  -2   48.22    0.53   0
  -2  -5   6    3.25    0.64   0
  -2  -1 -11    9.75    0.93   0
  -2   0  -8  119.11    1.53   0
  -1   0  -9    0.58    0.66   0
   0  -6   7    2.43    0.82   0
   1  -3   5    3.16    0.49   0
   1  -1 -12    8.63    1.03   0
   2  -4   6    3.09    0.57   0
   2  -1 -12    9.84    1.23   0
   2   0 -10   12.38    1.03   0
   3   0   1    0.99    0.23   0
   3   1  -7   30.47    0.73   0
   4  -5   7    0.12    0.85   0
   5  -5   7    5.09    0.76   0
   5   0 -11   -1.76    0.78   0
   5   1  -8   58.15    0.98   0
   6  -7   8   21.75    1.19   0
   6   0 -11   -1.21    0.92   0
   6   1  -8    2.49    0.73   0
   7  -7   8   11.38    1.08   0
  16  -5   7    1.71    1.18   0
  16  -1   3  317.76    2.05   0
  16   1  -2  194.72    0.75   0
  18  -2   4   21.97    0.89   0
  19  -3   5   10.17    1.20   0
  20  -1   2   13.49    0.68   0
  20   0   0    3.13    0.47   0
  22  -2   3    0.91    0.67   0
  23  -3   4   21.87    1.30   0
  23  -1   1    8.10    0.80   0
  23   0  -2   64.00    0.78   0
  26  -1  -1   16.09    0.78   0
 -15  -6   0   44.71    0.52   0
 -15  -5  -7    0.71    1.14   0
 -14  -4  -6   17.53    1.05   0
 -13  -4  -8   13.12    1.16   0
 -12  -3  -7    0.72    0.70   0
 -12  -3  -2  122.88    1.00   0
 -10  -9   5    0.85    0.49   0
 -10  -2  -6   32.45    1.01   0
  -9  -3 -10   25.44    1.45   0
  -9  -2  -1    5.60    0.34   0
  -7  -8   6   11.23    0.70   0
  -7  -1  -7   28.98    0.85   0
  -6  -7   6    8.94    0.64   0
  -6  -3   3    5.72    0.26   0
  -6  -1  -1    3.25    0.24   0
  -5  -2 -11    0.90    0.90   0
  -5  -2   2  216.83    0.63   0
  -5  -1  -9   91.78    1.48   0
  -4   0  -5    0.91    0.44   0
  -4   0  -4  222.44    1.33   0
  -3  -1 -10    1.36    0.78   0
  -3   0  -7    0.90    0.50   0
  -1  -1 -11    0.80    0.77   0
   0   0  -9    0.77    0.64   0
   1  -2   4  297.13    1.47   0
   2  -8   8   33.13    1.29   0
   2   1  -5  121.84    1.00   0
   2   1  -4  848.80    2.16   0
   3  -7   8   10.49    1.13   0
   3  -5   7    0.79    0.65   0
   3   0 -10   55.76    1.38   0
   3   1  -6   62.91    0.95   0
   4  -7   8    1.09    0.82   0
   7   0 -11    0.88    0.76   0
   7   1  -8    0.54    0.47   0
   8  -6   8    6.32    1.17   0
   9  -6   8    2.55    1.07   0
   9  -3   6   75.51    1.23   0
   9  -2   5   15.93    0.68   0
   9   0 -11   -0.02    0.93   0
   9   0   2  145.52    1.06   0
  10  -3   6   72.76    1.25   0
  10  -2   5    2.70    0.54   0
  10   0 -11   -0.08    0.93   0
  10   0   2  992.89    2.61   0
  11  -6   8   13.70    1.27   0
  11  -3   6  108.36    1.48   0
  11  -2   5   10.83    0.66   0
  11   0 -11   -0.97    0.87   0
  11   0   2 1139.71    2.89   0
  12  -6   8   20.84    1.44   0
  12  -3   6   22.63    1.07   0
  12  -2   5   11.36    0.88   0
  12   0 -11    1.36    0.87   0
  13  -3   6   40.63    1.21   0
  13   0 -11    0.45    0.73   0
  13   1  -8  125.54    1.29   0
  13   1  -1    0.26    0.19   0
  16   1  -7   37.20    0.65   0
  17  -5   7    8.33    1.07   0
  19  -4   6    0.03    0.92   0
  20  -3   5    1.72    1.11   0
  22   0  -1    0.35    0.41   0
 -17  -8  -1   31.99    0.69   0
 -17  -7  -2    0.43    0.46   0
 -16  -6  -7    9.90    1.00   0
 -14  -4  -4   85.73    1.23   0
 -13  -4  -1   49.40    0.60   0
 -12  -4  -9   46.50    1.43   0
 -12  -3  -6   22.93    0.87   0
 -11  -7   4    5.94    0.33   0
 -11  -3  -8   93.12    1.57   0
 -10  -6   4  257.80    1.18   0
 -10  -3  -9   19.69    1.06   0
 -10  -2  -3    9.44    0.48   0
  -9  -7   5    0.61    0.42   0
  -8  -2   0  507.92    1.05   0
  -7  -1  -6   68.06    1.04   0
  -6  -5   5    4.71    0.34   0
  -6  -2 -10   48.95    1.31   0
  -4  -8   7    0.11    0.62   0
  -4  -2 -11    0.05    0.86   0
  -4  -1  -9   23.17    0.96   0
  -3  -7   7   21.03    0.93   0
  -3  -5   6   37.51    0.83   0
  -3   0  -6    2.47    0.47   0
  -2  -2 -12    0.04    0.94   0
  -2   0  -7    1.77    0.72   0
  -1  -6   7   10.03    0.73   0
  -1   0  -8   81.68    1.24   0
   0  -8   8    0.48    1.01   0
   1   0  -9   -0.54    0.64   0
   2  -7   8   22.61    1.33   0
   2  -5   7   44.26    1.02   0
   3   1  -5  612.90    2.10   0
   3   1  -3  387.43    1.19   0
   4  -1 -12   34.94    1.32   0
   4   0 -10   -0.07    0.69   0
   5  -1 -12   41.00    1.50   0
   6  -6   8   30.84    1.19   0
   6  -3   6   42.17    0.94   0
   6  -2   5    9.09    0.70   0
   7  -3   6    0.96    0.55   0
   9   1  -8   53.76    0.89   0
  10  -4   7   12.95    0.85   0
  10   1  -8   79.80    1.04   0
  11  -4   7    4.02    0.74   0
  11   1  -8  232.04    1.63   0
  12   0   2   69.98    0.82   0
  12   1  -8  127.00    1.24   0
  13  -4   7    0.56    1.00   0
  13   0   2    9.99    0.58   0
  14  -6   8   38.20    1.60   0
  14  -3   6   27.39    0.99   0
  14  -2   5    2.89    0.65   0
  15  -3   6  188.05    2.25   0
  18  -5   7   10.29    1.11   0
  18   0   1    1.05    0.37   0
  18   1  -5    5.09    0.17   0
  20  -4   6    1.01    0.99   0
  20  -2   4   12.50    0.85   0
  24  -3   4   17.06    1.12   0
  24  -1   1   14.59    0.86   0
 -17  -7  -5    7.02    0.90   0
 -17  -7  -4   12.30    0.86   0
 -17  -7  -3    1.85    0.67   0
 -16  -6  -6    2.73    0.79   0
 -16  -6  -2   53.95    0.84   0
 -15  -5  -6   14.55    0.86   0
 -14  -6   1    0.30    0.18   0
 -13  -4  -7    0.16    0.74   0
 -12  -3  -4   83.66    1.16   0
 -11  -3  -7   33.06    1.22   0
  -8  -6   5    0.12    0.42   0
  -8  -2  -8   -1.65    0.66   0
  -7  -2  -9   -0.84    0.72   0
  -7  -1  -4  253.99    1.49   0
  -7  -1  -3  744.30    2.23   0
  -6  -1  -7   32.66    0.88   0
  -5  -2 -10   41.40    1.41   0
  -5  -1  -8    8.75    0.76   0
  -4  -4   5   43.00    0.64   0
  -4  -3   4  243.05    1.20   0
  -3   0  -5   -0.41    0.45   0
  -3   0  -3   -0.25    0.35   0
  -1  -2 -12    0.14    0.90   0
   0  -2   4   51.50    0.68   0
   0   0  -8    4.68    0.84   0
   1  -5   7   25.48    0.89   0
   1  -1 -11    8.07    0.91   0
   2   0  -9    0.65    0.80   0
   3   1  -4  110.71    0.80   0
   4  -6   8   63.88    1.50   0
   4   1  -6    2.05    0.44   0
   5  -6   8   56.73    1.39   0
   5  -2   5  193.36    1.46   0
   5   0 -10    1.12    0.71   0
   6  -4   7   58.34    1.17   0
   6  -1 -12   42.05    1.40   0
   6   1  -7    1.08    0.42   0
   7  -4   7   19.92    0.86   0
   7  -1 -12   16.69    1.31   0
   7   1  -1   56.25    0.21   0
   8  -1   4   41.89    0.90   0
  10  -1   4    3.31    0.48   0
  11  -1   4  300.67    1.86   0
  13  -1   4  540.17    2.67   0
  14  -4   7    8.00    0.92   0
  14   0   2    3.05    0.42   0
  14   1  -1   35.72    0.39   0
  15  -4   7   -0.14    1.06   0
  15  -2   5    1.46    0.66   0
  15   0   2  122.85    1.20   0
  15   1  -7   45.31    0.71   0
  16  -3   6   47.67    1.30   0
  17  -3   6   17.13    1.22   0
  17   1  -6    0.90    0.28   0
  18   1  -3   -0.06    0.13   0
  19  -1   3    6.66    0.69   0
  19   0   1   -0.87    0.57   0
  21  -4   6   -1.28    0.98   0
  21  -2   4    0.60    0.73   0
  21   0   0   10.76    0.48   0
  22  -3   5    1.79    1.09   0
  22  -1   2   15.62    0.75   0
  24  -2   3   17.56    1.17   0
  26  -1   0   19.31    0.88   0
 -16  -6  -5   51.60    1.13   0
 -16  -6  -4   41.72    1.08   0
 -16  -6  -3    8.22    0.64   0
 -15  -6  -7    1.08    1.09   0
 -15  -5  -4    0.41    0.50   0
 -15  -5  -3   69.13    0.94   0
 -14  -5  -7    1.18    1.00   0
 -12  -8   4   14.02    0.41   0
 -12  -4  -8    7.77    0.91   0
 -11  -3  -1  184.26    0.94   0
  -9  -3  -9    0.29    0.81   0
  -9  -2  -6    6.40    0.60   0
  -8  -8   6   16.86    0.72   0
  -7  -7   6   34.22    0.74   0
  -6  -3 -11   17.30    1.12   0
  -6  -2  -9   35.65    1.24   0
  -5  -8   7   -0.11    0.56   0
  -4  -7   7   -0.08    0.56   0
  -4  -5   6    4.72    0.54   0
  -4  -1  -8    8.75    0.95   0
  -3  -1  -9  125.17    1.62   0
  -3   0  -4  179.75    1.19   0
  -2   0  -6   19.95    0.63   0
  -1  -8   8    1.78    0.78   0
  -1  -1 -10    2.94    0.76   0
  -1   0  -7    0.53    0.51   0
   1  -2 -12   58.95    1.80   0
   2  -1 -11    2.43    0.80   0
   3  -6   8   24.59    1.04   0
   3  -3   6  186.69    1.65   0
   3   0  -9   -0.49    0.79   0
   4   1  -5  145.95    1.10   0
   6   0   2 1669.61    2.86   0
   7  -1   4  246.98    1.54   0
  10  -5   8   31.89    1.25   0
  13  -5   8   10.64    1.26   0
  14  -5   8    1.13    1.16   0
  14  -1   4  124.17    1.37   0
  15   0 -10  130.65    1.75   0
  16  -4   7    5.40    0.92   0
  16   0   2  506.82    2.31   0
  17  -4   7    4.68    1.16   0
  17  -2   5    0.22    0.68   0
  18  -3   6   -0.09    1.04   0
  19   0  -9    0.93    0.58   0
  22  -2   4   14.27    1.16   0
  23  -1   2   28.24    1.02   0
  23   0  -1    0.95    0.40   0
  24   0  -2   14.05    0.47   0
  25  -1   1   21.46    0.97   0
 -17  -8  -2   74.46    1.09   0
 -14  -6  -8   48.48    1.63   0
 -13  -4  -5    9.34    0.81   0
 -13  -4  -2    1.71    0.43   0
 -12  -5  -9   11.52    1.08   0
 -12  -4  -7   43.82    1.28   0
 -12  -4   0  386.89    1.19   0
  -9  -4 -10    1.69    0.93   0
  -9  -2  -5   16.21    0.81   0
  -9  -2  -2  240.50    1.24   0
  -8  -2  -7    1.28    0.62   0
  -7  -2  -8    0.53    0.65   0
  -5  -3 -11    4.04    1.00   0
  -5  -1  -7   49.18    0.98   0
  -4  -2 -10    1.24    0.83   0
  -3  -6   7   65.44    1.16   0
  -2  -2 -11   17.82    1.05   0
  -2   0  -2 1382.05    2.20   0
   0  -1 -10   11.72    0.82   0
   1  -1   3 1494.33    2.71   0
   1   0  -8   43.06    0.94   0
   2  -6   8   22.97    1.00   0
   2  -2 -12   38.28    1.59   0
   2   0   1    0.26    0.19   0
   3  -4   7    0.63    0.82   0
   3  -1 -11    1.30    0.79   0
   4  -1 -11    3.00    1.12   0
   4   1  -4   39.44    0.57   0
   4   1  -3   63.19    0.49   0
   5   1  -2  755.78    1.06   0
   6  -7   9    3.62    1.24   0
   6  -5   8   12.63    0.89   0
   6  -1   4    0.08    0.45   0
   7  -5   8   28.05    1.09   0
   9   1  -7    3.70    0.39   0
  10   0 -10  102.76    1.51   0
  10   1  -7   32.87    0.65   0
  11   0 -10   37.52    1.15   0
  11   1  -7   34.98    0.73   0
  12   0 -10    3.50    0.82   0
  12   1  -7   72.33    0.91   0
  13   0 -10    4.40    0.67   0
  15  -5   8    1.28    0.98   0
  16  -5   8   10.15    1.35   0
  16   1  -6   10.28    0.38   0
  17   0   2  869.82    3.05   0
  18  -4   7   -0.15    0.92   0
  19  -3   6   36.83    1.27   0
  20   0   1   -0.80    0.52   0
  21   0  -8   26.62    0.73   0
  22   0   0   70.65    0.98   0
  23  -3   5   -1.14    0.86   0
  25  -2   3   32.96    1.16   0
 -16  -7  -1    1.59    0.39   0
 -15  -6  -6    2.02    0.81   0
 -14  -5  -1    0.50    0.33   0
 -13  -4  -3   14.69    0.66   0
 -11  -4  -8    9.88    0.92   0
 -11  -3  -5    2.15    0.68   0
 -10  -4  -9    1.30    0.93   0
 -10  -3  -7   12.84    0.82   0
  -9  -5   4   20.97    0.39   0
  -9  -2  -4  369.68    1.88   0
  -9  -2  -3    0.72    0.51   0
  -7  -5   5   20.09    0.45   0
  -7  -4 -11    5.79    1.08   0
  -6  -8   7    0.11    0.67   0
  -6  -3 -10    4.67    1.11   0
  -6  -1  -5    6.90    0.51   0
  -6  -1  -4   -1.30    0.57   0
  -6  -1  -2   65.31    0.62   0
  -5  -7   7   15.42    0.78   0
  -5  -4   5    1.06    0.41   0
  -5  -2  -9    4.68    0.97   0
  -3  -2 -10   42.29    1.40   0
  -3  -1  -8    3.83    0.86   0
  -2  -4   6   55.13    0.86   0
  -2  -3 -12    4.92    1.05   0
  -2  -3   5   84.68    0.89   0
  -2   0  -5   -0.29    0.43   0
  -1  -7   8   25.44    1.02   0
  -1  -5   7   69.41    1.13   0
  -1  -2   4   55.36    0.65   0
  -1   0  -6   68.98    0.91   0
   0   0  -7    0.60    0.50   0
   1  -1 -10   19.99    0.95   0
   2  -4   7   19.16    0.94   0
   2  -3   6  136.62    1.33   0
   2   0  -8   38.10    0.90   0
   3  -2 -12    2.47    1.21   0
   4  -7   9    5.81    1.15   0
   4  -5   8   -0.66    0.87   0
   5  -7   9    9.28    1.07   0
   5  -1   4  237.92    1.43   0
   5   0  -9    0.84    0.54   0
   5   0   2  509.06    1.53   0
   5   1  -5   78.54    0.78   0
   7   1  -6   21.04    0.60   0
  10  -6   9    0.26    1.14   0
  10  -3   7   12.30    0.99   0
  11  -6   9    0.12    1.21   0
  12  -3   7    0.91    0.90   0
  17  -1   4   10.03    0.73   0
  18  -1   4   21.05    0.98   0
  18   0   2    3.94    0.64   0
  20  -3   6   63.47    1.57   0
  20  -2   5   -0.13    0.98   0
  23  -2   4   16.41    0.98   0
  24  -1   2   35.27    1.12   0
  25   0  -3   -0.18    0.35   0
 -16  -7  -5   46.37    1.17   0
 -15  -6  -5    0.24    0.82   0
 -15  -6  -1    0.06    0.37   0
 -14  -6  -7    0.07    1.03   0
 -14  -5  -5    2.02    0.66   0
 -13  -5  -7   -0.83    0.79   0
 -12  -5  -8   47.33    1.53   0
 -12  -4  -6   99.70    1.55   0
 -11  -5  -9    0.74    0.93   0
 -11  -3  -3   73.90    0.97   0
 -11  -3  -2   40.13    0.60   0
 -10  -7   5    0.84    0.34   0
  -8  -7   6   54.52    0.89   0
  -8  -4 -10    0.25    0.90   0
  -7  -3  -9    9.71    1.05   0
  -6  -4 -11    4.65    1.05   0
  -6  -2  -8   23.40    0.92   0
  -6  -1  -3  181.44    1.11   0
  -5  -5   6   -0.01    0.48   0
  -5  -1  -6    3.38    0.49   0
  -4  -6   7    4.96    0.69   0
  -3  -8   8   22.62    0.98   0
  -2  -7   8   54.23    1.31   0
  -2  -5   7    7.62    0.75   0
  -2   0  -4 1159.55    2.76   0
  -2   0  -3    0.64    0.34   0
  -1  -3 -12   13.95    1.17   0
   0  -6   8   19.29    0.87   0
   1   0  -7   -0.06    0.65   0
   2  -2   5   13.62    0.55   0
   2  -1 -10   80.94    1.43   0
   3  -7   9    1.53    1.07   0
   3  -5   8   31.82    1.03   0
   3   0  -8   23.03    0.94   0
   4  -1   4    8.62    0.50   0
   5   1  -4  112.63    0.80   0
   6   0  -9   -0.50    0.61   0
   6   1  -5  180.12    1.13   0
   7  -6   9    4.23    1.17   0
   7  -3   7    6.97    0.87   0
   7   0  -9    1.02    0.79   0
   8  -6   9   -0.82    0.92   0
   8  -3   7    1.28    0.64   0
   8  -2   6   75.24    1.25   0
   8   1  -6   90.42    0.88   0
   9  -6   9   -0.11    0.95   0
   9  -4   8    0.79    0.99   0
   9  -3   7    0.79    0.64   0
  10  -2   6   25.61    0.83   0
  11  -2   6   16.37    0.78   0
  11   0   3   -1.58    0.56   0
  12  -2   6    6.05    0.70   0
  13  -3   7   45.48    1.23   0
  13  -2   6  170.08    1.83   0
  14  -2   6  366.22    2.62   0
  15  -2   6  114.02    1.74   0
  15   1  -6    1.30    0.33   0
  17   1  -5    1.22    0.20   0
  18   1  -2   56.64    0.45   0
  21  -3   6   55.78    1.55   0
  21   0   1    0.81    0.40   0
  22  -1   3   12.23    0.75   0
  23   0   0   26.40    0.73   0
  24  -2   4   11.77    0.96   0
 -16  -7  -3   -0.52    0.57   0
 -16  -7  -2   12.33    0.51   0
 -15  -6  -4   24.56    0.90   0
 -15  -6  -2   72.59    0.95   0
 -14  -5  -4   63.31    1.01   0
 -14  -5  -2  125.59    1.12   0
 -13  -6  -8   55.85    1.49   0
 -11  -4  -7    4.26    0.75   0
 -10  -4  -8   14.32    1.14   0
  -9  -8   6   28.34    0.73   0
  -9  -5 -10   27.81    1.55   0
  -9  -4   3  142.07    0.59   0
  -8  -2  -5   87.57    1.17   0
  -7  -6   6   57.98    0.88   0
  -5  -3 -10    0.48    0.79   0
  -5  -1  -5   12.59    0.72   0
  -4  -8   8    9.11    0.90   0
  -4  -2  -9    0.32    0.70   0
  -3  -4   6   86.00    1.09   0
  -2  -2 -10  214.61    2.27   0
  -2  -1  -8   40.86    0.96   0
  -1  -6   8    0.50    0.77   0
  -1   0  -5   -0.29    0.44   0
   0  -3 -12   37.49    1.52   0
   0  -1  -9   21.74    0.88   0
   1  -4   7   31.51    0.85   0
   1  -2 -11    1.26    0.83   0
   1  -2   5   32.46    0.75   0
   2  -5   8   85.23    1.39   0
   3  -1 -10  148.40    1.80   0
   4   0  -8  160.54    1.61   0
   4   0   2    0.52    0.32   0
   5  -6   9   -0.16    1.07   0
   5  -2 -12    0.11    1.03   0
   6  -6   9   12.64    1.07   0
   6  -3   7   15.25    0.81   0
   6  -2 -12    8.80    1.30   0
   6  -2   6   79.43    1.23   0
   7  -4   8   90.86    1.64   0
   7  -2   6  165.16    1.55   0
   8  -4   8   11.93    0.95   0
   8   0  -9    2.03    0.77   0
   9   0   3   -0.70    0.37   0
   9   1  -6   89.32    0.85   0
  10   0   3    1.21    0.39   0
  10   1  -6  270.15    1.45   0
  10   1   0  403.24    1.12   0
  11   1   0  381.27    1.16   0
  12  -1 -11   -0.07    1.00   0
  12   1   0  280.72    1.06   0
  13  -1 -11    5.23    1.07   0
  13  -1   5    5.85    0.79   0
  13   1   0  411.64    1.34   0
  14  -4   8    5.74    0.97   0
  14   0   3    0.45    0.45   0
  15   0  -9   -0.96    0.65   0
  16  -2   6    5.02    0.76   0
  16   0  -9   -1.17    0.65   0
  19   0   2  261.01    1.77   0
  20   0  -8    0.24    0.47   0
  22  -3   6   28.46    1.32   0
  22  -2   5    3.47    1.12   0
  22   0  -7    0.15    0.36   0
  23  -1   3   12.64    0.95   0
  25  -2   4   11.62    1.15   0
  25   0  -2    2.64    0.36   0
 -15  -7  -6   29.69    1.15   0
 -12  -5  -7    6.85    1.02   0
 -12  -4  -5   35.29    0.92   0
 -11  -8   5    6.85    0.43   0
 -11  -4   1    7.23    0.18   0
 -10  -5  -9    1.20    0.94   0
 -10  -3  -5    1.80    0.75   0
  -8  -2  -1  474.63    1.37   0
  -7  -8   7    1.35    0.65   0
  -7  -2  -6  164.02    1.61   0
  -6  -3  -9   -0.79    0.97   0
  -6  -2  -7   40.87    1.05   0
  -5  -4 -11    8.55    1.08   0
  -5  -2  -8  359.61    2.52   0
  -5  -1  -1  461.86    1.17   0
  -4  -2   3    1.22    0.18   0
  -4  -1  -6   57.10    0.91   0
  -3  -5   7   70.72    1.15   0
  -3  -3   5   63.74    0.75   0
  -3  -2  -9   44.97    1.30   0
  -3  -1  -7  395.42    2.30   0
  -2  -3 -11    0.28    0.86   0
  -2  -2   4  176.46    1.03   0
  -1  -2 -10  159.27    1.93   0
   0  -3   6  201.49    1.50   0
   0  -1   3   61.90    0.60   0
   1  -7   9    2.71    1.04   0
   1  -1  -9    2.41    0.81   0
   2  -2 -11    0.08    0.82   0
   2   0  -7   -1.12    0.46   0
   3  -1   4  157.73    1.12   0
   4  -6   9    0.28    0.83   0
   4  -3   7   74.15    1.31   0
   5  -3   7    9.23    0.68   0
   5  -2   6    2.72    0.69   0
   5   0  -8  345.33    2.22   0
   6   1  -4  150.78    0.87   0
   7   1  -5   -0.26    0.29   0
   8  -1   5   15.36    0.77   0
   8   0   3   -0.04    0.39   0
   9  -5   9   -1.93    1.09   0
   9  -1   5   57.49    0.95   0
   9   0  -9    1.32    0.57   0
  10  -5   9    1.70    0.92   0
  10   0  -9   -0.07    0.57   0
  11  -5   9   -0.07    0.91   0
  11   0  -9   -0.19    0.66   0
  12   0  -9   -0.52    0.75   0
  13  -5   9    9.52    1.12   0
  14   0  -9   -0.91    0.67   0
  14   1   0   92.57    0.70   0
  15   0   3   -0.93    0.47   0
  16   0   3    0.00    0.65   0
  17  -4   8   20.27    1.29   0
  17   1  -1    7.63    0.27   0
  18  -3   7    1.52    0.89   0
  18  -2   6    5.89    0.83   0
  19  -3   7    0.62    1.15   0
  20   0   2  103.39    1.28   0
  21  -1   4   80.53    1.49   0
  22   0   1   -0.55    0.44   0
 -16  -8  -1   45.61    0.80   0
 -15  -7  -5    3.42    0.89   0
 -13  -6  -7    8.03    0.92   0
 -13  -5  -5   23.69    0.97   0
 -12  -4  -1   15.11    0.44   0
 -11  -6  -9    0.97    0.96   0
  -9  -3  -6   73.60    1.27   0
  -8  -5 -10   58.17    1.58   0
  -8  -4  -9    4.14    0.85   0
  -7  -3  -8   16.23    1.04   0
  -7  -3   3  100.40    0.54   0
  -6  -4 -10    0.37    1.07   0
  -6  -4   5    9.56    0.44   0
  -5  -6   7   40.94    0.86   0
  -5  -1  -4  240.00    1.41   0
  -4  -3 -10    8.62    0.90   0
  -1  -1  -8  162.21    1.62   0
  -1   0  -4  918.69    2.41   0
   0  -7   9   -0.10    0.98   0
   0  -2 -10   18.43    1.12   0
   0   0  -5   -1.16    0.55   0
   1   0  -6   23.63    0.64   0
   2  -3 -12   18.45    1.24   0
   2  -1  -9   37.98    1.14   0
   3  -2 -11   -0.49    0.86   0
   3   0  -7    1.14    0.61   0
   4  -4   8   70.39    1.44   0
   4  -2   6   -0.22    0.67   0
   5  -1 -10   54.62    1.22   0
   6  -5   9    2.56    1.01   0
   6  -1 -10   20.95    1.11   0
   7  -1   5   57.15    0.88   0
   7   0   3   -0.54    0.41   0
  15   1   0    1.97    0.29   0
  16  -1   5   30.92    0.97   0
  16   1  -5   33.76    0.41   0
  17  -1   5    0.56    0.66   0
  17   0   3    0.42    0.48   0
  19   0  -8   37.64    0.81   0
  20  -3   7    4.26    1.07   0
  21   0   2   69.84    1.15   0
  23   0   1    0.62    0.55   0
  24  -1   3    1.29    0.67   0
  25   0  -1   -0.61    0.45   0
  26  -1   2    8.24    0.74   0
 -16  -8  -3   11.22    0.81   0
 -16  -8  -2   26.26    0.81   0
 -15  -7   0   89.57    0.79   0
 -14  -6  -5   18.91    0.84   0
 -13  -5   0    2.08    0.25   0
 -12  -4  -3   57.81    0.82   0
 -12  -4  -2    3.25    0.49   0
 -10  -3  -4  158.36    1.32   0
  -9  -5  -9   -0.70    0.88   0
  -8  -5   5    6.41    0.38   0
  -8  -2  -3    3.32    0.40   0
  -7  -2  -5   12.28    0.74   0
  -6  -5   6    6.40    0.42   0
  -5  -8   8   16.36    0.84   0
  -5  -3  -9   13.22    0.91   0
  -4  -7   8   36.73    0.99   0
  -4  -1  -5  214.17    1.51   0
  -3  -4 -11    5.86    1.19   0
  -2  -1  -7   93.07    1.19   0
  -1  -3   6  358.89    1.92   0
  -1   0  -3    0.15    0.33   0
  -1   0  -2   54.70    0.50   0
   0  -3 -11    2.37    1.11   0
   0  -1  -8  348.68    2.27   0
   3  -3   7    5.20    0.62   0
   3   0   2   52.59    0.54   0
   6   0   3    0.50    0.40   0
   7  -1 -10   -0.10    0.88   0
   7   0  -8   -0.65    0.69   0
  12  -2   7   17.27    1.02   0
  13  -3   8    7.39    1.17   0
  14  -3   8   -0.68    1.04   0
  16   1   0  153.47    0.95   0
  18  -1   5   10.34    0.75   0
  18   0   3   -0.20    0.51   0
  18   1  -1    0.66    0.25   0
  19  -1   5    0.30    0.89   0
  19   1  -2   39.73    0.41   0
  21  -2   6    4.07    1.13   0
  24  -2   5   12.51    1.13   0
 -15  -8   1    1.35    0.32   0
 -14  -7  -6    1.66    0.82   0
 -14  -6  -4    1.49    0.72   0
 -14  -6   0   52.97    0.59   0
 -13  -7  -7    1.01    1.07   0
 -13  -6  -6    9.59    0.98   0
 -11  -6  -8   14.88    1.21   0
 -11  -6   4   43.71    0.46   0
 -10  -6  -9   -0.73    0.95   0
 -10  -5  -8   41.10    1.26   0
 -10  -3  -3   18.89    0.56   0
 -10  -3  -2   43.43    0.69   0
  -9  -7   6   52.59    0.81   0
  -9  -3   1    0.58    0.11   0
  -8  -8   7    4.07    0.60   0
  -8  -6   6   19.05    0.58   0
  -7  -7   7    4.95    0.58   0
  -7  -4  -9    6.44    0.91   0
  -6  -3  -8    0.00    0.87   0
  -6  -2  -6   84.21    1.12   0
  -5  -4 -10   -0.13    0.84   0
  -3  -6   8    0.88    0.59   0
  -2  -3 -10   10.45    1.12   0
  -1  -7   9    1.24    0.76   0
  -1  -5   8  153.32    1.77   0
  -1  -2  -9   14.77    1.00   0
   1  -6   9    5.77    0.82   0
   1  -2 -10    0.99    0.76   0
   2  -4   8  111.23    1.63   0
   2  -3   7   75.43    1.13   0
   2   0  -6   64.62    0.88   0
   3  -1  -9   10.21    0.78   0
   5  -2 -11    5.92    0.89   0
   8  -2   7    0.75    0.82   0
   8   0  -8   -0.32    0.50   0
   9  -3   8  147.07    1.86   0
   9  -1 -10   11.67    0.96   0
  10  -4   9    2.02    1.04   0
  10  -2   7    2.26    0.69   0
  11  -4   9   14.34    1.11   0
  11  -2   7    8.64    0.74   0
  12   0   4    2.41    0.65   0
  13  -4   9    2.51    0.97   0
  13  -2   7    1.06    0.71   0
  13   0   4    0.04    0.67   0
  15  -4   9    0.18    1.18   0
  15  -3   8   36.00    1.32   0
  15  -2   7   36.06    1.15   0
  15   1  -5   78.16    0.60   0
  16  -3   8   68.79    1.68   0
  17   1   0  275.28    1.30   0
  19   0   3   -1.14    0.51   0
  20  -1   5    1.30    1.03   0
  21   0  -7    0.79    0.37   0
  22   0   2    1.39    0.68   0
  23  -1   4   21.50    1.00   0
  23   0  -6    6.77    0.31   0
  24   0   1   -0.48    0.58   0
  25   0   0    6.50    0.57   0
 -15  -7  -3   14.48    0.66   0
 -15  -7  -2   16.05    0.68   0
 -15  -7  -1    3.28    0.46   0
 -14  -6  -3    1.11    0.58   0
 -13  -5  -3   46.75    0.89   0
 -13  -5  -1   23.34    0.53   0
  -9  -4  -7   22.97    0.93   0
  -9  -3  -5   26.81    0.78   0
  -8  -5  -9    1.43    0.88   0
  -8  -3  -6   57.93    1.15   0
  -7  -3  -7    5.18    0.69   0
  -6  -5 -10   32.25    1.51   0
  -6  -4  -9    0.15    1.00   0
  -5  -7   8    0.76    0.67   0
  -4  -4 -10   92.38    1.87   0
  -3  -2  -8  161.83    1.72   0
  -3  -2   4  907.59    2.17   0
  -2  -4 -11    1.65    0.99   0
  -2  -4   7   27.16    0.74   0
  -2  -3   6  164.46    1.36   0
  -1  -2   5   55.50    0.83   0
  -1  -1  -7   43.96    0.89   0
   0   0  -4 2428.16    3.81   0
   1  -4   8   17.65    0.97   0
   1  -3   7   -0.94    0.75   0
   1  -1  -8  243.12    1.90   0
   2  -3 -11    2.56    1.10   0
   2  -2 -10    7.31    0.84   0
   2  -2   6  275.38    1.75   0
   3  -5   9    2.88    0.80   0
   4  -1  -9   31.60    0.96   0
   4  -1   5  209.06    1.50   0
   5   0  -7    0.22    0.46   0
   5   0   3    0.20    0.35   0
   6  -3   8    1.24    0.86   0
   7  -4   9    4.89    1.15   0
   7  -2 -11   -0.22    0.78   0
   8  -4   9    4.23    0.84   0
   8  -2 -11    0.06    1.00   0
   9   0  -8    2.00    0.48   0
   9   0   4    1.05    0.59   0
  10  -1 -10    7.74    0.75   0
  10  -1   6  219.86    1.91   0
  10   0  -8   54.73    1.01   0
  10   0   4   59.74    0.87   0
  11  -1   6  129.77    1.57   0
  11   0   4  135.27    1.25   0
  11   1   1   10.49    0.40   0
  12  -1 -10   10.29    0.96   0
  12   1  -5  112.76    0.78   0
  12   1   1    9.36    0.42   0
  13  -1   6    2.85    0.67   0
  13   1  -5  295.73    1.19   0
  13   1   1    1.89    0.37   0
  14   1   1   21.13    0.52   0
  15  -1   6   -0.91    0.87   0
  15   0  -8    2.35    0.59   0
  16   0  -8   29.91    0.79   0
  16   0   4    2.06    0.78   0
  17  -2   7    6.10    0.89   0
  18  -3   8   28.07    1.37   0
  19   1  -1    4.76    0.29   0
  20   0   3    0.53    0.53   0
  21  -1   5    8.98    1.03   0
  23   0   2    7.47    0.76   0
  26  -1   3   39.21    1.37   0
  26   0  -3    0.01    0.29   0
 -14  -7  -5    3.36    0.74   0
 -14  -6  -2    4.62    0.58   0
 -13  -6  -5    0.84    0.91   0
 -13  -5  -2  121.30    1.06   0
 -11  -7   5   14.86    0.42   0
 -11  -5  -6   20.38    1.04   0
 -11  -4  -4   92.46    1.10   0
  -9  -5  -8   29.82    1.13   0
  -7  -5   6   15.60    0.54   0
  -6  -3   4  297.08    1.14   0
  -5  -3  -8   34.72    1.17   0
  -5  -2  -6    4.62    0.71   0
  -4  -2  -7    0.73    0.64   0
  -2  -5   8   40.14    0.99   0
  -2  -2  -8    4.24    0.90   0
  -2  -1  -6  758.76    2.83   0
  -1  -6   9    4.85    0.94   0
  -1  -3 -10    2.52    0.79   0
   0  -2  -9  101.81    1.48   0
   0  -1  -7    1.45    0.66   0
   2  -5   9   -0.98    0.75   0
   3  -3 -11    0.90    1.09   0
   3  -2 -10    4.32    0.80   0
   3   0  -6 1107.02    3.13   0
   4  -6  10   12.96    1.26   0
   5  -3   8   34.68    1.01   0
   6  -4   9   -1.62    0.78   0
   6   0  -7    0.62    0.61   0
   8  -1   6   88.52    1.27   0
   8   0   4  770.79    2.60   0
   9  -5  10   29.48    1.36   0
   9  -1   6  128.51    1.41   0
  10  -5  10    6.71    1.04   0
  10  -2 -11    0.81    1.12   0
  10   1   1  936.73    2.06   0
  11  -2 -11   -0.59    1.11   0
  12   0  -8   75.76    1.05   0
  13   0  -8   25.46    0.70   0
  14   0  -8   -0.12    0.45   0
  15   1   1    1.17    0.29   0
  16  -1   6    2.89    0.70   0
  16   1   1  289.03    1.47   0
  17   0   4    0.65    0.55   0
  18   1   0  109.50    0.88   0
  19  -2   7    0.65    0.86   0
  20  -2   7   -0.81    1.08   0
  20   0  -7    0.24    0.44   0
  21   0   3   -1.31    0.54   0
 -12  -7  -7    1.73    0.89   0
 -12  -6  -6   -0.50    0.89   0
 -11  -6  -7   -0.31    0.96   0
 -10  -6  -8   15.19    1.05   0
 -10  -5  -7    0.17    0.69   0
 -10  -5   4   61.83    0.50   0
  -9  -3  -4  213.34    1.51   0
  -8  -7   7    1.49    0.49   0
  -8  -4  -7    6.68    0.90   0
  -7  -4  -8  100.63    1.54   0
  -7  -4   5   40.14    0.57   0
  -7  -2  -3  121.86    0.97   0
  -7  -2   0  120.59    0.53   0
  -5  -5   7   27.50    0.67   0
  -5  -4  -9    3.42    1.04   0
  -4  -1  -3   48.93    0.72   0
  -3  -7   9   -0.12    0.89   0
   0  -4 -11    0.94    0.95   0
   0  -4   8   21.37    0.83   0
   0  -3   7    3.97    0.57   0
   0   0  -3   -0.32    0.31   0
   1  -5   9   12.64    0.86   0
   1  -2   6  175.35    1.40   0
   2   0  -5    0.53    0.52   0
   2   0   2 1588.37    2.33   0
   3  -6  10    4.91    0.98   0
   3  -1  -8   30.30    0.98   0
   3  -1   5   13.82    0.55   0
   4  -4   9   14.32    1.07   0
   4  -3   8   -1.33    0.64   0
   4  -2 -10    8.90    0.85   0
   4   0  -6  418.07    2.00   0
   4   0   3    0.98    0.36   0
   5  -4   9    3.26    0.84   0
   5  -2   7  258.29    1.99   0
   7  -1  -9    0.47    0.78   0
   7   0  -7   -0.13    0.59   0
   7   0   4 1001.56    2.89   0
   9   1   1  764.13    1.80   0
  12  -2 -11   -0.25    0.86   0
  18  -1   6   40.60    1.12   0
  18   0   4  179.57    1.70   0
  19  -1   6   74.75    1.61   0
  19   0   4   14.09    0.89   0
  19   1   0   46.37    0.63   0
  21  -2   7    0.88    1.14   0
  22   0   3   -0.04    0.73   0
  23  -1   5    0.43    1.09   0
  24   0   2    8.48    0.83   0
  25   0   1    0.08    0.47   0
  26   0   0   25.61    0.78   0
 -15  -8   0    1.11    0.43   0
 -14  -8  -5   23.61    1.03   0
 -14  -7  -4  114.35    1.47   0
 -11  -5   3    2.60    0.11   0
 -11  -4  -3  106.96    1.07   0
 -11  -4   0  311.35    1.09   0
  -9  -8   7    0.98    0.49   0
  -9  -3  -3  121.77    1.14   0
  -8  -6  -9    0.78    0.93   0
  -8  -5  -8   40.02    1.33   0
  -8  -3  -5    7.97    0.59   0
  -7  -6   7    3.05    0.52   0
  -7  -3  -6    0.35    0.49   0
  -6  -7   8    0.43    0.52   0
  -6  -6 -10    9.68    1.09   0
  -5  -6   8   43.60    1.04   0
  -5  -3   5    8.74    0.43   0
  -5  -2   3  115.76    0.61   0
  -4  -3  -8   -0.71    0.85   0
  -3  -5   8    4.95    0.63   0
  -3  -3   6  162.32    1.26   0
  -3  -2  -7   47.66    0.96   0
  -2  -6   9    9.28    0.94   0
  -2  -5 -11    1.62    1.00   0
  -2  -3  -9    9.57    0.79   0
  -2  -2   5  174.57    1.22   0
  -1  -2  -8   11.43    0.71   0
   0  -1   4 1402.84    2.91   0
   1  -4 -11    0.89    1.15   0
   1  -3 -10   62.68    1.60   0
   1   0  -4 1041.00    2.45   0
   2  -6  10   25.20    1.21   0
   3  -3   8    2.41    0.66   0
   4  -2   7    1.00    0.54   0
   5  -5  10   30.96    1.44   0
   5  -2 -10   53.30    1.24   0
   6  -2 -10   44.22    1.32   0
   6  -1   6    1.01    0.48   0
   6   0   4    4.91    0.66   0
   7   1   0  192.85    0.64   0
   8  -1  -9    1.70    0.81   0
   9  -3   9    1.19    0.98   0
  10  -3   9   19.39    1.22   0
  10  -2   8    1.34    0.89   0
  11  -3   9    2.32    0.84   0
  12  -3   9    7.05    0.93   0
  12  -2   8   25.29    1.02   0
  13  -3   9   37.89    1.38   0
  13  -2   8    0.45    0.78   0
  14  -2   8    3.84    0.87   0
  15  -3   9   14.08    1.20   0
  15  -2   8   43.16    1.47   0
  17  -3   9    7.28    1.29   0
  19  -1  -9    2.50    0.75   0
  19   0  -7    1.37    0.41   0
  20   0   4    0.23    0.76   0
  20   1  -2   30.77    0.36   0
  20   1  -1    4.64    0.30   0
  22   0  -6  116.58    0.90   0
  23   0   3   -0.23    0.75   0
  24   0  -5   -0.04    0.20   0
 -15  -8  -1    9.76    0.61   0
 -14  -7  -3   16.09    0.81   0
 -13  -7  -5   -0.18    0.86   0
 -12  -8   5    9.61    0.38   0
 -11  -5  -5   15.29    0.76   0
 -11  -4  -2   22.32    0.52   0
 -11  -4  -1    1.43    0.35   0
 -10  -7   6   60.93    0.76   0
 -10  -5  -6   11.20    1.02   0
  -9  -6  -8    3.50    0.87   0
  -9  -6   6   19.14    0.52   0
  -9  -5  -7    1.64    0.71   0
  -9  -5   5  100.23    0.78   0
  -7  -2  -1  176.40    0.85   0
  -6  -5  -9    1.33    0.82   0
  -6  -4  -8   69.87    1.34   0
  -6  -2  -4  310.91    1.64   0
  -5  -2  -5  187.98    1.48   0
  -4  -7   9    5.05    0.84   0
  -4  -5 -10    3.89    0.95   0
  -4  -2  -6   -1.09    0.47   0
  -3  -1  -4  156.00    1.12   0
  -2  -1  -5   69.30    0.87   0
  -1  -3   7   10.67    0.57   0
   0  -2   6    8.72    0.56   0
   0   0  -2 9028.60    5.05   0
   1  -6  10   25.59    1.33   0
   2  -4 -11   -0.36    1.10   0
   2  -3   8    1.87    0.90   0
   3  -2   7   46.49    0.93   0
   3   0   3   -0.73    0.50   0
   4  -5  10    4.07    0.92   0
   4  -1  -8   17.19    0.72   0
   5   0  -6  326.89    1.76   0
   6  -3 -11   -0.68    0.90   0
   7  -2 -10   23.93    1.14   0
   8  -3   9    1.64    0.85   0
   8   1   1  211.79    0.95   0
   9  -4  10    2.35    1.16   0
   9  -2   8   -0.61    0.66   0
   9  -1  -9    0.87    0.63   0
   9   0  -7   -0.21    0.57   0
  10  -1  -9    9.86    0.91   0
  10   0   5   -0.20    0.69   0
  11   0   5   -0.45    0.49   0
  11   1   2  134.04    1.03   0
  12  -4  10   34.95    1.46   0
  12  -1   7   32.02    1.12   0
  12   0   5    1.24    0.53   0
  12   1   2    1.84    0.37   0
  13  -1   7    0.87    0.90   0
  13   0   5   -0.28    0.55   0
  14  -1   7   60.65    1.39   0
  14   0   5    0.35    0.55   0
  14   1   2   33.14    0.61   0
  15   0   5    0.22    0.56   0
  15   1   2   68.80    0.89   0
  16   0   5    0.77    0.74   0
  17  -2   8   46.60    1.43   0
  17  -1  -9   -0.26    0.78   0
  18  -2   8   23.91    1.41   0
  18  -1  -9    0.48    0.64   0
  20   1   0    0.65    0.36   0
  21  -1   6    8.31    0.90   0
  21   0   4   13.06    0.90   0
  25   0   2    1.38    0.69   0
  26   0   1    0.27    0.59   0
  27   0  -1    0.52    0.42   0
 -14  -8  -4   44.54    1.23   0
 -14  -7   1    0.00    0.25   0
 -12  -7  -6   33.20    1.14   0
 -12  -6  -5    0.16    0.62   0
 -12  -5   1  121.59    0.61   0
 -11  -7  -7    0.46    0.86   0
 -10  -6  -7    5.39    0.86   0
  -9  -3  -2    8.27    0.40   0
  -8  -3  -4   28.99    0.83   0
  -7  -6  -9    3.27    0.94   0
  -6  -5   7   -0.32    0.38   0
  -6  -3  -6   43.83    1.03   0
  -6  -2   2  219.10    0.51   0
  -5  -6 -10   17.93    1.21   0
  -5  -3  -7   12.39    0.76   0
  -4  -5   8   54.90    1.13   0
  -4  -2   4  258.06    1.13   0
  -4  -1  -1   34.44    0.42   0
  -3  -5 -10    4.04    0.94   0
  -2  -2  -7    3.57    0.56   0
  -2  -1   3   25.29    0.48   0
  -1  -5   9    7.88    0.77   0
  -1  -4 -10   48.79    1.34   0
   0  -6  10   12.96    1.18   0
   0  -5 -11    4.03    1.26   0
   0  -2  -8   -0.03    0.61   0
   0  -1  -6   42.76    0.77   0
   2  -4   9   45.24    1.15   0
   2  -2   7    2.89    0.71   0
   2  -1  -7   10.62    0.57   0
   3  -4 -11   -0.70    1.12   0
   3  -2  -9   -0.23    0.68   0
   3   0  -5   -0.47    0.38   0
   5  -1  -8   54.55    1.00   0
   5   0   4  751.70    2.40   0
   6  -3   9   -0.59    0.75   0
   7  -4  10   -0.40    1.07   0
   7  -3 -11    0.87    0.90   0
   7  -2   8    1.48    0.67   0
   8  -3 -11    5.83    1.15   0
   8   1  -3   14.72    0.27   0
   9  -2 -10   28.14    1.21   0
   9  -1   7   34.14    1.12   0
   9   0   5    1.17    0.46   0
  11  -1   7   58.70    1.16   0
  11   1  -4    3.69    0.24   0
  13  -1  -9    0.82    0.78   0
  14  -1  -9   -0.34    0.77   0
  15  -1  -9    3.08    0.78   0
  16  -1  -9    3.95    0.66   0
  16  -1   7    4.99    0.82   0
  17  -1   7   11.96    0.92   0
  17   0   5    1.20    0.63   0
  17   1   2   21.81    0.68   0
  18  -1   7    0.70    1.02   0
  18   0   5    0.74    0.66   0
  19   1   1   27.86    0.58   0
  20  -2   8   19.39    1.49   0
  21   1  -1   12.13    0.39   0
  22  -1   6    3.62    0.88   0
  22   0   4   10.11    0.91   0
  24   0   3   -1.62    0.58   0
 -14  -7  -2    4.64    0.47   0
 -13  -8  -5    4.50    0.97   0
 -13  -7  -4   74.14    1.34   0
 -12  -8  -6   -0.49    1.06   0
 -12  -5  -2   59.81    0.84   0
 -11  -8   6   14.97    0.50   0
 -11  -5  -4  296.88    2.05   0
  -9  -7  -8   23.18    1.36   0
  -9  -4  -5    5.39    0.60   0
  -9  -3  -1  133.79    0.84   0
  -9  -3   0  218.17    0.82   0
  -8  -6  -8    5.77    0.97   0
  -8  -5  -7   11.24    1.00   0
  -8  -5   6   95.43    0.93   0
  -7  -7   8    1.20    0.64   0
  -6  -6  -9   14.10    1.24   0
  -6  -6   8   53.22    1.04   0
  -5  -7   9   -0.12    0.74   0
  -5  -5  -9    6.74    0.88   0
  -4  -6 -10   13.28    1.37   0
  -4  -3   6  231.24    1.48   0
  -3  -4  -9    4.21    0.77   0
  -3  -2  -6  286.74    1.91   0
  -2  -4   8    6.95    0.69   0
  -2  -3   7   24.97    0.83   0
  -1  -2   6  299.76    1.76   0
   0  -3  -9   17.82    0.85   0
   1  -3   8   22.12    0.83   0
   1  -2  -8    0.06    0.79   0
   1  -1   5  187.57    1.28   0
   2  -5  10    2.09    0.82   0
   2   0  -4  131.68    0.91   0
   4  -4 -11    0.87    1.11   0
   4  -2  -9   -0.04    0.63   0
   5  -4  10    0.66    1.06   0
   5  -3   9   11.15    0.83   0
   6  -4  10   -0.20    0.84   0
   6  -2   8   23.24    0.89   0
   6  -1  -8    2.14    0.58   0
   6   0  -6  717.11    2.45   0
   8   0   5   -1.05    0.41   0
   9  -3 -11   -0.14    0.93   0
   9   1   2  283.78    1.33   0
  10  -3 -11    0.22    1.09   0
  10  -2 -10   30.89    1.07   0
  12   0  -7    1.20    0.54   0
  12   1  -4  157.67    0.74   0
  13   0  -7    0.15    0.54   0
  13   1  -4   44.65    0.43   0
  14   0  -7    1.53    0.55   0
  14   1  -4   32.03    0.36   0
  15   1  -4   12.44    0.25   0
  18   1   2   12.76    0.52   0
  19  -1   7   13.70    1.00   0
  19   0   5    1.86    0.67   0
  20   0   5    0.24    0.83   0
  21   1   0    3.68    0.42   0
  23  -1   6   15.33    1.07   0
  23   0   4    1.16    0.86   0
  25   0   3    1.56    0.76   0
  26   0   2   46.05    1.18   0
  27   0   1   -0.61    0.61   0
 -14  -8  -3   29.79    0.99   0
 -14  -7  -1    7.33    0.52   0
 -14  -7   0  131.90    1.01   0
 -13  -6  -2   29.56    0.66   0
 -12  -5  -1  219.77    1.27   0
 -10  -7  -7    3.74    0.86   0
 -10  -5  -5    0.72    0.78   0
  -9  -7   7   -0.40    0.44   0
  -9  -6  -7   -0.72    0.95   0
  -9  -5  -6   35.11    1.13   0
  -8  -6   7    5.06    0.50   0
  -6  -5  -8   12.13    1.17   0
  -6  -4  -7   67.67    1.32   0
  -4  -6   9    1.49    0.75   0
  -4  -5  -9    7.17    1.12   0
  -4  -3  -7   74.17    1.18   0
  -3  -2   5    4.09    0.40   0
  -3  -1  -3   12.71    0.43   0
  -2  -5 -10    3.44    0.93   0
  -2  -5   9    0.55    0.64   0
  -2  -4  -9   45.65    1.35   0
  -2  -3  -8    1.19    0.66   0
  -2  -1  -4    8.12    0.60   0
  -1  -6  10    8.71    0.93   0
  -1  -2  -7   39.30    0.86   0
   0  -3   8   99.75    1.42   0
   1  -5  10    6.07    1.04   0
   1  -4 -10   23.77    1.35   0
   1  -1  -6   13.38    0.65   0
   1   0   2   58.41    0.51   0
   2  -5 -11    2.56    1.25   0
   2   0   3   -0.12    0.50   0
   3  -1  -7   29.93    0.76   0
   3  -1   6  345.24    1.93   0
   4  -3 -10   70.07    1.45   0
   4  -3   9   54.95    1.23   0
   4   0  -5   -0.99    0.36   0
   4   0   4  226.02    1.33   0
   5  -4 -11    4.04    1.06   0
   5  -2  -9    3.80    0.68   0
   7  -1  -8   -1.11    0.53   0
   7  -1   7   27.16    0.82   0
   7   0  -6  304.60    1.66   0
   7   0   5   -0.80    0.43   0
   7   1   1    5.78    0.27   0
  11  -3  10    1.54    1.18   0
  11  -2   9   -0.19    1.01   0
  12  -2   9    0.85    1.01   0
  12   1   3   41.60    0.83   0
  13  -3  10    6.16    1.05   0
  13  -2 -10   -0.01    0.72   0
  13  -2   9    0.89    0.83   0
  13   0   6   34.56    1.05   0
  14  -3  10   23.00    1.36   0
  14   0   6    0.78    0.85   0
  14   1   3   69.71    0.89   0
  15  -2 -10    6.05    0.81   0
  15   1   3    0.29    0.60   0
  16  -2   9   15.75    1.32   0
  16   1   3  312.50    1.89   0
  19   1   2    2.96    0.43   0
  20  -1   7    1.71    0.88   0
  21  -1   7    8.90    1.27   0
  21   0   5   -0.69    0.81   0
  21   1  -2   81.70    0.52   0
  21   1   1   12.49    0.56   0
 -14  -8   2   30.66    0.43   0
 -13  -6   0   40.62    0.58   0
 -12  -5   0   24.10    0.39   0
 -11  -6  -5    7.55    0.72   0
 -10  -8   7    2.35    0.54   0
  -8  -7  -8    9.28    1.18   0
  -7  -6  -8   12.71    1.15   0
  -7  -5   7    1.65    0.45   0
  -6  -7  -9    4.72    1.30   0
  -6  -3   5   19.32    0.46   0
  -5  -6  -9    0.07    1.12   0
  -5  -4   7   24.85    0.64   0
  -5  -3  -6   36.84    0.86   0
  -3  -6 -10    5.90    1.13   0
  -3  -4   8   26.17    0.80   0
  -1  -5 -10    6.24    1.01   0
   0  -5  10    5.84    1.02   0
   2  -4 -10    1.72    1.03   0
   2  -2  -8    0.94    0.56   0
   3  -5 -11    6.04    1.40   0
   3  -4  10  167.96    2.24   0
   3  -3   9    3.09    0.70   0
   4  -2   8  666.17    3.25   0
   4  -1  -7    9.19    0.57   0
   5  -3 -10   28.32    1.10   0
   6  -4 -11    0.72    0.96   0
   6  -1   7   30.77    0.84   0
   6   0   5   -1.25    0.43   0
   7  -4 -11    0.63    1.19   0
   8  -3  10   36.56    1.42   0
   8  -1  -8   39.13    0.87   0
   8   0  -6  231.13    1.45   0
   8   1   2  114.40    0.82   0
   9  -3  10   24.85    1.16   0
   9  -2   9    2.73    0.79   0
   9   1  -3   75.06    0.44   0
  10  -3  10   22.74    1.22   0
  10  -2   9    0.57    0.81   0
  10   0   6   47.63    1.10   0
  11   1   3    3.39    0.45   0
  12  -1   8   44.22    1.35   0
  12   0   6   -0.45    0.58   0
  13  -1   8   68.13    1.58   0
  14  -1   8   12.13    1.20   0
  15  -1   8    0.16    1.00   0
  16   0   6  148.64    1.73   0
  17  -2   9    2.71    0.97   0
  17   1   3  209.32    1.56   0
  18   0   6   56.22    1.38   0
  18   1   3   41.70    0.90   0
  20   1   2   15.93    0.65   0
  22  -1   7    5.43    1.00   0
  22   0   5    2.10    0.90   0
  22   1  -1    7.44    0.36   0
  24   0   4    0.03    0.66   0
  26   0   3   -0.03    0.80   0
 -14  -8  -2    7.38    0.58   0
 -13  -8  -4   20.40    0.92   0
 -13  -7  -3   14.58    0.67   0
 -11  -8  -6    2.26    1.05   0
 -11  -5  -3   59.04    0.89   0
 -10  -4  -2   12.86    0.57   0
  -9  -7  -7   -1.03    1.02   0
  -9  -4   4    7.75    0.23   0
  -8  -7   8    1.44    0.58   0
  -8  -6  -7   -0.31    0.97   0
  -8  -4  -5   51.57    0.94   0
  -7  -3  -4  116.25    1.12   0
  -6  -2  -2    0.97    0.42   0
  -5  -6   9   -0.50    0.73   0
  -5  -5  -8   22.54    1.24   0
  -5  -4  -7    2.80    0.83   0
  -3  -5  -9    3.49    0.86   0
  -3  -5   9   29.75    0.94   0
  -3  -3  -7    4.30    0.59   0
  -3  -3   7   73.08    0.98   0
  -2  -6 -10   36.66    1.44   0
  -2  -6  10    0.16    0.74   0
  -2  -2  -6  281.74    1.81   0
  -2  -2   6  494.10    2.11   0
  -1  -4  -9    4.78    0.84   0
  -1  -3   8  105.07    1.44   0
   0  -5 -10    5.44    1.17   0
   0  -1  -5   26.59    0.72   0
   0  -1   5   29.20    0.60   0
   2  -4  10   51.76    1.47   0
   2  -3  -9    1.39    0.70   0
   2  -3   9    8.15    0.95   0
   2  -1   6  760.13    2.79   0
   3  -2   8  155.34    1.67   0
   3   0   4  182.14    1.18   0
   5  -1   7   49.44    0.96   0
   5   0  -5    0.98    0.38   0
   5   0   5   -0.02    0.45   0
   6   1   0 1073.14    1.31   0
   7  -3 -10    7.39    1.06   0
   7  -3  10   30.08    1.19   0
   7  -2  -9   13.96    0.82   0
   8  -4 -11    9.70    1.30   0
   9  -1  -8   52.14    0.96   0
   9  -1   8   30.10    1.15   0
   9   0   6   33.84    0.82   0
   9   1   3  103.35    1.00   0
  10  -1  -8   81.36    1.26   0
  10  -1   8   19.97    0.89   0
  11  -1   8   33.42    1.07   0
  17  -1   8   16.01    1.07   0
  19  -1  -8   23.58    0.88   0
  19   0   6  125.64    1.75   0
  20   0  -6   11.13    0.43   0
  21   1   2    4.31    0.56   0
  23   0   5   -0.21    0.91   0
  25   0   4    5.64    0.77   0
 -14  -8  -1    0.49    0.54   0
 -12  -7  -4   22.33    0.97   0
 -11  -7  -5    8.05    0.88   0
 -10  -7  -6   77.72    1.57   0
  -9  -6  -6   74.68    1.46   0
  -8  -5  -6    7.53    0.73   0
  -7  -7  -8   10.01    1.28   0
  -7  -4   6   45.25    0.64   0
  -5  -3   6    4.21    0.38   0
  -4  -6  -9    1.94    0.87   0
  -4  -4   8  104.89    1.33   0
  -3  -6  10    8.08    1.00   0
  -3  -4  -8   31.77    1.01   0
  -3  -2  -5  133.59    1.27   0
  -3  -1  -2 2836.76    3.29   0
  -1  -6 -10   23.98    1.47   0
  -1  -5  10    2.80    0.95   0
   0  -4  -9   19.08    1.11   0
   0  -3  -8  101.98    1.53   0
   3  -4 -10    8.45    0.88   0
   3  -3  -9    3.53    0.68   0
   4  -1   7  196.28    1.67   0
   5  -3  10   -0.10    1.02   0
   6  -2   9   35.03    1.06   0
   7  -4  11    4.59    1.06   0
   7   1   2  265.46    1.17   0
   8  -2  -9    4.94    0.68   0
   8   0   6  107.71    1.24   0
   9  -2  -9   26.94    1.09   0
  11  -1  -8  232.35    1.82   0
  13   1   4  544.90    2.44   0
  14   1   4  126.84    1.28   0
  15   1   4  192.00    1.56   0
  16   1   4   14.47    0.78   0
  19  -1   8   11.27    1.11   0
  19   0  -6   -0.30    0.34   0
  20  -1   8   10.62    1.10   0
  20   0   6   11.42    0.89   0
  20   1   3    4.82    0.65   0
  21   0   6    2.24    0.97   0
  23   0  -5    0.23    0.30   0
  24   0   5    0.22    1.02   0
 -14  -8   0    1.30    0.41   0
 -14  -8   1    2.74    0.40   0
 -11  -7   6    3.36    0.35   0
 -11  -6  -4    2.04    0.56   0
 -11  -6   5    7.63    0.29   0
 -11  -5  -2   -0.16    0.48   0
 -10  -6  -5    2.86    0.68   0
  -9  -8  -7    1.37    0.94   0
  -8  -3  -2   25.38    0.52   0
  -8  -3   3   36.30    0.29   0
  -6  -5   8    3.27    0.63   0
  -6  -4  -6  104.48    1.32   0
  -6  -4   7    0.78    0.52   0
  -5  -2  -3  184.77    1.20   0
  -4  -5   9   40.31    1.02   0
  -4  -3  -6   77.07    1.09   0
  -4  -2  -4  454.84    1.96   0
  -4  -2   5   52.21    0.65   0
  -2  -5  -9   -0.59    0.80   0
  -2  -3   8  180.48    1.69   0
  -2  -1   4  848.38    2.13   0
  -1  -2  -6  161.51    1.37   0
  -1  -2   7  114.29    1.29   0
  -1  -1  -4  159.23    1.09   0
   1  -4  10   51.41    1.31   0
   1  -3   9    1.72    0.64   0
   1  -2  -7  116.26    1.30   0
   1  -1   6  160.47    1.32   0
   1   0   3   -0.29    0.48   0
   2  -5  11    1.36    0.95   0
   2   0  -3    0.24    0.28   0
   3  -1  -6   63.45    0.97   0
   4  -4 -10   13.40    0.99   0
   4  -3  10    9.16    1.14   0
   4  -2  -8   28.43    0.86   0
   4   0   5    0.10    0.42   0
   5  -2   9    0.46    0.72   0
   6  -1  -7    0.59    0.47   0
   6   0  -5   -0.88    0.34   0
   7   0   6  197.56    1.59   0
   8   1   3  118.85    0.98   0
   9  -3 -10    9.60    0.93   0
  10  -3 -10   61.86    1.52   0
  10   0  -6   17.31    0.51   0
  10   1  -3  517.59    1.07   0
  10   1   4    2.57    0.64   0
  11  -2  10   23.75    1.42   0
  11   0  -6  300.99    1.62   0
  11   0   7   -1.08    0.78   0
  11   1   4  301.14    1.75   0
  12  -2  10    3.24    1.18   0
  12   0   7    0.29    0.83   0
  13  -2  10   29.75    1.37   0
  13  -1  -8  124.84    1.38   0
  14  -2  10   45.21    1.57   0
  14   0   7    0.50    0.68   0
  15  -2  10   28.21    1.45   0
  15   0   7   -0.96    0.68   0
  16   0   7    0.19    0.67   0
  17   0   7    0.86    0.99   0
  18   0  -6   53.46    0.74   0
  18   1   4   20.12    0.76   0
  21   1   3    7.92    0.72   0
  22   0   6    0.60    0.98   0
 -14  -9  -1    0.90    0.63   0
 -13  -9  -3    0.56    0.82   0
 -12  -8  -4   -1.30    0.82   0
 -12  -6  -2   41.91    0.76   0
 -11  -8  -5    1.89    0.98   0
 -10  -8  -6   -0.01    0.83   0
 -10  -7   7    0.71    0.40   0
 -10  -5   5    3.07    0.27   0
 -10  -4  -1    1.37    0.26   0
  -9  -6   7   -0.36    0.40   0
  -9  -5   6  174.98    1.12   0
  -8  -7  -7    0.09    0.81   0
  -8  -4  -4   98.71    1.19   0
  -7  -7   9    1.03    0.75   0
  -7  -6  -7   12.77    0.92   0
  -7  -3  -3    8.31    0.58   0
  -6  -7  -8   20.59    1.34   0
  -6  -6   9    2.49    0.71   0
  -5  -6  -8   59.44    1.39   0
  -4  -4  -7   15.98    0.78   0
  -4  -3   7    4.78    0.48   0
  -3  -6  -9    2.70    0.88   0
  -3  -1   3  376.84    1.15   0
  -2  -5  10   16.89    0.93   0
  -1  -1   5   59.26    0.77   0
   0  -4  10   39.09    1.41   0
   1  -5  11    5.33    1.18   0
   1  -4  -9  116.42    1.70   0
   1  -2   8   11.42    0.71   0
   1  -1  -5   58.71    0.78   0
   2  -2  -7    2.57    0.68   0
   2   0   4 1134.56    2.71   0
   3  -3  10    0.01    0.98   0
   4  -4  11   30.88    1.32   0
   4  -2   9    0.64    0.68   0
   4   0  -4   21.44    0.43   0
   5  -4 -10   10.35    0.98   0
   5  -3  -9    9.68    1.04   0
   5  -2  -8   62.42    1.10   0
   6  -4 -10    4.26    1.13   0
   6  -1   8   36.38    1.01   0
   6   0   6  509.21    2.44   0
   6   1   2   66.74    0.62   0
   7   1   3  746.67    2.25   0
   9  -2  10   18.76    1.26   0
   9   0   7    0.45    0.80   0
   9   1   4    4.78    0.63   0
  10  -2  10   55.68    1.53   0
  10   0   7    0.83    0.62   0
  12  -2  -9    9.53    0.76   0
  12  -1   9   -0.21    1.00   0
  12   0  -6  278.75    1.56   0
  13  -3 -10   73.11    1.68   0
  14  -3 -10   53.87    1.62   0
  14  -2  -9    1.81    0.85   0
  16  -2  -9    1.82    0.93   0
  16  -1   9   -1.52    1.06   0
  17  -2  -9   -0.36    0.81   0
  17   0  -6   57.46    0.77   0
  18  -2  -9    2.54    0.71   0
  18   0   7    0.11    0.79   0
  19   0   7    0.53    0.78   0
  19   1   4    1.07    0.56   0
  20   1   4   35.34    1.06   0
  22   1   3   10.64    0.74   0
  23   0   6   -0.71    0.83   0
  23   1  -1    7.34    0.35   0
 -14  -9   0   10.43    0.63   0
 -14  -9   2    4.89    0.38   0
 -13  -8  -2    5.98    0.70   0
 -12  -9  -4   13.59    1.05   0
 -12  -7  -3    1.90    0.56   0
 -12  -7   5    7.52    0.26   0
 -10  -7  -5    3.61    0.87   0
  -9  -7  -6   87.06    1.53   0
  -8  -6  -6   69.26    1.27   0
  -8  -6   8   21.59    0.72   0
  -8  -5  -5   20.92    0.91   0
  -8  -5   7   -0.59    0.43   0
  -6  -3  -4  196.28    1.39   0
  -6  -2  -1  378.00    1.15   0
  -5  -5   9    3.98    0.75   0
  -5  -4  -6  477.22    2.71   0
  -5  -4   8   89.49    1.20   0
  -4  -6  10   15.43    0.90   0
  -3  -7  -9    2.16    1.18   0
  -3  -4   9    1.65    0.76   0
  -2  -6  -9    6.11    0.94   0
  -1  -4  -8   18.98    0.88   0
   0  -5  -9   17.40    1.15   0
   2  -4  -9   70.02    1.38   0
   2  -1   7   89.83    1.15   0
   3  -5 -10   64.34    1.58   0
   3  -4  11    3.93    0.91   0
   3  -2   9   43.96    1.09   0
   3   0   5    0.93    0.44   0
   4  -1  -6    0.60    0.59   0
   5   0   6  100.73    1.15   0
   6  -3  -9    6.20    1.01   0
   6  -2  -8  260.29    1.99   0
   7  -3  11    5.92    1.18   0
   7  -2  10    4.90    1.06   0
   7   0  -5    0.17    0.34   0
   8  -3  11    0.31    0.90   0
   8   0   7   -0.26    0.74   0
   8   1   4   41.34    0.83   0
   9  -1   9    1.50    0.99   0
  10  -1   9    4.54    0.82   0
  12   1   5    0.58    0.51   0
  13   0  -6  123.44    1.03   0
  13   1   5    4.33    0.57   0
  14   1   5   26.97    0.81   0
  16   1   5   34.37    0.91   0
  17   1   5    1.07    0.79   0
  18  -1   9   -0.79    0.98   0
  18   1   5   12.53    0.88   0
  20   0   7    2.13    0.86   0
  21   0   7   -1.60    1.05   0
  21   1   4   79.84    1.37   0
  22  -1  -7   23.98    0.77   0
  22   1  -2    0.30    0.16   0
  24   1   1   13.92    0.59   0
  25   0  -4  124.59    0.66   0
 -14  -9   1    8.77    0.53   0
 -12  -6  -1   32.53    0.67   0
 -11  -7  -4    3.73    0.64   0
 -11  -6  -3   13.27    0.62   0
 -11  -5  -1  204.74    1.25   0
 -10  -4   0  405.09    1.28   0
  -9  -8  -6    4.64    1.05   0
  -9  -7   8   14.00    0.64   0
  -9  -6  -5    0.78    0.64   0
  -9  -5  -4   20.92    0.69   0
  -8  -3  -1   14.00    0.34   0
  -7  -7  -7    8.25    0.92   0
  -7  -5   8    3.87    0.56   0
  -7  -3   5    2.75    0.33   0
  -6  -6  -7   -0.20    0.74   0
  -6  -3   6   42.62    0.70   0
  -6  -2   3    5.13    0.21   0
  -5  -7  -8    0.82    0.90   0
  -4  -6  -8   63.87    1.45   0
  -3  -5  10   64.92    1.33   0
  -3  -4  -7   -1.17    0.65   0
  -2  -2   7    1.27    0.45   0
  -1  -4  10   23.38    0.98   0
   0  -2   8    0.45    0.56   0
   0   0   2 9999.99    5.32   0
   2  -6 -10    0.93    1.00   0
   2  -4  11    1.59    1.05   0
   2  -3  10    8.09    0.88   0
   2  -2   9    1.73    0.85   0
   3  -4  -9    1.60    0.97   0
   3  -2  -7    4.15    0.53   0
   4  -1   8   11.66    0.76   0
   4   0   6  220.41    1.66   0
   6  -2  10   49.96    1.46   0
   7  -3  -9    3.24    0.89   0
   7  -2  -8  253.96    1.98   0
   7   0   7   -0.49    0.55   0
   8  -1   9    1.71    0.70   0
   9  -1  -7    3.51    0.65   0
  10   1   5  107.04    1.25   0
  11   1  -3   40.66    0.33   0
  11   1   5    0.02    0.51   0
  14   0   8  121.61    1.92   0
  19   1   5    0.11    0.59   0
  22   0  -5    0.33    0.31   0
  22   0   7    0.68    0.89   0
  22   1   4   54.30    1.22   0
  24   1   2   36.20    0.82   0
 -12  -8  -3   -0.14    0.73   0
 -11  -8  -4    2.25    0.87   0
 -10  -8  -5   -0.30    0.92   0
 -10  -4   2  377.81    0.57   0
  -8  -7  -6   86.08    1.67   0
  -8  -4   6    0.15    0.33   0
  -7  -6   9   -0.53    0.66   0
  -7  -4   7    7.86    0.56   0
  -6  -4  -5   11.82    0.65   0
  -5  -8  -8   17.18    1.49   0
  -5  -6  10   29.16    1.14   0
  -4  -5  -7   -0.38    0.90   0
  -4  -4   9    2.55    0.74   0
  -3  -2  -4  232.32    1.39   0
  -2  -7  -9    5.13    1.07   0
  -2  -1   5  112.44    0.95   0
  -1  -6  -9    6.68    0.94   0
  -1  -5  11    1.20    0.87   0
   0  -3  -7    5.16    0.58   0
   1  -5  -9   11.00    0.93   0
   1  -4  11    3.00    1.05   0
   1  -3  10    3.43    0.74   0
   1  -1   7   43.82    0.87   0
   1   0   4  940.76    2.41   0
   2   0   5    1.59    0.44   0
   3  -6 -10    6.88    1.29   0
   3  -3  -8  107.44    1.44   0
   3  -1   8    5.98    0.81   0
   3   0  -3    0.24    0.37   0
   5  -5 -10   49.26    1.50   0
   5  -3  11    4.68    0.97   0
   5  -2  10   41.00    1.25   0
   5  -1  -6    4.71    0.46   0
   5   1   1  413.36    1.09   0
   5   1   2 1090.11    2.17   0
   6   0   7    1.12    0.55   0
   7  -1   9   13.03    0.88   0
   7   1   4  255.67    1.49   0
   8  -3  -9    2.69    0.77   0
   8  -2  -8  222.44    1.87   0
   8   0  -5    0.53    0.31   0
   8   1  -2  453.55    0.70   0
   9  -4 -10   36.49    1.25   0
   9   1   5   57.80    0.91   0
  10  -4 -10   14.92    1.23   0
  10  -1  -7   33.95    0.85   0
  10   0   8   15.61    1.07   0
  11   0   8  159.78    1.87   0
  15   1   6    0.07    0.85   0
  16   1   6    2.84    0.80   0
  18   0   8   31.09    1.27   0
  19   0   8    9.64    1.19   0
  20   1   5    1.83    0.63   0
  24   1   3    0.19    0.55   0
  25   1   1   23.43    0.72   0
  25   1   2    4.08    0.61   0
 -13  -8   4   28.02    0.26   0
 -13  -7   1   21.28    0.46   0
 -13  -7   2   41.21    0.46   0
 -12  -9  -3   -1.28    0.81   0
 -12  -7  -2   41.90    0.81   0
 -12  -6   0  107.63    0.89   0
 -11  -9  -4   50.67    1.44   0
 -10  -9  -5   32.43    1.38   0
 -10  -4   1   29.07    0.30   0
  -8  -4  -3    0.54    0.43   0
  -7  -6  -6  156.11    1.77   0
  -7  -5  -5   51.01    1.15   0
  -6  -7  -7    1.36    0.85   0
  -6  -5   9    0.48    0.67   0
  -6  -4   8  100.09    1.21   0
  -5  -6  -7   12.77    0.82   0
  -5  -3  -4  647.66    2.46   0
  -5  -2  -2    0.50    0.29   0
  -5  -2   5   72.83    0.71   0
  -4  -5  10   79.70    1.51   0
  -4  -4  -6   53.97    1.01   0
  -4  -3   8    5.15    0.67   0
  -4  -2   6   39.84    0.67   0
  -3  -6  -8   25.66    1.08   0
  -3  -2   7    4.13    0.62   0
  -3  -1   4  106.84    0.78   0
  -2  -4  -7   19.29    0.82   0
  -2  -4  10    3.04    0.68   0
  -1  -5  -8   68.42    1.50   0
  -1  -1  -3 1546.12    2.76   0
  -1  -1   6   13.88    0.55   0
   0  -6  -9   10.47    1.02   0
   0   0   3    0.07    0.31   0
   1  -4  -8    0.38    0.83   0
   1  -2  -6  303.67    1.82   0
   2  -5  -9    0.24    1.05   0
   3   0   6   -0.66    0.44   0
   4  -3  -8    4.87    0.69   0
   5  -4  -9    1.04    0.96   0
   5  -1   9   90.04    1.57   0
   5   0   7    2.48    0.75   0
   5   1   3    0.56    0.48   0
   6  -5 -10   35.43    1.31   0
   6  -1   9    2.13    0.72   0
   6   1   4   -1.18    0.60   0
   7  -5 -10   12.90    1.31   0
   9  -3  -9    4.74    0.76   0
   9  -2  -8  131.82    1.49   0
   9  -2  11   -0.60    1.20   0
   9   0  -5   -0.79    0.41   0
   9   0   8    6.60    0.70   0
  10  -3  -9    8.38    1.03   0
  10  -2  11    9.32    1.08   0
  11  -1  -7   39.79    0.80   0
  11  -1  10   24.48    1.34   0
  11   1   6  128.83    1.53   0
  12  -4 -10    6.33    0.94   0
  12  -1  -7   72.40    1.08   0
  12  -1  10    0.48    0.90   0
  14  -1  10    5.30    1.01   0
  15  -1  10    5.49    1.04   0
  17   1   6    9.52    0.77   0
  19  -1  -7    1.85    0.63   0
  20   0   8   -0.73    0.93   0
  24   1  -1    0.70    0.29   0
  25   1   0   54.24    0.77   0
  25   1   3    1.10    0.71   0
 -13  -9  -1    0.77    0.72   0
 -11  -7  -3    5.35    0.57   0
 -11  -6  -2   43.76    0.78   0
 -10  -7  -4   62.87    1.15   0
  -8  -8  -6    4.23    0.86   0
  -8  -6  -5    5.51    0.69   0
  -8  -3   4  545.41    1.34   0
  -6  -3  -3    4.65    0.42   0
  -6  -2   0   31.89    0.31   0
  -5  -5  -6    4.04    0.86   0
  -3  -5  -7    1.57    0.91   0
  -2  -6  -8   22.76    1.21   0
  -2  -5  11    1.83    0.86   0
  -2  -1  -2 1137.30    2.04   0
   0  -1   7    0.37    0.48   0
   1  -3  -7   12.24    0.64   0
   2  -1   8   41.16    0.95   0
   3  -5  -9   28.59    1.30   0
   3  -3  11    2.25    0.88   0
   3  -1  -5  597.99    2.15   0
   5  -2  -7   19.06    0.70   0
   6  -1  -6   96.72    1.01   0
   7   0   8   79.26    1.42   0
   8  -2  11    3.85    0.98   0
   8   0   8   63.59    1.22   0
   9  -1  10   52.29    1.39   0
  10   1   6  219.00    1.77   0
  11  -3  -9    0.93    0.76   0
  12  -3  -9   17.65    1.08   0
  12   1  -3    2.37    0.15   0
  13  -1  -7   56.64    0.92   0
  14  -1  -7    3.92    0.66   0
  15  -1  -7   49.35    0.94   0
  16  -1  -7   39.96    0.89   0
  16   0   9    0.15    1.11   0
  17  -1  -7   60.36    1.06   0
  18  -1  -7   -0.37    0.46   0
  20   1   6   27.96    1.01   0
  21   0  -5   -0.28    0.28   0
  23   1   5    0.79    0.87   0
  26   1   1   54.27    0.94   0
  26   1   2    5.78    0.67   0
 -13  -8   0    1.50    0.46   0
 -10  -6  -3    1.00    0.47   0
  -9  -8  -5   -0.18    0.76   0
  -9  -5   7    3.15    0.44   0
  -8  -5   8    2.55    0.53   0
  -6  -6  -6   48.68    1.13   0
  -6  -2   4  197.81    0.92   0
  -5  -7  -7    2.88    0.82   0
  -5  -5  10   51.26    1.27   0
  -5  -4   9    0.56    0.65   0
  -4  -6  -7    0.83    0.69   0
  -3  -4  10    7.72    0.71   0
  -3  -3  -5   47.45    0.83   0
  -3  -3   9    1.60    0.76   0
  -2  -2  -4    0.89    0.57   0
  -2  -2   8    0.29    0.53   0
  -1  -4  -7   33.02    0.92   0
  -1  -4  11    1.07    0.98   0
  -1  -3  10   62.15    1.44   0
   0  -7  -9   -0.04    0.98   0
   0  -5  -8   98.15    1.55   0
   0  -2   9  105.56    1.44   0
   1  -1  -4 1490.69    3.02   0
   1  -1   8  162.20    1.67   0
   1   0   5   -0.38    0.41   0
   2  -4  -8    8.03    0.74   0
   2  -3  -7   25.55    0.96   0
   2  -2  -6  479.04    2.25   0
   2  -2  10  210.46    2.27   0
   2   0  -2  241.65    0.82   0
   2   0   6   19.77    0.63   0
   4  -1   9   25.65    0.94   0
   4   0   7   -1.10    0.51   0
   5   1   4  231.98    1.44   0
   6  -6 -10   33.76    1.40   0
   6  -2  -7    0.21    0.66   0
   6  -2  11   12.77    1.02   0
   6   0  -4   35.73    0.50   0
   6   0   8  273.50    2.26   0
   7  -1  -6   21.18    0.69   0
   7  -1  10   74.06    1.70   0
   8  -1  10   53.83    1.38   0
   9  -5 -10   25.96    1.30   0
   9   1   6  129.17    1.37   0
  10  -5 -10   53.20    1.69   0
  10   0  -5   -0.37    0.28   0
  11   0   9    0.14    0.96   0
  12   0   9    0.18    0.80   0
  13  -3  -9    0.10    0.72   0
  13  -2  -8   -0.08    0.77   0
  13   0   9    0.73    0.81   0
  14   1   7   56.59    1.22   0
  15  -3  -9   -0.13    0.74   0
  15  -2  -8   29.61    1.00   0
  15   1   7    5.97    0.79   0
  16  -3  -9    6.76    1.01   0
  16  -2  -8   26.99    0.99   0
  16   1   7    6.28    0.75   0
  17  -3  -9    0.78    0.76   0
  17  -2  -8   24.80    0.99   0
  17   0   9   -1.42    0.95   0
  18  -2  -8   87.22    1.44   0
  18   1  -3    0.28    0.12   0
  18   1   7    0.87    0.99   0
  19  -2  -8   88.85    1.37   0
  20   0  -5    0.27    0.34   0
  24   1   5    2.11    0.89   0
  25   1   4   16.48    0.90   0
  26   1   3   38.93    1.14   0
 -13  -9   0   19.10    0.78   0
 -12  -9  -2   55.06    1.24   0
 -11  -8  -3    1.25    0.61   0
 -11  -7   7   19.16    0.51   0
 -11  -6   6    4.42    0.29   0
 -10  -8  -4   36.42    1.08   0
 -10  -7   8   42.35    0.83   0
  -9  -9  -5    1.29    0.87   0
  -9  -4  -1  282.05    1.28   0
  -8  -6   9    0.72    0.69   0
  -7  -8  -6    2.41    1.03   0
  -7  -3   6  156.51    1.10   0
  -6  -5  -5   50.39    1.11   0
  -6  -4  -4  162.62    1.42   0
  -6  -3   7    3.70    0.41   0
  -5  -8  -7   20.10    1.42   0
  -5  -3   8    0.71    0.63   0
  -4  -1   2  199.56    0.60   0
  -3  -8  -8   34.51    1.41   0
  -3  -1   5  605.67    2.00   0
  -2  -7  -8   22.85    1.30   0
  -2  -5  -7   45.08    1.26   0
  -2  -1   6   82.35    0.94   0
  -1  -6  -8   30.15    1.14   0
  -1  -1   7  141.02    1.39   0
   0  -2  -5   86.32    0.95   0
   2  -6  -9    8.44    1.02   0
   3  -4  -8   27.56    0.94   0
   3  -1   9  121.60    1.60   0
   4  -1  -5  134.93    1.14   0
   4   1   2  881.89    1.90   0
   4   1   3   49.66    0.63   0
   6  -1  10  114.70    1.93   0
   8  -4  -9    0.28    0.97   0
   8   1   6   84.55    1.13   0
   9   0   9   -0.81    0.96   0
  10   0   9    0.88    0.74   0
  11   1   7   59.76    1.15   0
  12   1   7   32.93    0.96   0
  20   1   7    1.69    1.00   0
  23  -1  -6   31.52    0.83   0
  23   1   6   15.39    1.16   0
  26   1   0   20.49    0.59   0
 -13  -8   1    3.12    0.46   0
 -11  -9  -3    2.00    0.74   0
 -11  -6  -1   10.86    0.56   0
 -10  -5  -1   67.23    0.79   0
  -9  -7  -4   26.65    1.00   0
  -8  -4   7    0.84    0.41   0
  -7  -9  -6    7.93    1.02   0
  -7  -6  -5    1.80    0.65   0
  -7  -5   9    2.50    0.52   0
  -7  -4  -3    2.81    0.59   0
  -7  -4   8   91.32    1.13   0
  -6  -7  -6   48.20    1.22   0
  -5  -2   6   82.02    0.86   0
  -4  -5  -6   31.87    0.92   0
  -4  -4  10   12.28    0.94   0
  -4  -3  -4  822.04    2.68   0
  -4  -1   3   58.02    0.46   0
  -2  -3  -5  506.73    2.32   0
  -2  -3  10   78.20    1.48   0
  -1  -2   9   23.90    0.84   0
   0  -3  -6  196.96    1.57   0
   0   0   5   -1.44    0.56   0
   1  -2  10  151.22    1.86   0
   1   0   6   66.04    1.00   0
   2  -7  -9   10.94    1.24   0
   2  -1   9   54.91    1.31   0
   3  -6  -9   16.53    1.09   0
   3  -3  -7   75.11    1.12   0
   3  -2  -6  175.79    1.40   0
   4  -4  -8   97.25    1.57   0
   4  -2  11   -0.74    0.83   0
   4   0  -3   -0.34    0.24   0
   4   1   1   34.19    0.42   0
   5  -5  -9    3.39    0.80   0
   5  -1  10   63.23    1.41   0
   6  -5  -9    1.02    0.99   0
   7   0  -4    3.59    0.38   0
   8  -3  -8   27.81    1.04   0
   8  -1  -6   87.86    0.97   0
   8   0   9   -1.34    0.69   0
   9  -4  -9    0.98    0.77   0
  10  -4  -9   10.80    1.12   0
  10  -1  11    0.23    0.95   0
  10   1   7    3.11    0.64   0
  11  -1  11   -0.11    0.95   0
  14   2   2  262.03    1.44   0
  14   2   3    0.63    0.51   0
  15   0  10   23.36    1.42   0
  15   2   3  112.47    1.17   0
  16   0  10    5.86    1.27   0
  16   2   2  107.25    1.02   0
  16   2   3   60.41    0.95   0
  17   2   2  133.01    1.14   0
  21   1   7    8.54    0.94   0
  25   1  -1    1.88    0.26   0
 -13  -9   1   12.33    0.70   0
 -12  -8  -1   20.25    0.75   0
 -12  -6   3  321.05    0.71   0
 -10  -7  -3   17.52    0.73   0
  -9  -4   6    4.49    0.33   0
  -8  -9  -5   10.01    1.16   0
  -8  -8  -5    0.44    0.74   0
  -8  -6  -4   67.02    1.09   0
  -8  -3   5   25.29    0.42   0
  -7  -5  -4    5.92    0.55   0
  -6  -8  -6   12.07    1.30   0
  -6  -5  10   34.06    1.13   0
  -6  -4   9    4.04    0.68   0
  -6  -2   5   66.08    0.71   0
  -4  -8  -7   22.99    1.39   0
  -4  -3   9    1.15    0.60   0
  -4  -1   4   40.31    0.57   0
  -1  -5  -7   21.71    0.88   0
  -1   0   2  405.88    1.09   0
   0  -6  -8   20.35    1.02   0
   0  -2  10   18.45    1.05   0
   0  -1  -3   55.01    0.60   0
   1  -4  -7   22.81    1.02   0
   1  -2  -5   55.15    0.88   0
   2  -5  -8   41.99    1.16   0
   3  -2  11    2.72    0.85   0
   4  -6  -9    0.73    0.85   0
   4  -1  10    0.15    0.98   0
   4   0   8   37.34    0.99   0
   5  -1  -5   77.84    0.93   0
   6   1   6    1.51    0.50   0
   7   0   9    0.25    0.65   0
   8   1   7   18.54    0.73   0
   9  -3  -8   17.54    1.02   0
   9  -1  11    2.34    0.96   0
  11  -4  -9   42.90    1.21   0
  11   0  10   13.76    1.29   0
  12  -4  -9    4.60    1.06   0
  12   0  10   26.94    1.23   0
  12   1   8   41.51    1.26   0
  12   2   2  132.01    1.01   0
  12   2   3   19.59    0.67   0
  13   0  10   12.38    1.06   0
  13   1   8   64.23    1.33   0
  13   2   2    0.64    0.32   0
  13   2   3    1.37    0.40   0
  14   0  10    9.07    1.08   0
  14   1   8   12.21    0.95   0
  14   2   1   72.29    0.68   0
  15   2   1  141.35    0.94   0
  15   2   4    0.60    0.63   0
  16   1  -3   41.01    0.31   0
  16   1   8    7.53    0.89   0
  16   2   4  553.87    2.64   0
  17   0  -5    0.22    0.33   0
  17   1   8   12.44    0.96   0
  17   2   1   18.38    0.47   0
  17   2   4  242.85    1.86   0
  18   0  -5    0.22    0.31   0
  18   1   8    8.89    0.93   0
  18   2   2   36.11    0.65   0
  18   2   3   44.55    0.80   0
  18   2   4   23.07    0.84   0
  19   1   8   11.97    1.29   0
  19   2   2  154.80    1.26   0
  19   2   3   14.55    0.69   0
  24   0  -4   70.58    0.63   0
 -13  -8   2  110.25    0.88   0
 -12  -9  -1    1.08    0.70   0
 -12  -7   0   23.98    0.54   0
 -10  -6  -2  179.22    1.39   0
  -9  -5  -2   29.67    0.63   0
  -8  -5  -3    2.54    0.46   0
  -7  -7  -5   22.56    0.94   0
  -6  -9  -6    0.83    0.91   0
  -6  -6  -5    1.85    0.89   0
  -6  -3  -2   45.34    0.68   0
  -5  -7  -6   22.35    1.22   0
  -5  -5  -5    1.18    0.56   0
  -5  -2  -1   18.11    0.34   0
  -4  -2  -2  551.00    1.62   0
  -3  -7  -7    1.00    0.82   0
  -3  -4  11   -0.22    0.91   0
  -3  -3  10   63.20    1.40   0
  -2  -6  -7    7.42    0.77   0
  -2  -2   9   16.92    0.79   0
  -2  -1   7   10.32    0.56   0
  -1  -8  -8   23.12    1.26   0
  -1  -3  11    2.70    0.95   0
  -1  -2  -4  291.62    1.50   0
   1  -6  -8    1.44    0.80   0
   1  -3  -6  361.63    2.08   0
   2  -2  11   17.20    1.21   0
   3   0   8  152.11    1.70   0
   3   1   3   11.82    0.55   0
   4  -3  -7    5.86    0.59   0
   5  -6  -9    0.90    0.90   0
   5  -4  -8   95.64    1.44   0
   5   1   6    5.10    0.66   0
   6   0   9   -0.20    0.65   0
   7   1   7   29.49    0.81   0
   8  -5  -9    5.08    1.09   0
   9  -2  -7    0.94    0.51   0
  10  -1  -6  272.47    1.62   0
  10   1   8   18.09    0.87   0
  11   1   8   32.99    1.05   0
  11   2   3    1.56    0.52   0
  12   2   4   33.21    0.73   0
  13   2   1    5.77    0.35   0
  13   2   4    6.77    0.52   0
  14  -4  -9    6.79    1.10   0
  15  -4  -9   17.08    1.21   0
  15   2   5    0.26    0.75   0
  16   0  -5   -0.69    0.33   0
  16   2   5    8.03    0.82   0
  18   2   1   92.46    0.84   0
  20   2   2   89.74    1.06   0
  20   2   3    7.96    0.63   0
 -10  -9  -3    0.17    0.68   0
 -10  -6   8    5.33    0.48   0
  -9  -5   8   46.94    0.85   0
  -8  -5   9    4.57    0.60   0
  -7  -3   7   16.82    0.59   0
  -5  -8  -6   29.24    1.32   0
  -5  -3   9    9.06    0.78   0
  -5  -2   7   18.57    0.58   0
  -4  -6  -6  123.39    1.60   0
  -4  -2   8   29.26    0.86   0
  -4  -1   5  149.51    1.08   0
  -3  -8  -7    2.14    0.92   0
  -3  -4  -5    2.55    0.68   0
  -3  -3  -4  247.35    1.48   0
  -1  -4  -6    5.72    0.64   0
  -1  -3  -5    2.62    0.46   0
  -1  -2  10    0.45    0.84   0
  -1  -1  -2  913.36    1.81   0
   0  -8  -8   -0.18    1.22   0
   0   0   6  180.94    1.36   0
   1   0   7    0.43    0.48   0
   2  -6  -8    0.15    1.08   0
   2  -4  -7   27.11    0.87   0
   3   1   4  166.18    1.14   0
   5  -7  -9    1.01    1.17   0
   5  -2  -6   77.90    1.08   0
   5  -2  12    8.11    1.12   0
   5   0   9   -0.07    0.70   0
   6  -1  -5  186.91    1.28   0
   6  -1  11    4.94    0.91   0
   8   0  10    0.53    0.79   0
   9  -5  -9    8.54    0.97   0
   9   1   8   27.83    0.93   0
  11  -3  -8    3.36    0.68   0
  11  -1  -6  216.42    1.46   0
  11   2   2  178.14    1.08   0
  11   2   4   52.66    0.83   0
  12  -3  -8   13.83    1.00   0
  12   2   1    5.30    0.34   0
  13   2   5    0.72    0.54   0
  15   1   9    0.78    1.04   0
  16   1   9    0.54    1.10   0
  17   1   9    1.40    1.16   0
  18   1   9   -1.06    1.18   0
  18   2   5    3.25    0.61   0
  19   2   1   43.41    0.64   0
  19   2   5    5.87    0.81   0
  21  -2  -7    0.01    0.71   0
  21   2   2  101.49    1.11   0
  21   2   3    4.85    0.52   0
  22  -2  -7    6.65    0.64   0
 -11  -7  -1   13.60    0.63   0
 -11  -6   0  126.50    1.01   0
 -10  -5   7    8.28    0.41   0
  -9  -7  -3    7.55    0.82   0
  -8  -4   8  153.08    1.39   0
  -8  -3   1  115.90    0.46   0
  -7  -6  -4   85.60    1.17   0
  -7  -5  10   12.90    0.83   0
  -7  -4   9    1.22    0.65   0
  -6  -5  -4   79.19    1.07   0
  -6  -4  -3   47.78    0.87   0
  -5  -9  -6    8.89    1.00   0
  -4  -4  11   -0.60    1.02   0
  -3  -2   9   -0.21    0.60   0
  -2  -5  -6   53.61    1.20   0
  -1  -6  -7   26.81    1.00   0
  -1   0   5    0.29    0.38   0
   0  -1   9   22.04    0.85   0
   1  -7  -8   29.62    1.24   0
   1  -2  11   21.77    1.05   0
   2  -3  -6  174.07    1.48   0
   2  -2  -5  182.35    1.31   0
   2  -1  10    3.47    0.73   0
   2   0   8  120.85    1.45   0
   3  -4  -7   21.61    0.96   0
   3  -1  -4  105.12    0.87   0
   4  -2  12   21.92    1.29   0
   4   0   9    0.48    0.66   0
   5   0  -3    0.52    0.22   0
   5   1   7   49.81    1.08   0
   6  -7  -9    2.83    1.22   0
   6  -3  -7    4.27    0.80   0
   7  -6  -9   -1.49    0.92   0
   7  -4  -8   91.08    1.44   0
   7   1   8   47.66    1.22   0
   8  -6  -9    1.50    1.16   0
   8   1   8   65.10    1.23   0
  10  -5  -9   17.50    1.04   0
  10   2   4  294.92    1.70   0
  11  -5  -9    9.53    1.00   0
  11  -2  -7   95.55    1.21   0
  11   0  11   -0.29    1.19   0
  11   1   9    2.69    1.02   0
  11   2   5   11.37    0.62   0
  12  -5  -9   37.46    1.43   0
  12  -2  -7   72.48    1.22   0
  12  -1  -6    0.05    0.41   0
  12   0  11    0.04    0.95   0
  12   1   9    0.36    0.77   0
  13  -1  -6   61.54    0.95   0
  13   1   9    7.26    0.88   0
  13   2   6  166.09    1.79   0
  14   2   6  357.55    2.43   0
  15  -3  -8   19.35    0.99   0
  15   2   6  131.51    1.58   0
  16   2   6    6.02    0.69   0
  17   2   6    5.05    0.70   0
  18  -3  -8   14.25    0.99   0
  19   2   6    0.53    0.81   0
  20  -2  -7    1.95    0.78   0
  20   2   1    4.13    0.37   0
  20   2   5   -0.11    0.61   0
  21   2   5    1.15    0.81   0
  22   2   2   22.83    0.67   0
  22   2   3    0.55    0.48   0
  22   2   4   14.49    0.86   0
 -13  -9   3    0.51    0.40   0
 -12  -9   0    1.61    0.63   0
 -12  -7   1   38.20    0.62   0
 -11  -5   5    0.28    0.17   0
 -10  -7  -2    0.14    0.43   0
  -9  -4   7   -0.39    0.39   0
  -8  -9  -4    0.53    0.96   0
  -8  -8  -4   64.29    1.24   0
  -8  -6  -3    4.42    0.67   0
  -7  -4  -2  563.10    2.05   0
  -6  -4  10    4.44    0.85   0
  -5  -6  -5   89.88    1.32   0
  -4  -8  -6   88.51    1.77   0
  -4  -3  10   66.11    1.23   0
  -3  -6  -6  116.88    1.53   0
  -3  -1   7   29.34    0.70   0
  -2  -8  -7   18.05    1.11   0
  -2  -2  -3  285.40    1.33   0
  -2  -2  10    7.34    0.92   0
  -1  -7  -7    2.70    1.08   0
  -1   0   6   23.24    0.72   0
   0  -6  -7    2.31    0.97   0
   0  -4  -6    2.22    0.53   0
   0  -2  -4   52.77    0.73   0
   0  -2  11   10.89    1.09   0
   0   0   7    0.37    0.45   0
   1  -8  -8    3.80    1.02   0
   1  -1  -3  112.35    0.79   0
   1  -1  10    3.06    0.88   0
   3  -6  -8    1.12    0.78   0
   3  -2  12   22.12    1.24   0
   3   0   9   -1.47    0.63   0
   4  -1  11    9.41    0.93   0
   6  -2  -6    6.00    0.53   0
   6   0  10   12.48    0.91   0
   6   1   8   33.43    1.12   0
   7  -7  -9    1.88    0.98   0
   7  -1  -5    0.31    0.50   0
   9  -6  -9    0.33    0.97   0
   9  -4  -8   56.90    1.35   0
   9   0  -4   53.58    0.61   0
   9   0  11   -1.12    1.09   0
   9   2   3    1.03    0.40   0
   9   2   4  372.32    1.86   0
  10   1   9    3.02    0.82   0
  10   2   5    3.99    0.53   0
  11   2   1   18.29    0.35   0
  11   2   6   15.82    0.86   0
  13  -5  -9   58.53    1.50   0
  13  -2  -7    2.99    0.56   0
  14  -2  -7   38.14    0.99   0
  14  -1  -6   53.81    0.82   0
  15  -2  -7    3.88    0.69   0
  15  -1  -6    1.41    0.53   0
  16  -2  -7    0.59    0.70   0
  16   2   0   21.20    0.37   0
  17  -2  -7   35.26    1.01   0
  17  -1  -6    0.65    0.53   0
  17   2   0  353.91    1.20   0
  18  -2  -7    9.25    0.80   0
  20   2   6   26.62    1.01   0
  23   0  -4   54.45    0.63   0
  23   2   3   31.23    0.86   0
 -11  -8  -1    0.25    0.48   0
 -10  -8  -2   73.03    1.24   0
 -10  -6  -1   29.24    0.60   0
 -10  -4   5    2.03    0.23   0
  -9  -9  -3   12.84    1.01   0
  -9  -8  -3    2.87    0.63   0
  -9  -6  -2  316.00    1.86   0
  -8  -5  -2  162.40    1.27   0
  -7  -7  -4   16.45    0.98   0
  -6  -9  -5   -1.90    0.86   0
  -6  -8  -5   18.61    1.00   0
  -6  -3   9    6.34    0.67   0
  -5  -2   8   62.50    1.06   0
  -4  -4  -4   77.35    0.96   0
  -4  -3  -3   21.12    0.54   0
  -4  -1   6    2.27    0.41   0
  -3  -7  -6   20.50    1.12   0
  -3  -3  11    0.66    0.89   0
  -2  -4  -5  143.24    1.35   0
  -2  -3  -4  144.67    1.25   0
  -2  -1  -1  179.89    0.69   0
  -1  -8  -7   36.11    1.40   0
  -1  -3  12   30.54    1.42   0
   0  -3  -5    1.17    0.44   0
   1   0   8   85.84    1.20   0
   2  -8  -8   17.18    1.17   0
   2  -5  -7    8.95    0.95   0
   2  -2  12   -1.43    0.92   0
   2   0   9   -0.81    0.79   0
   2   1   3  543.50    1.70   0
   2   1   4    8.73    0.49   0
   2   1   5   64.63    0.92   0
   3  -7  -8   97.83    1.80   0
   3  -3  -6  172.90    1.48   0
   3   0  -2 5291.87    3.51   0
   3   1   6  355.69    1.97   0
   4  -6  -8   23.17    1.05   0
   4  -4  -7    2.01    0.63   0
   4   1   7  193.04    1.67   0
   5   0  10   11.80    0.86   0
   6  -5  -8    4.15    0.78   0
   8   1   9    1.95    0.67   0
   8   2   3    3.46    0.49   0
   8   2   4  139.18    1.18   0
   9   2   2  233.67    1.17   0
  10  -6  -9    5.46    1.02   0
  10  -4  -8   25.61    1.12   0
  10   2   6   28.84    0.82   0
  11  -6  -9    5.03    1.23   0
  12   2   7   15.92    1.07   0
  13   1  10   -0.26    1.08   0
  13   2   7    0.45    0.71   0
  14   2   0   89.07    0.57   0
  15   1  10    7.23    1.03   0
  15   2   7   39.68    1.07   0
  16   2   7    2.75    0.75   0
  17   2   7    6.79    0.82   0
  18   2   0   54.65    0.52   0
  18   2   7   23.27    1.05   0
  19   2   7    0.25    0.97   0
  22   2   1    7.47    0.45   0
  23   2   2    1.00    0.45   0
  23   2   5    0.33    0.66   0
  24   2   3   16.97    0.79   0
  24   2   4   10.24    0.93   0
  26   1  -1   16.22    0.34   0
  -9  -5  -1    1.11    0.32   0
  -9  -5   9    7.46    0.63   0
  -7  -8  -4  116.21    1.76   0
  -7  -2   5   50.41    0.60   0
  -6  -6  -4  227.47    1.78   0
  -6  -2   7    1.08    0.39   0
  -5  -3  10   28.31    0.99   0
  -3  -8  -6   53.90    1.52   0
  -3  -5  -5    0.14    0.69   0
  -3  -2  10    5.21    0.94   0
  -3  -1   8   29.92    0.95   0
  -2  -6  -6   55.66    1.16   0
  -2   0   3    0.44    0.28   0
  -2   0   4  127.42    0.90   0
  -2   0   5    1.02    0.51   0
  -1  -2  11    2.00    0.76   0
  -1   0   7    0.23    0.59   0
   0  -7  -7    2.94    0.83   0
   1  -6  -7    9.44    0.78   0
   1  -4  -6   26.66    0.77   0
   1  -2  12   -0.97    1.09   0
   2  -1  11    8.35    0.89   0
   3  -8  -8   29.35    1.34   0
   3   1   1    8.97    0.33   0
   3   1   7  383.15    2.32   0
   4  -1  -4   39.22    0.59   0
   4   0  10   73.00    1.44   0
   7   0  11    0.49    0.85   0
   7   1   9   13.12    0.82   0
  10   1  10   41.94    1.53   0
  10   2   1  159.75    0.83   0
  10   2   7    2.91    0.83   0
  11  -4  -8   32.93    1.07   0
  11   1  10   27.46    1.18   0
  11   2   7    8.65    0.72   0
  12  -4  -8    2.82    1.03   0
  15   2   8   42.02    1.40   0
  16   2   8   75.98    1.68   0
  21   2   7    0.72    0.83   0
  23   2   6    9.70    0.88   0
  25   2   4   11.10    0.90   0
 -12  -7   2   12.22    0.40   0
 -11  -7   0    2.88    0.47   0
  -8  -5  10    3.06    0.60   0
  -8  -3   7   28.82    0.58   0
  -7  -9  -4    4.59    0.86   0
  -7  -4  10   36.55    1.04   0
  -7  -2   3  281.04    0.76   0
  -5  -9  -5    0.65    0.87   0
  -5  -8  -5  104.52    1.66   0
  -5  -4  -3   32.65    0.78   0
  -5  -3  -2    5.33    0.39   0
  -5  -1   5   79.51    0.82   0
  -4  -3  11    0.56    0.95   0
  -3  -9  -6   23.29    1.23   0
  -3  -2  -2  382.21    1.33   0
  -3  -1   0    6.17    0.15   0
  -2  -7  -6   14.25    1.05   0
  -2  -3  12   18.35    1.13   0
  -2   0   6   65.51    0.96   0
  -1   0   1    0.78    0.13   0
   0  -8  -7    6.54    0.95   0
   0  -5  -6  118.57    1.56   0
   1  -3  -5   20.22    0.62   0
   1   0   9   -0.53    0.60   0
   2  -6  -7   51.36    1.39   0
   2   1   6  789.68    2.86   0
   3  -5  -7   72.16    1.27   0
   3   0  10   73.00    1.45   0
   4  -8  -8   10.39    1.14   0
   4  -3  -6  234.28    1.71   0
   4  -2  -5   46.83    0.85   0
   4  -1  12   22.00    1.28   0
   4   1   8    9.00    0.75   0
   5  -7  -8   -0.49    1.10   0
   5   0  11   -1.38    1.00   0
   6  -6  -8   56.20    1.35   0
   6  -4  -7    0.13    0.80   0
   6   0  -3    0.22    0.21   0
   6   0  11   -0.50    0.84   0
   6   1   9    3.62    0.74   0
   7   2   3  120.14    0.96   0
   7   2   4   34.54    0.65   0
   7   2   5   14.85    0.58   0
   8  -5  -8    2.84    0.78   0
   8  -2  -6   35.69    0.76   0
   8   2   6   79.69    1.11   0
   9  -5  -8   45.85    1.39   0
   9   1  10   58.82    1.45   0
   9   2   7   -0.15    0.76   0
  10  -3  -7   -0.52    0.73   0
  13   2   0   91.85    0.55   0
  13   2   8    0.76    0.75   0
  14  -4  -8   78.52    1.46   0
  15  -4  -8   29.73    1.21   0
  16  -4  -8   43.88    1.33   0
  17  -4  -8   61.15    1.58   0
  18  -4  -8   26.91    1.23   0
  18   2   8   23.45    1.11   0
  19   2   8    1.26    0.87   0
  23   2   1    1.37    0.35   0
  24  -1  -5    0.00    0.46   0
  25   2   3   31.68    0.94   0
 -12  -7   7    1.68    0.29   0
 -11  -6   1    5.49    0.34   0
 -11  -5   3    2.79    0.11   0
 -10  -7  -1    0.22    0.40   0
 -10  -4   6   78.06    0.69   0
  -9 -10  -2   15.82    1.09   0
  -9  -4   8   58.27    0.89   0
  -8  -9  -3   44.80    1.30   0
  -7  -3   0   20.07    0.36   0
  -7  -2   6   42.90    0.68   0
  -6  -7  -4    3.26    0.64   0
  -6  -5  -3    0.56    0.63   0
  -6  -4  11   -0.11    0.95   0
  -6  -2   8  252.71    1.78   0
  -5  -1   3    2.33    0.26   0
  -4  -7  -5    0.02    0.85   0
  -2  -9  -6   55.54    1.81   0
  -2  -2  11    0.25    0.72   0
  -1  -6  -6   15.28    0.80   0
   0  -2  12   27.05    1.24   0
   1   1   5  184.84    1.29   0
   2  -4  -6   60.57    1.03   0
   2   0  10   54.93    1.38   0
   3  -1  12   14.16    1.17   0
   3   1   8    6.23    0.88   0
   4   0  11   -0.43    1.01   0
   5  -3  -6    1.84    0.67   0
   6  -7  -8    1.72    1.13   0
   6   2   5    9.94    0.66   0
   7  -6  -8   63.98    1.42   0
   7   1  10   72.87    1.72   0
   8   1  10   55.44    1.40   0
   9  -2  -6    3.91    0.50   0
   9   2   1    5.27    0.32   0
  10  -5  -8   58.54    1.37   0
  11   2   8   10.46    0.78   0
  16   2   9   16.31    1.26   0
  17   2   9    2.73    1.11   0
  23  -2  -6   32.61    0.95   0
  23  -1  -5    6.49    0.51   0
  25   2   2   15.50    0.64   0
 -11  -9   0   12.86    0.79   0
 -11  -8   0   62.14    0.93   0
 -11  -6   8    3.84    0.39   0
 -10  -9  -1    0.29    0.70   0
 -10  -8  -1   13.88    0.80   0
  -9  -9  -2   12.25    0.91   0
  -9  -8  -2   77.68    1.20   0
  -9  -3   4  150.30    0.63   0
  -9  -3   5   33.58    0.44   0
  -8  -6  -2   40.54    0.88   0
  -6  -9  -4   17.79    1.13   0
  -6  -4  -2  488.45    1.90   0
  -6  -3  10    5.63    0.67   0
  -5  -6  -4  191.61    1.67   0
  -5  -1   6    3.43    0.40   0
  -4  -5  -4   43.08    0.86   0
  -4  -2  -1  202.06    0.87   0
  -3  -6  -5    1.14    0.63   0
  -2  -5  -5    6.36    0.58   0
  -2  -1  10   83.32    1.49   0
  -2   0   7   -0.51    0.45   0
  -1  -3  -4   32.25    0.66   0
   0  -1  -2  639.78    1.48   0
   0  -1  11    1.31    0.80   0
   0   0   9    0.51    0.62   0
   1   1   3 1613.56    2.83   0
   1   1   6  162.09    1.35   0
   2  -8  -7   29.22    1.44   0
   2  -7  -7    6.72    0.88   0
   2  -3  -5   75.86    1.04   0
   2  -1  12    4.78    1.21   0
   3  -6  -7   63.09    1.36   0
   4   1   9   21.21    0.89   0
   5  -1  -4  119.86    0.91   0
   6   0  12    0.54    1.13   0
   6   2   3  105.36    0.96   0
   6   2   6   81.92    1.20   0
   7  -7  -8    0.91    0.88   0
   7  -4  -7    7.66    0.72   0
   7   0  12    0.64    1.03   0
   7   2   2  205.98    1.09   0
   7   2   7    1.37    0.55   0
   8  -6  -8   22.51    1.09   0
   9  -6  -8    5.47    1.09   0
   9   1  11    1.60    1.15   0
   9   2   8    0.23    0.64   0
  10  -2  -6   30.37    0.73   0
  10  -1  -5   80.28    0.93   0
  10   1  11   -0.89    0.92   0
  11  -5  -8   61.30    1.41   0
  12  -5  -8  118.32    1.92   0
  12  -3  -7   45.62    1.03   0
  12   2   0    1.47    0.19   0
  12   2   9    1.16    1.00   0
  13  -3  -7   11.56    0.91   0
  13   2   9    2.27    0.82   0
  14   2   9    0.71    0.78   0
  19  -3  -7    1.87    0.80   0
  20  -3  -7    3.86    0.79   0
  21  -3  -7   -0.05    0.68   0
  21   0  -4   24.28    0.47   0
  21   2   0  116.51    0.77   0
  24   2   1   21.62    0.58   0
 -12  -9   2   -0.88    0.51   0
 -10  -6   0  124.73    1.01   0
 -10  -5   1   27.50    0.42   0
  -9  -6  -1   55.24    0.85   0
  -8  -3   8   28.01    0.64   0
  -7 -10  -3   -0.11    1.06   0
  -7  -7  -3    6.43    0.69   0
  -7  -5  -2   28.11    0.72   0
  -7  -2   7   14.25    0.58   0
  -6  -2   1    0.94    0.09   0
  -5  -3  11    0.20    0.69   0
  -5  -1   7    0.10    0.56   0
  -3  -7  -5   29.15    1.19   0
  -3  -2  11    0.09    0.70   0
  -3   0   4  235.10    1.19   0
  -3   0   5   -0.80    0.38   0
  -1  -8  -6    7.14    0.90   0
  -1  -1  11    7.72    1.06   0
   0  -6  -6   -0.22    0.65   0
   0  -4  -5    5.38    0.53   0
   1  -1  12    1.41    1.12   0
   1   0  10   52.43    1.22   0
   2   1   8   42.69    0.98   0
   3  -7  -7   22.28    1.06   0
   3   0  11   -0.79    0.82   0
   4   1   0  321.66    0.61   0
   5   0  12   17.92    1.39   0
   5   1  10   54.34    1.50   0
   6  -5  -7   -0.87    0.79   0
   6  -3  -6   42.59    0.87   0
   6   2   7   37.29    1.06   0
   8  -7  -8    2.18    0.90   0
   8  -4  -7    0.18    0.65   0
  10  -6  -8    6.08    0.93   0
  10   2   9    0.65    1.01   0
  11  -1  -5   10.42    0.58   0
  11   2   9    0.05    0.79   0
  13  -5  -8   26.68    1.11   0
  14  -5  -8   11.22    0.96   0
  15  -5  -8    0.51    0.83   0
  16  -5  -8    1.24    1.05   0
  16  -3  -7    1.20    0.61   0
  17  -3  -7   18.13    0.82   0
  20   0  -4    0.58    0.29   0
  22  -2  -6    0.48    0.50   0
  22  -1  -5   20.47    0.64   0
  26   2   2   45.62    0.91   0
 -11  -5   7    5.57    0.36   0
 -10  -5   9   17.88    0.66   0
 -10  -4   7    1.85    0.35   0
  -9  -4   9    0.74    0.56   0
  -8 -10  -2   36.59    1.30   0
  -8  -7  -2   21.27    0.82   0
  -8  -5  -1    0.18    0.43   0
  -8  -4  10   20.94    0.77   0
  -7  -8  -3    9.76    0.73   0
  -7  -4  -1  182.30    1.08   0
  -7  -4  11    1.16    0.86   0
  -6  -6  -3   15.52    0.80   0
  -6  -2   9   33.54    0.95   0
  -5 -10  -4   18.51    1.13   0
  -5  -9  -4    0.83    0.95   0
  -5  -7  -4   -0.39    0.63   0
  -4  -1   9   29.97    0.99   0
  -2  -2  12   31.24    1.26   0
  -1  -5  -5   19.95    0.72   0
   0  -9  -6   37.26    1.55   0
   0  -8  -6   36.93    1.37   0
   0  -7  -6   50.20    1.26   0
   0   0  10   71.16    1.51   0
   0   1   4 1465.17    3.09   0
   0   1   5   30.34    0.65   0
   0   1   6   44.34    0.89   0
   1  -6  -6   37.67    1.19   0
   2  -5  -6    3.71    0.64   0
   2   0  11    0.79    0.80   0
   3  -8  -7   11.71    1.03   0
   4  -4  -6  143.50    1.48   0
   4   0  12   23.11    1.40   0
   4   1  10    0.54    0.92   0
   5   2   6    3.39    0.54   0
   7  -5  -7    0.89    0.84   0
   7  -3  -6  151.64    1.42   0
   7   0  -3    0.80    0.22   0
   7   1  11    0.36    0.87   0
   8   2   1  452.28    1.32   0
   9  -4  -7   -0.41    0.65   0
  10  -7  -8   42.58    1.61   0
  10  -4  -7    1.51    0.92   0
  11  -6  -8    4.29    0.89   0
  12  -6  -8    5.49    0.96   0
  12  -2  -6  186.82    1.50   0
  12  -1  -5  109.43    1.07   0
  13  -2  -6  249.45    1.82   0
  14   2  10   54.26    1.61   0
  16   3   5   24.64    0.98   0
  17   3   4    5.62    0.66   0
  17   3   5   26.38    1.01   0
  18   3   5   12.69    0.86   0
  19   0  -4    9.52    0.36   0
  20  -2  -6   -0.98    0.68   0
 -11  -7   1    0.73    0.30   0
  -9  -7  -1    3.47    0.56   0
  -9  -3   7   50.80    0.76   0
  -8  -9  -2    0.05    0.80   0
  -8  -4   0   -0.36    0.21   0
  -7  -3  10    7.94    0.67   0
  -7  -2   8  250.22    1.73   0
  -6  -3  11    0.19    0.84   0
  -4  -6  -4    1.28    0.56   0
  -4  -3  -2    8.81    0.37   0
  -4  -2  11   12.58    0.89   0
  -3  -5  -4   51.51    0.89   0
  -3  -1  10  147.49    1.73   0
  -3   0   7    1.64    0.47   0
  -2  -2  -2    0.13    0.45   0
  -2  -1  11    2.47    1.06   0
   0  -3  -4   74.35    0.88   0
   0  -2  -3  588.72    1.84   0
   0  -1  12    4.68    0.92   0
   1   0  11    0.21    1.14   0
   1   1   8  163.67    1.61   0
   2   1   9   54.92    1.15   0
   3  -5  -6   39.13    1.14   0
   3  -3  -5   63.05    0.90   0
   3  -1  -3  382.56    1.38   0
   3   0  12   14.43    1.30   0
   4  -8  -7    0.36    0.91   0
   4   2   5   61.58    0.87   0
   5  -4  -6   91.93    1.31   0
   5   2   7  252.69    1.94   0
   6  -6  -7   27.71    1.26   0
   6   2   2    1.00    0.29   0
   8  -5  -7   -0.34    0.83   0
   8  -3  -6  111.87    1.39   0
   8   2   9    1.43    0.67   0
  10   2  10   46.96    1.53   0
  11  -7  -8   81.94    1.87   0
  11  -4  -7   24.21    0.89   0
  11   2  10   24.16    1.18   0
  12   3   5   -1.38    0.68   0
  13  -1  -5  292.45    1.64   0
  13   3   5   13.46    0.68   0
  13   3   6   41.68    1.12   0
  14  -6  -8    1.32    0.93   0
  14  -2  -6   56.93    0.94   0
  14   3   4    3.40    0.49   0
  14   3   5   -0.81    0.51   0
  14   3   6   27.77    0.90   0
  15   3   4   93.83    1.11   0
  15   3   6  199.41    1.90   0
  15   3   7   -1.16    0.93   0
  16   0  -4    6.39    0.34   0
  16   3   7   10.14    1.02   0
  17  -2  -6   28.98    0.87   0
  17   0  -4    7.14    0.35   0
  17   3   6   19.89    0.84   0
  17   3   7    1.12    0.92   0
  18   0  -4  222.89    1.17   0
  18   3   4    0.87    0.48   0
  18   3   6   -0.02    0.63   0
  19   3   4    6.23    0.71   0
  19   3   5   10.82    0.71   0
  19   3   6   36.46    1.20   0
  20   3   4    1.82    0.68   0
  22   2   0   48.05    0.53   0
  25   2   1   21.39    0.56   0
 -12  -9   3    1.70    0.56   0
 -11  -9   1    0.75    0.45   0
 -11  -6   2  110.13    0.74   0
 -11  -6   9    3.51    0.52   0
 -10  -7   0    0.27    0.36   0
 -10  -4   8   25.72    0.66   0
  -9  -9  -1    1.29    0.74   0
  -9  -8  -1    1.45    0.65   0
  -7  -6  -2   78.74    1.05   0
  -6 -10  -3    0.90    0.90   0
  -6  -9  -3   -0.56    0.90   0
  -6  -7  -3   25.02    0.82   0
  -4 -10  -4    2.64    0.97   0
  -4  -7  -4   64.10    1.32   0
  -3  -2  12    3.26    0.88   0
  -2  -9  -5   30.51    1.23   0
  -2  -3  -3   24.59    0.57   0
  -2   0   9   -0.40    0.60   0
  -1  -6  -5   13.86    0.76   0
  -1   0  10    0.85    0.65   0
   0  -5  -5  267.14    1.93   0
   1  -8  -6    0.83    0.83   0
   1   1   2 1008.37    1.89   0
   2  -6  -6   47.11    1.12   0
   3  -2  -4  933.06    2.57   0
   3   1  10    1.60    0.72   0
   4   2   4  518.73    2.02   0
   4   2   7    0.83    0.59   0
   5  -8  -7    0.41    0.89   0
   5   1  11    2.47    0.86   0
   5   2   8  372.00    2.53   0
   6  -7  -7   13.61    1.16   0
   6   2   9   32.10    1.25   0
   7  -2  -5   51.69    0.78   0
   8   2  10   -0.72    1.02   0
   9  -5  -7    2.77    0.96   0
   9  -3  -6  183.71    1.67   0
   9   2  10   17.74    1.07   0
  11   3   6  110.70    1.52   0
  12  -4  -7    4.73    0.70   0
  12   3   4   84.38    1.02   0
  12   3   7    1.14    0.85   0
  13   3   7   46.69    1.11   0
  14  -1  -5   18.29    0.51   0
  14   3   3   -0.03    0.53   0
  14   3   7   25.14    0.94   0
  15  -1  -5   81.50    0.97   0
  15   3   3   31.70    0.66   0
  16  -1  -5   33.19    0.71   0
  16   3   8   75.89    1.70   0
  17  -1  -5    1.55    0.48   0
  18   3   3    9.39    0.60   0
  19  -4  -7    0.03    0.91   0
  19   3   7    1.38    0.82   0
  20  -4  -7    1.03    0.90   0
  20   3   7    4.75    0.99   0
  21   3   4    6.02    0.84   0
  21   3   5    2.71    0.64   0
 -12  -8   3   27.80    0.56   0
 -12  -6   7   32.74    0.46   0
 -11  -5   8   55.53    0.76   0
 -10  -8   0   50.93    0.89   0
  -9  -4  10   36.89    0.99   0
  -8  -4  11    9.09    0.95   0
  -8  -2   5  107.30    0.77   0
  -7  -2   9   14.28    0.78   0
  -6  -8  -3   -0.83    0.64   0
  -6  -5  -2  205.20    1.42   0
  -6  -2  10   43.43    1.02   0
  -6  -1   4  155.63    0.88   0
  -6  -1   7    0.60    0.41   0
  -5  -4  -2  104.89    0.98   0
  -5  -2  11    4.40    0.74   0
  -4  -1  10   66.37    1.25   0
  -4   0   5   -0.27    0.47   0
  -4   0   6  414.54    1.98   0
  -3  -6  -4   48.64    1.10   0
  -1  -7  -5    8.28    0.99   0
  -1  -4  -4   54.36    0.86   0
  -1   1   6   13.13    0.55   0
   0   0  11    1.10    0.79   0
   0   1   3   58.91    0.62   0
   0   1   8  348.28    2.29   0
   2  -4  -5  115.66    1.22   0
   2   0  12   56.98    1.61   0
   2   1   1  177.85    0.69   0
   2   1  10    4.31    0.78   0
   3   2   5  131.35    1.17   0
   3   2   6  285.78    1.83   0
   4  -5  -6    3.76    0.67   0
   4  -3  -5   24.00    0.65   0
   5   2   9    0.77    0.90   0
   6  -4  -6   91.59    1.24   0
   6   1  12   10.98    1.32   0
   7  -7  -7    3.90    1.15   0
   7  -1  -4   52.98    0.65   0
   7   2  10    5.75    1.06   0
  10  -3  -6   97.48    1.32   0
  10   2  11    6.36    1.41   0
  10   3   5    2.56    0.54   0
  10   3   6   73.10    1.14   0
  11   3   4   30.74    0.70   0
  11   3   7   35.02    0.99   0
  12   3   8   34.72    1.24   0
  13   3   3   30.48    0.63   0
  13   3   8    6.32    0.83   0
  14   3   8   -0.26    0.74   0
  15   3   8   34.93    1.19   0
  16  -4  -7    7.25    0.77   0
  17  -4  -7    4.27    0.77   0
  17   3   8   53.13    1.43   0
  18  -4  -7    6.08    0.81   0
  25   0  -3    0.60    0.30   0
  -8 -10  -1    0.57    0.88   0
  -8  -2   7   14.24    0.48   0
  -7  -9  -2    6.96    0.91   0
  -7  -7  -2    4.54    0.68   0
  -6  -1   8    2.21    0.67   0
  -5 -10  -3    9.05    0.98   0
  -5  -3  -1  238.00    1.08   0
  -4  -5  -3   12.87    0.68   0
  -4  -2  12   -0.93    0.82   0
  -4   0   7   -0.39    0.44   0
  -3  -4  -3   43.77    0.72   0
  -3   0   9   -0.49    0.77   0
  -2  -5  -4  231.33    1.69   0
  -2   0  10   11.05    0.81   0
  -1  -8  -5   36.51    1.13   0
  -1   0  11   -0.03    1.00   0
  -1   1   4 1460.95    3.05   0
  -1   1   7  138.14    1.37   0
   0  -6  -5   33.84    0.93   0
   1  -5  -5  123.83    1.37   0
   1  -1  -2  955.99    1.81   0
   1   0  12  108.86    1.97   0
   1   1  10    3.43    0.98   0
   3  -9  -6    2.42    1.21   0
   3   1  11   14.11    1.00   0
   3   2   4  224.79    1.35   0
   3   2   7   48.25    0.96   0
   4   2   3  374.67    1.54   0
   5  -5  -6    1.43    0.80   0
   5  -3  -5    9.12    0.63   0
   6   2  10   45.29    1.44   0
   7  -4  -6   47.70    0.98   0
   7   2   1  155.82    0.76   0
   8  -8  -7    4.30    1.27   0
   8  -2  -5  105.90    1.06   0
   9   2  11   -0.29    0.93   0
   9   3   5   26.84    0.75   0
   9   3   6   79.16    1.17   0
  10   2   0   62.74    0.42   0
  10   3   4  149.19    1.27   0
  10   3   7   11.71    0.79   0
  10   3   8  166.97    2.01   0
  11  -5  -7    5.55    0.81   0
  11   3   8   93.89    1.51   0
  12  -5  -7   11.90    1.02   0
  12   3   3    0.23    0.39   0
  13   3   9   38.28    1.43   0
  14   3   9   15.53    1.26   0
  16   3   9   19.11    1.16   0
  17   3   9    5.59    1.01   0
  21   3   3    5.40    0.49   0
  22  -3  -6   20.46    0.94   0
  23   2   0   10.67    0.30   0
  23   3   4   24.48    0.95   0
  26   2   1    7.30    0.47   0
 -10 -10   1    5.93    0.79   0
 -10  -6   1   25.68    0.50   0
 -10  -4   9    9.58    0.60   0
  -9 -10   0   38.64    1.18   0
  -9  -3   9    3.17    0.58   0
  -8  -2   4  101.24    0.60   0
  -8  -2   8  215.27    1.59   0
  -7  -8  -2   23.54    0.83   0
  -6  -2  11    2.15    0.88   0
  -5  -9  -3    8.13    0.81   0
  -5  -8  -3   32.72    1.15   0
  -5  -1  10   50.47    1.30   0
  -4   0   4   24.61    0.46   0
  -4   0   8  149.86    1.45   0
  -3  -9  -4   57.47    1.37   0
  -3  -8  -4    4.45    0.77   0
  -3  -7  -4   86.86    1.32   0
  -2 -10  -4    3.75    1.16   0
  -1  -1  -1 1966.28    2.05   0
  -1   1   8  244.99    1.92   0
   0  -7  -5   10.01    0.95   0
   0  -4  -4  157.54    1.38   0
   0   0  12   71.84    1.82   0
   1  -2  -3    2.37    0.41   0
   2   2   5   12.70    0.67   0
   3  -4  -5   60.80    0.95   0
   3   2   8  152.29    1.67   0
   4  -2  -4  253.70    1.39   0
   4   2   9   -0.16    0.65   0
   6  -5  -6    3.74    0.85   0
   7   2  11   15.82    1.30   0
   8  -1  -4  437.42    1.66   0
   8   2  11    2.62    1.00   0
   8   3   5    8.49    0.57   0
   8   3   6   55.04    1.02   0
   8   3   7    1.54    0.78   0
   9  -7  -7    0.38    0.86   0
   9  -2  -5    4.33    0.47   0
   9   3   4  211.88    1.47   0
  10  -6  -7    5.85    0.86   0
  11   3   3   73.71    0.85   0
  11   3   9    2.85    1.00   0
  12  -3  -6  288.15    1.99   0
  12   3   9    8.64    0.95   0
  13  -5  -7   65.89    1.38   0
  14   3   2  579.01    2.06   0
  15  -5  -7    9.00    1.06   0
  15   3   2  671.63    2.20   0
  16  -5  -7    2.87    1.11   0
  16   3   2   33.64    0.58   0
  18   3   2   14.29    0.52   0
  19   3   2   16.77    0.55   0
  21  -3  -6    0.60    0.75   0
  22   3   3    2.50    0.45   0
  24   3   4   15.94    0.86   0
  25  -1  -4   16.29    0.64   0
 -12  -9   4   16.63    0.63   0
 -12  -7   4   65.72    0.54   0
 -12  -6   8    4.86    0.35   0
 -11  -9   2    3.25    0.46   0
 -11  -8   2    1.48    0.46   0
 -11  -5   9    9.63    0.58   0
  -9  -9   0    3.12    0.71   0
  -8  -8  -1    3.67    0.65   0
  -8  -7  -1   17.62    0.62   0
  -7  -2  10   20.57    0.82   0
  -6 -10  -2    7.20    0.88   0
  -6  -6  -2   10.78    0.66   0
  -6  -1   9   11.79    0.80   0
  -5  -2  12   -0.32    0.85   0
  -5  -1   2  756.13    1.05   0
  -4 -10  -3    1.53    1.03   0
  -3  -3  -2  524.00    1.73   0
  -3  -1  12   20.59    1.12   0
  -2  -9  -4   67.19    1.62   0
  -2   0  11   -0.00    0.95   0
  -2   1   6   84.56    0.99   0
  -1   1   9    5.59    0.85   0
   0   1  10   11.60    0.82   0
   1  -6  -5   39.93    0.99   0
   2  -5  -5   24.94    0.78   0
   2  -3  -4   14.08    0.54   0
   2   2   8    4.55    0.84   0
   3   2   9   43.06    1.11   0
   4  -8  -6   75.39    1.58   0
   4  -7  -6   -0.39    0.69   0
   4   2  10    1.87    1.09   0
   6  -3  -5   18.82    0.61   0
   7   3   5   10.04    0.69   0
   8   3   8   90.48    1.46   0
   9  -4  -6    3.68    0.82   0
   9   3   9    1.16    1.03   0
  10  -8  -7    1.31    0.98   0
  10  -7  -7    0.59    0.88   0
  10  -2  -5   22.91    0.71   0
  10   3   9   22.23    1.06   0
  12  -6  -7   32.48    1.17   0
  12   3  10    0.93    1.15   0
  13  -6  -7   43.96    1.42   0
  13   3   2  339.29    1.56   0
  15  -3  -6    2.86    0.80   0
  16  -3  -6    6.27    0.76   0
  18  -3  -6   27.42    1.04   0
  19  -3  -6  108.76    1.51   0
  20  -3  -6   53.24    1.10   0
  20   3   2   53.49    0.81   0
  23  -2  -5    1.31    0.61   0
  23   3   3    0.82    0.53   0
  24   0  -3   -0.08    0.31   0
 -12  -8   4   15.16    0.47   0
 -11  -4   6   -0.44    0.24   0
 -11  -4   7   21.27    0.46   0
 -10  -9   1   21.37    0.73   0
 -10  -8   1    5.49    0.57   0
 -10  -7   1    6.74    0.52   0
 -10  -5   2   70.24    0.52   0
 -10  -3   6   96.52    0.77   0
 -10  -3   7    0.31    0.37   0
  -9  -8   0   42.04    0.96   0
  -9  -7   0   41.41    0.72   0
  -8  -2   9    1.89    0.62   0
  -7 -10  -1    5.59    1.02   0
  -7  -1   6   20.24    0.51   0
  -7  -1   7    1.12    0.52   0
  -6  -9  -2    6.98    0.72   0
  -5  -5  -2  198.24    1.42   0
  -5   0   7   -1.18    0.61   0
  -4  -9  -3   -0.27    0.98   0
  -4   0   9    0.83    0.60   0
  -3  -5  -3    0.63    0.65   0
  -3  -2  -1  359.30    1.09   0
  -2  -8  -4    5.03    0.74   0
  -2   1   5  119.84    1.03   0
  -2   1   8  102.37    1.28   0
  -1 -10  -4    3.51    1.23   0
  -1   1   3  114.33    0.86   0
   1  -8  -5   21.80    1.04   0
   1  -7  -5    7.71    0.77   0
   2   2   4    0.93    0.43   0
   2   2   9    1.10    0.88   0
   3   2   3 1141.99    2.60   0
   5  -9  -6    0.37    0.99   0
   5  -7  -6    5.17    0.82   0
   5  -2  -4  211.80    1.28   0
   5   2  11    0.37    0.87   0
   6  -6  -6   89.31    1.42   0
   6   3   6   42.33    1.02   0
   6   3   7   17.97    0.94   0
   7  -5  -6   15.42    0.82   0
   7   3   8   17.40    0.83   0
   8   3   9    0.58    0.98   0
  10  -4  -6   76.62    1.21   0
  10   3  10   16.93    1.28   0
  11  -2  -5  428.07    2.12   0
  11   3  10    2.61    0.92   0
  12   3   2  117.71    0.96   0
  13  -7  -7    5.89    1.03   0
  14  -7  -7    5.06    1.21   0
  16  -6  -7   11.55    1.02   0
  21   3   2   16.31    0.56   0
  22  -2  -5   27.50    0.84   0
  22   1  -2    0.12    0.15   0
  24  -1  -4    0.80    0.43   0
  24   3   3    1.76    0.52   0
 -10  -4  10   19.19    0.80   0
 -10  -3   8    2.91    0.47   0
  -9  -5   1    1.35    0.28   0
  -8 -10   0   15.13    0.96   0
  -7  -1   5   -0.05    0.26   0
  -7  -1   8    0.57    0.44   0
  -6  -8  -2   -0.56    0.63   0
  -6  -3   0  199.60    0.81   0
  -6  -1   3   28.80    0.36   0
  -6  -1  10   19.21    0.84   0
  -5 -10  -2   32.49    1.32   0
  -5  -1  11    0.63    0.73   0
  -5   0   5    0.69    0.46   0
  -5   0   8  338.98    2.07   0
  -4  -7  -3   21.72    0.82   0
  -4  -4  -2   21.92    0.54   0
  -4  -1  12   34.16    1.27   0
  -4   0  10    0.36    0.93   0
  -3   0  11    0.79    0.96   0
  -2   1   4  823.74    2.29   0
  -2   1   9   39.02    1.14   0
  -1  -9  -4   19.57    1.29   0
  -1  -6  -4  202.46    1.73   0
  -1   1  10   19.82    0.93   0
   0  -5  -4  262.54    1.89   0
   0   1   2  645.76    1.50   0
   0   1  11    1.87    0.80   0
   1  -4  -4  395.54    2.01   0
   2  -9  -5   16.25    1.09   0
   2  -8  -5   12.33    1.12   0
   2  -7  -5    7.31    0.93   0
   3  -5  -5   41.46    0.91   0
   3  -3  -4   17.94    0.69   0
   3   2  10   41.76    1.18   0
   4   2   2  525.68    1.57   0
   4   2  11    0.21    0.83   0
   5  -4  -5    1.34    0.69   0
   6  -9  -6    2.47    0.98   0
   6  -7  -6    9.30    0.89   0
   6   2   1  364.77    1.14   0
   6   3   5   18.76    0.62   0
   6   3   8    0.91    0.66   0
   7  -9  -6   11.35    1.34   0
   7  -6  -6   53.08    1.34   0
   7  -3  -5    2.27    0.45   0
   7   3   4  111.65    1.09   0
   7   3   9   10.46    0.89   0
   8  -5  -6   95.04    1.40   0
   9   3  10   25.94    1.18   0
  10  -1  -4  260.22    1.37   0
  11   3   2   40.78    0.66   0
  12  -2  -5   64.20    0.98   0
  22   3   2   10.99    0.50   0
  24   2   0    0.24    0.20   0
 -11  -4   8   29.77    0.62   0
 -10  -3   5   -0.28    0.19   0
  -9 -10   1    7.07    0.87   0
  -7  -9  -1    1.09    0.64   0
  -7  -4   0    9.48    0.31   0
  -7  -1   9    0.15    0.74   0
  -5   0   9    0.91    0.77   0
  -3   0   2 5017.11    3.46   0
  -3   1   6   65.33    0.89   0
  -3   1   8   31.11    0.99   0
  -2   0  12   19.80    1.10   0
  -1  -8  -4   -0.18    0.74   0
   0 -10  -4    3.27    1.01   0
   0  -3  -3  140.25    1.06   0
   0   2   7  169.11    1.62   0
   1   1  12    0.94    0.97   0
   1   2   9   11.89    0.80   0
   2  -2  -3  218.79    1.17   0
   5   3   7   12.41    0.73   0
   7  -8  -6   13.00    1.04   0
   8  -3  -5   25.20    0.67   0
   8   3   3   31.60    0.62   0
   9  -5  -6  167.15    1.79   0
   9   2   0  998.17    1.46   0
  10   3  11    0.92    1.01   0
  13  -4  -6    2.73    0.65   0
  14  -4  -6   35.08    1.14   0
  14  -2  -5   83.91    1.10   0
  15   4   7   -0.38    0.90   0
  16   4   6  143.55    1.77   0
  20  -4  -6    1.09    0.84   0
  20  -2  -5   10.08    0.69   0
  21  -4  -6   10.15    0.83   0
  23  -1  -4    0.38    0.44   0
  23   0  -3   -0.21    0.33   0
  25   3   3    0.66    0.56   0
 -12  -5   7   12.42    0.33   0
 -11  -9   3    1.59    0.55   0
 -11  -6   3   14.82    0.32   0
 -11  -4   9   37.34    0.78   0
 -10  -3   9   10.03    0.62   0
  -9  -3  11   -0.36    0.73   0
  -9  -2   8  119.48    1.14   0
  -6 -10  -1    8.25    1.00   0
  -5  -9  -2   60.31    1.24   0
  -5  -6  -2    5.04    0.52   0
  -5  -1  12   39.10    1.42   0
  -4 -10  -2   26.10    1.31   0
  -3  -7  -3   25.67    1.01   0
  -3   1   5  600.10    2.21   0
  -2 -10  -3    1.22    0.84   0
  -2   1  10   83.60    1.41   0
  -1  -4  -3  309.71    1.73   0
  -1   1  11    6.91    0.88   0
   0  -6  -4  104.65    1.32   0
   0   2   6    8.83    0.54   0
   0   2   8    0.39    0.60   0
   1 -10  -4    7.65    1.34   0
   1   2   4  288.55    1.50   0
   1   2  10  158.77    2.13   0
   2  -4  -4    1.97    0.63   0
   2  -1  -2 1818.41    2.48   0
   2   2   3  292.01    1.34   0
   3  -8  -5    2.64    0.82   0
   3  -7  -5    1.58    0.70   0
   4   3   6   76.85    1.19   0
   4   3   7   71.58    1.16   0
   4   3   8   -2.08    0.85   0
   5   3   9   10.23    0.82   0
   6  -4  -5    8.89    0.58   0
   6   3   4  189.27    1.34   0
   8  -7  -6   52.08    1.34   0
   8   3  11   -0.32    0.94   0
   9  -7  -6   55.37    1.51   0
   9  -3  -5   33.16    0.88   0
  10   3   2   44.23    0.59   0
  11  -5  -6  130.31    1.62   0
  11  -1  -4    3.86    0.36   0
  12   4   7   44.14    1.24   0
  13   4   6   80.64    1.43   0
  13   4   7    0.45    0.63   0
  13   4   8   12.67    1.18   0
  14   4   6   15.36    0.80   0
  14   4   7    8.70    0.82   0
  14   4   8    5.67    0.83   0
  15   4   5   23.67    0.90   0
  15   4   6   64.13    1.21   0
  15   4   8    1.75    0.83   0
  16  -4  -6   47.15    1.09   0
  16  -2  -5    2.16    0.47   0
  17  -4  -6   68.14    1.25   0
  17  -2  -5   37.38    0.75   0
  17   4   5   81.16    1.32   0
  17   4   8   21.96    1.10   0
  18  -4  -6   14.23    0.83   0
  18   4   5    4.08    0.77   0
  18   4   6    0.76    0.70   0
  19   4   6    1.13    0.69   0
  20   4   6    0.13    0.86   0
  23   3   2   14.36    0.56   0
  -9  -9   1   26.51    0.90   0
  -9  -2   9   27.13    0.73   0
  -8  -8   0   24.95    0.84   0
  -8  -6   0   32.25    0.59   0
  -8  -2  11   -0.71    0.87   0
  -8  -1   7    1.62    0.51   0
  -7  -1   4   51.02    0.54   0
  -6   0   6  689.93    2.44   0
  -6   0   7    0.11    0.45   0
  -6   0   8   34.97    0.93   0
  -5  -7  -2  203.72    1.68   0
  -5   0   4  716.34    1.92   0
  -5   0  10    0.44    0.67   0
  -2  -9  -3    2.63    1.03   0
  -2  -3  -2  737.48    2.07   0
  -2   1  11    1.91    1.00   0
   0  -8  -4    1.12    0.71   0
   0  -7  -4    5.25    0.72   0
   0   2   5   87.90    0.97   0
   0   2   9   99.48    1.46   0
   1  -9  -4    0.78    1.07   0
   1  -5  -4   78.18    1.09   0
   3   2  12   21.04    1.40   0
   4  -8  -5   13.07    0.95   0
   4  -7  -5   -0.07    0.84   0
   4  -6  -5   20.04    0.85   0
   4  -3  -4  242.60    1.50   0
   4   3   5   30.97    0.85   0
   4   3   9   53.69    1.37   0
   5  -5  -5    9.31    0.66   0
   5   3   4  644.98    2.43   0
   5   3  10    1.19    1.04   0
   7  -4  -5   34.53    0.92   0
   7  -2  -4   23.20    0.69   0
   7   3  11    6.50    1.03   0
  10  -8  -6    0.72    0.90   0
  10  -7  -6   64.95    1.60   0
  10  -6  -6   37.87    1.16   0
  11  -6  -6    2.88    1.09   0
  11   4   7    3.87    0.71   0
  12  -5  -6   94.41    1.45   0
  12  -1  -4  161.97    1.14   0
  12   4   5   39.82    1.02   0
  12   4   6   98.50    1.38   0
  12   4   8    8.13    0.88   0
  13  -5  -6    2.60    0.69   0
  13   4   9    1.47    0.90   0
  14  -5  -6   -1.60    0.92   0
  14   4   5   26.24    0.78   0
  14   4   9    8.81    0.99   0
  15   4   9   -0.59    0.89   0
  16   3   1   70.72    0.67   0
  17   3   1  142.58    0.91   0
  19   4   5    7.73    0.74   0
  20  -5  -6   39.21    1.38   0
  22   0  -3   -0.33    0.32   0
 -12  -8   5   12.26    0.48   0
 -11  -4  10    4.03    0.61   0
 -10  -3  10   60.62    1.13   0
  -9  -8   1   11.99    0.64   0
  -9  -2  10   23.97    0.94   0
  -8  -1   6   86.78    0.91   0
  -8  -1   8   37.15    0.77   0
  -7 -10   0    2.92    0.73   0
  -6  -9  -1   -0.99    0.60   0
  -6  -1  12   33.27    1.38   0
  -6   0   9    0.43    0.59   0
  -4  -9  -2  129.10    1.71   0
  -4   0  12    2.64    1.06   0
  -4   1   6    0.94    0.59   0
  -4   1   7    9.04    0.60   0
  -4   1   8   20.88    0.73   0
  -3   1  10  152.67    1.81   0
  -2  -8  -3    9.51    0.93   0
  -2  -6  -3   32.57    0.81   0
  -1   2   8    0.63    0.62   0
  -1   2   9   21.42    1.02   0
   1  -8  -4  169.07    2.11   0
   1  -6  -4    0.23    0.56   0
   1  -3  -3   55.69    0.75   0
   2 -10  -4   10.93    1.11   0
   3  -2  -3   32.08    0.58   0
   3   2   2  372.68    1.32   0
   3   3   6  178.81    1.53   0
   3   3   7    3.57    0.58   0
   3   3   8    2.62    0.66   0
   3   3   9    4.70    0.92   0
   5  -6  -5   52.94    1.11   0
   6  -5  -5    4.88    0.61   0
   6  -1  -3   29.85    0.53   0
   9   4   7   22.11    1.09   0
  10   4   6    3.16    0.63   0
  10   4   7   13.80    0.82   0
  10   4   9    1.42    1.03   0
  11  -8  -6   15.24    1.15   0
  11  -3  -5  142.14    1.43   0
  11   4   5    0.73    0.70   0
  11   4   9   15.38    1.02   0
  12   4  10   34.25    1.55   0
  13  -6  -6   83.22    1.66   0
  13  -1  -4   44.07    0.71   0
  14   3   1    1.91    0.30   0
  14   4   4   84.94    1.19   0
  16  -5  -6    1.14    0.80   0
  16   4   4    0.36    0.47   0
  17   4   4  224.33    1.75   0
  18   4   4  248.30    1.94   0
  19   3   1   -0.42    0.28   0
  21   4   5    8.01    0.70   0
  22  -3  -5   17.85    0.91   0
 -10  -8   2   15.74    0.63   0
 -10  -7   2   52.73    0.73   0
  -9 -10   2    5.31    0.80   0
  -9  -7   1    3.44    0.48   0
  -8 -10   1    1.04    0.64   0
  -8  -1   9    1.56    0.54   0
  -7  -1  11   -0.24    0.71   0
  -6  -8  -1    0.08    0.58   0
  -6  -7  -1   20.68    0.77   0
  -6   0   5   -1.22    0.45   0
  -6   0  10   87.07    1.49   0
  -4  -7  -2  411.04    2.44   0
  -4  -6  -2   24.59    0.70   0
  -4   1   9   31.83    0.94   0
  -2  -7  -3   66.27    1.15   0
  -2   1   3   25.01    0.46   0
  -2   1  12   10.59    1.23   0
  -1  -9  -3    2.01    0.99   0
  -1  -5  -3   21.50    0.76   0
   0 -10  -3   25.19    1.49   0
   0  -4  -3  234.61    1.54   0
   0   2   4   52.17    0.73   0
   1   1   1 2223.40    2.20   0
   2   3   7   65.83    1.26   0
   2   3   8    0.85    0.86   0
   3 -10  -4   32.60    1.36   0
   3   3   5   41.74    0.90   0
   5  -3  -4  110.54    1.07   0
   6  -8  -5    9.84    1.17   0
   6  -6  -5    7.02    0.98   0
   6   3   3    4.96    0.41   0
   7  -9  -5    0.34    1.22   0
   8  -2  -4  101.94    0.96   0
   8   4   7    5.73    0.85   0
   9   4   6   62.71    1.09   0
   9   4   9    1.01    0.82   0
  10   4   5   15.67    0.67   0
  10   4  10    1.31    1.21   0
  11   4  10    8.11    1.10   0
  12  -3  -5   22.37    0.71   0
  13  -7  -6   10.31    1.00   0
  13   3   1    0.44    0.27   0
  13   4   4   15.65    0.61   0
  14  -7  -6    8.40    1.05   0
  15  -7  -6   -0.64    0.95   0
  15  -1  -4   10.72    0.54   0
  16  -7  -6    9.90    1.28   0
  17  -6  -6   44.99    1.33   0
  18  -6  -6   10.59    0.99   0
  21   0  -3   -0.36    0.28   0
  25   2   0    0.56    0.17   0
 -12  -7   5    7.74    0.28   0
 -11  -3   7   -0.16    0.33   0
 -11  -3   8    3.11    0.44   0
 -10  -3  11    0.03    0.70   0
 -10  -2   8   18.04    0.64   0
  -8  -1  10   -0.13    0.62   0
  -7  -5   0  503.48    1.76   0
  -6 -10   0   -0.37    0.90   0
  -5  -9  -1    1.17    0.81   0
  -5   0  12    7.64    1.10   0
  -4   1  10   66.02    1.30   0
  -3  -9  -2   31.58    1.27   0
  -2 -10  -2   50.24    1.53   0
  -2   2   7    2.20    0.50   0
  -2   2   8    0.10    0.54   0
  -1  -8  -3    8.65    0.95   0
  -1   2  10   -0.76    0.75   0
   1   2  12   -0.71    0.87   0
   2  -7  -4   75.64    1.40   0
   2   3   6  134.26    1.35   0
   2   3   9    7.28    0.80   0
   3  -9  -4   -0.61    1.04   0
   4   3   4  794.46    2.61   0
   4   3  11   21.34    1.15   0
   7   4   7   19.00    1.00   0
   7   4   8   81.90    1.60   0
   8  -9  -5    0.35    0.92   0
   8   3   2   23.68    0.49   0
   8   4   6  107.92    1.37   0
   8   4   9    4.33    0.85   0
   9  -4  -5    1.49    0.56   0
   9   4   5    6.04    0.58   0
   9   4  10    2.78    0.94   0
  10  -4  -5    0.44    0.72   0
  12   3   1    1.11    0.30   0
  13  -3  -5   26.13    0.75   0
  14  -3  -5    5.85    0.54   0
  16  -3  -5    2.05    0.68   0
  17  -3  -5   17.14    0.84   0
  18  -3  -5   65.95    1.23   0
  19  -3  -5    4.10    0.72   0
  20  -3  -5   13.47    0.75   0
  20   0  -3    0.64    0.34   0
  21   3   1   12.45    0.41   0
  22   4   4    2.54    0.66   0
  25   3   2   56.66    0.89   0
 -11  -3   9    1.86    0.51   0
  -8  -9   1   16.78    0.84   0
  -8  -1   5   39.12    0.53   0
  -8  -1  11    2.91    0.87   0
  -7  -1  12   19.42    1.03   0
  -7   0   7   -0.41    0.41   0
  -7   0   9    1.50    0.60   0
  -6   0  11   -0.35    0.69   0
  -5   1   7    0.26    0.47   0
  -5   1   8   56.28    1.01   0
  -5   1   9    6.46    0.84   0
  -4 -10  -1    1.51    0.82   0
  -4  -2   0    0.58    0.17   0
  -3   1  12   22.40    1.13   0
  -2  -2  -1  876.78    1.70   0
  -2   2   6  476.90    2.27   0
  -1  -7  -3    2.98    0.67   0
  -1   1   2 1090.64    1.93   0
  -1   2  11    1.50    0.82   0
   0  -9  -3    8.34    0.90   0
   0   2  12   27.29    1.29   0
   1 -10  -3   20.79    1.17   0
   1   3   7   -0.42    0.74   0
   1   3   9    1.69    0.92   0
   2  -3  -3  138.32    1.07   0
   2   3  10   11.05    0.92   0
   3  -8  -4   82.64    1.65   0
   3  -5  -4    5.04    0.57   0
   3   3  11    1.83    0.91   0
   4  -9  -4    5.21    1.07   0
   4  -2  -3    2.61    0.38   0
   5 -10  -4   69.17    1.74   0
   5   3   3  114.35    0.97   0
   6   4   7   53.53    1.26   0
   6   4   8   71.04    1.46   0
   6   4   9   -1.66    0.95   0
   7  -1  -3  107.82    0.77   0
   7   4   6   55.46    1.05   0
   7   4   9    3.27    0.86   0
   7   4  10   -0.82    1.04   0
   8  -8  -5   14.64    1.02   0
   8  -7  -5    0.62    0.96   0
   8   4   5   48.69    0.92   0
   8   4  10    1.62    0.90   0
   9  -5  -5   92.89    1.47   0
   9  -2  -4    6.72    0.45   0
  10   4   4   67.93    1.04   0
  11  -4  -5   99.90    1.40   0
  13   1  -2   21.65    0.24   0
  15   4   3  173.02    1.40   0
  16   4   3    8.32    0.59   0
  17   4   3    8.21    0.58   0
  18   4   3    0.09    0.55   0
  19   0  -3    0.01    0.29   0
  20   1  -2   30.39    0.33   0
  22  -4  -5    8.57    0.95   0
  23   4   4   14.94    0.81   0
  26  -1  -3    4.59    0.51   0
 -12  -4   9    3.59    0.53   0
 -11  -3  10   99.22    1.29   0
 -10  -2   6   30.79    0.53   0
 -10  -2  10   29.78    0.98   0
  -9  -1   7    3.52    0.53   0
  -9  -1   9    0.94    0.66   0
  -8  -2   3    0.02    0.11   0
  -7 -10   1    1.92    0.84   0
  -7  -7   0   68.21    0.92   0
  -7  -6   0  143.40    1.12   0
  -7   0   6  311.34    1.62   0
  -7   0  10  141.63    1.66   0
  -6  -4   0  163.45    0.95   0
  -5  -8  -1   37.72    0.93   0
  -5   1   6    2.48    0.47   0
  -5   1  10   50.48    1.15   0
  -3  -8  -2    5.01    0.71   0
  -3  -7  -2  358.16    2.30   0
  -3  -6  -2   32.51    0.76   0
  -3   2   8   34.59    1.05   0
  -2  -4  -2  634.31    2.17   0
  -2   0   1    0.02    0.12   0
  -2   2  11    0.07    1.06   0
  -1   2  12   59.47    1.79   0
   0  -8  -3    4.83    0.95   0
   0  -5  -3  682.32    2.69   0
   0  -1  -1   36.84    0.35   0
   1  -4  -3   10.10    0.52   0
   1   3   6  136.51    1.35   0
   2 -10  -3    2.01    1.20   0
   2   2   2    0.87    0.46   0
   2   3  11    0.57    0.86   0
   3  -7  -4   67.77    1.24   0
   3  -1  -2  468.97    1.29   0
   3   3   4  250.18    1.51   0
   5   4   8   30.27    1.20   0
   6   4   6  107.07    1.35   0
   7  -3  -4  246.22    1.62   0
   7   3   2  139.57    0.94   0
   7   4  11    5.49    1.28   0
   9  -8  -5    4.02    0.92   0
   9  -6  -5   31.98    1.15   0
  10  -5  -5    3.96    0.83   0
  10  -2  -4   17.11    0.54   0
  11   3   1  191.71    0.96   0
  12  -4  -5    5.22    0.63   0
  13  -4  -5   24.48    0.99   0
  13   4   3   15.33    0.62   0
  14   4   3  135.48    1.17   0
  15   0  -3    0.51    0.27   0
  17   0  -3    0.31    0.27   0
  18   0  -3    0.83    0.29   0
  20  -4  -5   41.53    1.28   0
  22   3   1   39.41    0.56   0
  23  -2  -4   11.95    0.62   0
 -11  -8   4   12.49    0.53   0
  -9  -1  10   11.13    0.82   0
  -8 -10   2    0.52    0.76   0
  -8  -8   1   30.83    0.82   0
  -8  -5   1    5.60    0.34   0
  -6   0   4   33.78    0.57   0
  -5 -10   0    0.39    0.92   0
  -5  -7  -1   10.59    0.60   0
  -5  -6  -1    1.13    0.43   0
  -5  -3   0 1096.10    1.93   0
  -5   0   3    0.60    0.33   0
  -5   1  11    0.68    1.03   0
  -4  -9  -1    2.35    0.86   0
  -4   1  12   34.82    1.29   0
  -3 -10  -1   16.41    1.20   0
  -3  -3  -1  125.54    0.85   0
  -3   2   7    3.89    0.53   0
  -3   2   9    1.22    0.61   0
  -3   2  10    4.30    0.97   0
   0  -7  -3   22.63    0.85   0
   0  -6  -3  424.86    2.37   0
   0   3   8  108.25    1.44   0
   1  -9  -3   -0.41    0.79   0
   1   3  11    1.37    1.03   0
   2   3  12    3.68    1.37   0
   3 -10  -3    3.03    1.21   0
   3   1   0    6.61    0.13   0
   4  -8  -4   20.52    1.00   0
   4  -6  -4   79.91    1.35   0
   4   4   8   74.45    1.44   0
   5  -9  -4   23.53    1.14   0
   5   4   6  493.62    2.74   0
   5   4   7    2.56    0.64   0
   5   4  10   -0.58    1.04   0
   6  -9  -4   28.28    1.38   0
   6   4  11    6.20    1.26   0
  10  -7  -5    0.78    0.81   0
  11  -7  -5   16.16    1.16   0
  11  -5  -5    0.15    0.63   0
  12  -5  -5   27.23    1.06   0
  14   5   8    0.29    1.13   0
  15  -4  -5    9.19    0.72   0
  15   5   7    0.54    0.95   0
  15   5   8    0.73    1.04   0
  16   0  -3    0.58    0.20   0
  16   5   7    3.16    0.99   0
  16   5   8   10.59    1.21   0
  17   5   7    8.25    1.04   0
  18  -4  -5    4.23    0.67   0
  19  -4  -5    4.18    0.67   0
  21  -5  -5    7.56    1.04   0
  22  -2  -4   40.15    0.90   0
  25  -1  -3   -0.19    0.45   0
  26   0  -2    0.27    0.35   0
  26   1  -1   14.54    0.31   0
 -12  -8   6   18.27    0.52   0
 -12  -4  10    3.83    0.54   0
 -10  -8   3   22.45    0.63   0
 -10  -2  11    0.21    0.57   0
  -9  -8   2   81.03    1.07   0
  -9  -2   4    7.54    0.23   0
  -9  -1  11   -0.45    0.83   0
  -8  -7   1    6.67    0.56   0
  -8  -6   1    1.05    0.40   0
  -8   0   8    0.14    0.47   0
  -7   0   5    0.48    0.46   0
  -6   1   8    2.30    0.56   0
  -6   1   9   10.16    0.72   0
  -6   1  10   19.53    1.08   0
  -5   1   5   78.74    0.95   0
  -4   1   4   39.92    0.58   0
  -3   2   6  170.72    1.40   0
  -3   2  11   -0.27    1.13   0
  -2  -5  -2  131.79    1.16   0
  -2   2  12   32.74    1.40   0
  -1  -9  -2   22.11    1.22   0
   0 -10  -2  161.44    2.22   0
   0   2   3  568.90    1.83   0
   1  -8  -3   28.77    0.97   0
   1  -5  -3   70.30    0.98   0
   1   3   5    3.80    0.47   0
   2  -9  -3    3.05    0.82   0
   2   3   4  145.25    1.24   0
   4   2   1  215.51    0.86   0
   4   4   7   15.88    0.80   0
   4   4  10   93.85    1.85   0
   5  -8  -4    0.86    0.77   0
   5  -2  -3  117.05    0.92   0
   5   4  11    8.26    1.29   0
   6  -4  -4  205.80    1.55   0
   6   3   2   42.38    0.63   0
   6   4   5   11.35    0.63   0
   8  -3  -4  547.24    2.31   0
   8  -1  -3   14.89    0.40   0
  10   3   1    5.09    0.33   0
  11   4   3  105.86    1.03   0
  11   5   8   32.50    1.32   0
  12  -7  -5    7.85    0.89   0
  12  -6  -5   46.00    1.15   0
  12   5   8   51.07    1.32   0
  12   5   9    9.58    1.01   0
  13  -8  -5   33.24    1.31   0
  13  -7  -5    3.75    1.19   0
  13  -6  -5   24.89    1.18   0
  13  -5  -5   31.39    1.00   0
  13   5   7   -1.72    0.73   0
  13   5   8    9.03    0.91   0
  13   5   9    8.81    1.03   0
  14  -8  -5    9.16    1.10   0
  14   5   6   23.98    1.03   0
  14   5   7    0.85    0.74   0
  15  -5  -5  105.62    1.65   0
  16  -5  -5   -0.33    0.91   0
  17  -5  -5    0.44    0.92   0
  18  -5  -5   11.41    1.03   0
  18   5   6   45.56    1.29   0
  19  -5  -5    9.19    1.03   0
  20  -6  -5    1.57    1.14   0
  20  -5  -5    1.57    0.81   0
  20  -2  -4    2.14    0.61   0
  21  -2  -4   24.64    0.71   0
  22   4   3    0.77    0.49   0
 -10  -3   4   30.40    0.23   0
  -9  -5   2  103.80    0.68   0
  -8   0   7    0.32    0.40   0
  -8   0  10  142.18    1.65   0
  -7   0  12    1.10    0.81   0
  -6 -10   1   -0.35    0.69   0
  -5   1  12   39.24    1.34   0
  -4  -8  -1   74.94    1.18   0
  -4   2   7   13.56    0.80   0
  -4   2   9    0.85    0.69   0
  -4   2  10    8.62    1.02   0
  -2 -10  -1    5.70    1.02   0
  -2  -7  -2  211.21    1.76   0
  -2  -6  -2   23.22    0.70   0
  -1   3   8  110.41    1.45   0
  -1   3   9   -0.34    0.68   0
  -1   3  10   62.55    1.54   0
   1 -10  -2   95.24    1.95   0
   1  -7  -3    6.08    0.67   0
   1  -6  -3   84.88    1.17   0
   2  -8  -3   18.82    1.07   0
   2  -4  -3   93.73    1.02   0
   3  -9  -3   10.28    1.19   0
   3   4   7    1.95    0.87   0
   3   4   8   30.23    1.00   0
   3   4   9    5.15    0.80   0
   3   4  10  166.30    2.38   0
   4 -10  -3    0.32    0.99   0
   4   4  11   31.50    1.34   0
   5   4   5    2.30    0.51   0
   7  -4  -4  114.29    1.30   0
   7   4   4  100.25    1.10   0
   8  -9  -4   36.29    1.49   0
   9  -3  -4  153.30    1.28   0
  10   4   3    1.22    0.40   0
  10   5   8   36.34    1.18   0
  10   5   9    0.64    0.90   0
  10   5  10    6.02    1.30   0
  12   5   6   45.81    1.24   0
  13  -2  -4  172.76    1.30   0
  13   5   6   95.06    1.43   0
  14  -7  -5    6.32    0.95   0
  14  -6  -5    0.36    0.80   0
  15  -7  -5    1.03    0.90   0
  15  -6  -5    4.59    0.79   0
  16  -7  -5    1.00    0.91   0
  16  -6  -5    7.29    0.88   0
  16   1  -2  183.90    0.69   0
  17   1  -2   45.05    0.38   0
  18  -2  -4    5.47    0.61   0
  19  -6  -5    0.08    0.85   0
  19  -2  -4    2.14    0.57   0
  19   5   6   17.60    0.95   0
  20   5   6    7.22    1.00   0
  23   3   1    1.41    0.30   0
  23   4   3   -0.53    0.51   0
  24  -3  -4    1.44    0.66   0
  24  -1  -3    3.63    0.49   0
 -13  -6   8    6.99    0.29   0
 -11  -7   4    7.14    0.36   0
 -11  -2   9    3.07    0.47   0
 -11  -2  10   62.36    1.13   0
 -10  -1   9    7.64    0.68   0
  -9  -7   2   93.77    0.98   0
  -8  -1   4  418.75    1.29   0
  -8   0   6  233.69    1.46   0
  -8   0  11   -0.02    0.70   0
  -7 -10   2    0.45    0.77   0
  -6  -7   0  102.70    1.13   0
  -6  -5   0  462.90    1.75   0
  -6   1   6   95.42    1.03   0
  -4 -10   0   19.81    0.99   0
  -4   2  11   13.35    1.13   0
  -3   2   5    4.25    0.45   0
  -1  -8  -2    4.43    0.72   0
  -1   3  11    2.05    0.89   0
   0  -9  -2   50.06    1.26   0
   0   3   5    0.44    0.45   0
   0   3  12   30.83    1.39   0
   2  -5  -3   31.28    0.89   0
   2   4   8  109.11    1.66   0
   2   4   9   42.22    1.35   0
   3   3   3  207.40    1.25   0
   3   4   6    1.87    0.71   0
   6   4   4  145.77    1.38   0
   7  -8  -4   11.41    0.96   0
   7   2   0  119.33    0.52   0
   8  -4  -4    1.19    0.65   0
   8   5   8   37.73    1.35   0
   8   5   9    2.78    1.17   0
   9  -9  -4   29.41    1.28   0
   9  -1  -3   77.92    0.71   0
   9   3   1  124.65    0.81   0
   9   4   3   32.05    0.65   0
   9   5   7    0.59    0.68   0
   9   5   8   28.53    1.09   0
  10  -3  -4   32.82    0.84   0
  14   5   5    1.32    0.76   0
  16  -2  -4   24.25    0.64   0
  16   5   5    6.49    0.67   0
  17   5   5    4.02    0.80   0
  19   5   5    6.34    0.84   0
  23  -3  -4    8.21    0.68   0
 -12  -4   6   11.37    0.26   0
 -12  -3   8   15.59    0.51   0
 -11  -6   4   44.23    0.46   0
 -11  -2   7   87.85    0.89   0
 -11  -2  11   -0.27    0.73   0
 -10  -7   3   62.89    0.75   0
 -10  -2   5   25.94    0.41   0
 -10  -1  10    8.42    0.67   0
  -9  -6   2   24.59    0.45   0
  -8   0  12    4.66    1.04   0
  -7  -8   1   -0.19    0.57   0
  -7  -1   3  117.43    0.57   0
  -7   1   9    0.35    0.65   0
  -7   1  10    2.52    0.70   0
  -6   1  12   38.33    1.30   0
  -5   2   9    3.15    0.67   0
  -5   2  10   53.18    1.37   0
  -4   0   2  105.03    0.53   0
  -4   2   6   39.84    0.77   0
  -4   2  12   -2.12    1.08   0
  -2  -1   0 1864.51    1.39   0
  -2   3   8  187.85    1.82   0
  -1 -10  -1    8.84    0.94   0
  -1  -7  -2   16.93    0.78   0
  -1  -5  -2   42.80    0.75   0
  -1   3  12   31.69    1.56   0
   1   2   2  733.07    1.82   0
   2  -6  -3  298.88    2.04   0
   2  -2  -2  468.89    1.55   0
   2   4   7   16.97    0.80   0
   2   4  10   54.71    1.40   0
   3  -8  -3    7.21    0.83   0
   4  -1  -2  195.16    0.87   0
   4   4   5  185.51    1.53   0
   6 -10  -3   10.40    1.11   0
   7  -7  -4  164.62    1.87   0
   7  -6  -4   34.20    0.97   0
   7  -5  -4  105.52    1.28   0
   7   5   8   28.53    1.23   0
   7   5   9    0.85    0.83   0
   7   5  10   58.14    1.73   0
   8  -8  -4   11.02    0.92   0
   8   5   7    9.31    0.77   0
   8   5  10   59.24    1.63   0
   9   5   6   32.93    1.08   0
  11  -9  -4   33.74    1.43   0
  11  -3  -4   95.56    1.07   0
  12  -9  -4   16.69    1.50   0
  12   5   5   56.50    1.09   0
  15   4   2   15.93    0.46   0
  18   4   2   50.51    0.76   0
  20   5   5    2.51    0.77   0
  21  -3  -4  105.89    1.45   0
  22  -3  -4   17.46    0.76   0
  25   0  -2    2.43    0.33   0
 -10  -6   3   66.23    0.63   0
 -10  -1  11   -0.23    0.65   0
  -9   0  10   58.76    1.14   0
  -7   1   7    1.20    0.47   0
  -7   1  11    0.39    0.76   0
  -6  -9   1    0.90    0.63   0
  -5 -10   1    0.17    0.69   0
  -5   2   7   19.10    0.70   0
  -5   2  11    5.75    1.04   0
  -4  -9   0   39.39    1.15   0
  -3 -10   0   16.43    0.99   0
  -3   3   9    0.35    0.87   0
  -2  -9  -1   -0.04    0.71   0
  -2   1   2 1827.18    2.49   0
  -2   3  11    0.36    0.88   0
  -1  -6  -2   12.36    0.65   0
  -1  -2  -1   76.11    0.58   0
  -1   2   3    4.87    0.42   0
   0  -8  -2   25.28    0.92   0
   1  -9  -2   33.15    1.11   0
   1   4   7   34.06    1.06   0
   1   4  10   49.05    1.40   0
   1   4  11    3.35    1.17   0
   3  -7  -3    0.78    0.64   0
   3  -6  -3  151.03    1.60   0
   3  -5  -3    3.41    0.67   0
   3   4   5    3.30    0.68   0
   5  -9  -3    2.68    0.83   0
   5   4   4    7.21    0.50   0
   6   5   8   17.15    0.94   0
   6   5   9    1.38    0.79   0
   6   5  10   31.58    1.50   0
   8 -10  -3    4.94    1.28   0
   8  -6  -4    1.25    0.65   0
   8   5   6    6.68    0.72   0
   9  -7  -4   99.85    1.70   0
  10  -8  -4   17.22    1.01   0
  10  -4  -4   52.38    1.04   0
  10  -1  -3  500.85    1.69   0
  10   5   5    0.05    0.74   0
  11  -8  -4    8.31    1.17   0
  11   5   5   16.42    0.75   0
  12  -3  -4  112.57    1.19   0
  13  -3  -4   11.08    0.78   0
  19   4   2    4.15    0.35   0
  20  -3  -4   79.99    1.28   0
  20   4   2   41.74    0.70   0
  21   5   5    0.12    0.64   0
  23  -4  -4   31.67    1.07   0
  24   3   1    8.32    0.36   0
 -11  -8   5    6.33    0.50   0
  -9   0   7   -0.55    0.40   0
  -9   0  11    0.63    0.80   0
  -8  -8   2   56.54    0.95   0
  -7  -7   1    1.91    0.44   0
  -7   1  12   18.60    1.26   0
  -6 -10   2   -0.34    0.81   0
  -6   1   5  185.73    1.25   0
  -5  -4   0   12.08    0.36   0
  -5   2  12   -0.35    1.06   0
  -4   2   5   49.41    0.87   0
  -3  -7  -1    4.52    0.55   0
  -3  -5  -1   -0.21    0.53   0
  -3   3   8  109.62    1.44   0
  -3   3  10   62.64    1.41   0
  -2  -3  -1   84.80    0.69   0
  -2   3   6  169.63    1.49   0
  -1  -9  -1    2.24    0.91   0
  -1   3   5   20.18    0.63   0
   0 -10  -1   46.37    1.36   0
   0  -4  -2  340.78    1.65   0
   0   4   9   16.82    0.95   0
   0   4  10   38.68    1.38   0
   1  -3  -2   11.01    0.43   0
   2  -9  -2    7.55    1.08   0
   2   3   3   24.27    0.57   0
   4 -10  -2    1.43    1.28   0
   4  -7  -3   15.91    1.01   0
   4  -4  -3    1.62    0.44   0
   5  -8  -3    3.06    1.01   0
   5  -3  -3   52.77    0.75   0
   5   5   8   22.07    1.16   0
   5   5   9    6.59    0.90   0
   5   5  10   31.54    1.31   0
   6  -9  -3   17.72    1.03   0
   6   5   7   87.08    1.41   0
   7  -9  -3    5.37    1.11   0
   7  -2  -3  291.05    1.43   0
   7   5   6   21.79    0.84   0
   8   3   1   12.74    0.33   0
   9   5   5    1.14    0.72   0
  10  -7  -4    9.09    0.85   0
  10  -6  -4  259.15    2.29   0
  10  -5  -4   58.77    1.21   0
  11  -7  -4    5.37    1.04   0
  11  -4  -4  168.83    1.63   0
  12   4   2    3.15    0.33   0
  13  -8  -4   35.31    1.27   0
  13   5   4   45.02    0.99   0
  15  -8  -4   36.88    1.57   0
  15  -3  -4   11.24    0.61   0
  15   5   4    0.06    0.47   0
  16  -8  -4    1.22    1.22   0
  16  -3  -4   59.49    1.07   0
  16   5   4    0.28    0.50   0
  17  -3  -4  142.31    1.41   0
  18  -3  -4  115.20    1.32   0
  21  -4  -4    7.38    0.94   0
  22  -4  -4   39.44    1.08   0
  25  -2  -3    1.57    0.63   0
 -13  -4   9    8.88    0.45   0
 -12  -7   6    0.18    0.25   0
 -11  -3   5  141.45    0.61   0
 -11  -2   6    9.49    0.38   0
 -11  -1  10   25.31    0.94   0
  -9  -8   3    3.88    0.55   0
  -8   1   8   39.05    0.86   0
  -8   1  10   -0.71    0.64   0
  -8   1  11    3.57    0.96   0
  -7  -9   2   13.84    0.71   0
  -7  -6   1   30.44    0.64   0
  -7  -5   1   17.42    0.44   0
  -7   0   4    2.82    0.30   0
  -7   1   6   19.20    0.60   0
  -6  -8   1    3.59    0.65   0
  -6   2   8  248.69    1.98   0
  -6   2  10   41.85    1.18   0
  -5   2   6   81.54    1.04   0
  -4 -10   1    3.07    0.97   0
  -4   1   3   59.80    0.67   0
  -4   3   9    0.93    0.86   0
  -3  -6  -1   19.60    0.63   0
  -3   2   4  926.62    2.59   0
  -2  -8  -1    2.21    0.65   0
   0  -5  -2   12.74    0.55   0
   0   4   7   10.30    0.90   0
   0   4  11    2.24    0.94   0
   1 -10  -1    8.12    1.12   0
   1  -8  -2   52.78    1.16   0
   1   4   6    5.33    0.57   0
   4  -6  -3    9.86    0.65   0
   4  -5  -3  123.12    1.26   0
   4   3   2    8.40    0.41   0
   4   5   8   -0.22    0.95   0
   4   5  10    5.94    0.95   0
   5   5   7    4.68    0.71   0
   6  -8  -3    5.17    1.03   0
   6   5   6   58.30    1.22   0
   8   5   5   21.20    0.90   0
  11  -6  -4   45.45    1.10   0
  11  -5  -4  168.67    1.68   0
  11   4   2   21.27    0.49   0
  12  -7  -4   62.19    1.39   0
  12  -4  -4  514.40    2.61   0
  12  -1  -3    2.68    0.43   0
  12   5   4  253.22    1.80   0
  13  -7  -4    1.40    1.03   0
  14  -7  -4   -1.09    1.01   0
  14   6   8   43.89    1.54   0
  18  -7  -4   34.28    1.48   0
  19  -4  -4    6.90    0.94   0
  20  -6  -4   11.97    1.17   0
  20  -4  -4   19.40    0.84   0
  20   5   4   -0.08    0.66   0
  21  -5  -4    1.44    0.96   0
  21   4   2   15.34    0.51   0
  25   1  -1    2.47    0.28   0
 -12  -2   8   21.01    0.61   0
 -12  -2  11    0.71    0.76   0
 -11  -1   8  233.91    1.63   0
 -11  -1  11    5.10    0.83   0
 -10  -9   5    1.62    0.52   0
 -10  -8   4   16.13    0.57   0
 -10   0   9   -0.55    0.67   0
 -10   0  10  105.20    1.54   0
  -8  -9   3    2.95    0.66   0
  -8  -7   2   82.09    0.96   0
  -7 -10   3    1.92    0.67   0
  -6   2   7    0.59    0.54   0
  -5  -9   1   -0.70    0.61   0
  -5  -6   0   17.81    0.55   0
  -4   3  11    0.39    0.88   0
  -2  -7  -1    5.42    0.81   0
  -1   4   9  114.81    1.70   0
  -1   4  10   21.34    1.09   0
  -1   4  11    2.73    1.12   0
   1  -7  -2    5.63    0.64   0
   1  -1  -1  628.68    1.21   0
   2  -8  -2   30.97    0.97   0
   4   5   7    0.31    0.65   0
   5  -7  -3   44.75    1.07   0
   5  -6  -3    5.64    0.79   0
   5   5   6    3.07    0.88   0
   6  -3  -3    4.55    0.43   0
   6   4   3   52.27    0.77   0
   7  -8  -3    0.48    0.97   0
   7   5   5   50.38    1.10   0
   9  -9  -3   13.72    1.09   0
  10  -9  -3   11.03    1.30   0
  10   5   4  110.54    1.31   0
  10   6   9    0.46    1.12   0
  11   5   4  258.68    1.79   0
  11   6   8   12.14    1.18   0
  11   6   9    1.01    0.99   0
  12  -5  -4   58.47    1.14   0
  12   6   8   21.10    1.11   0
  13  -6  -4   61.50    1.26   0
  13  -5  -4    5.70    0.73   0
  13  -1  -3   22.78    0.55   0
  13   6   8   55.89    1.48   0
  14  -4  -4   23.32    0.83   0
  14   6   7    0.12    1.06   0
  15  -7  -4    1.46    0.82   0
  15  -6  -4   58.98    1.46   0
  15  -5  -4   30.67    1.12   0
  15  -4  -4   54.66    1.06   0
  15   6   7    1.03    0.98   0
  16  -7  -4    6.46    0.95   0
  16  -4  -4   33.88    0.92   0
  16   6   7   11.21    1.14   0
  17  -6  -4   16.08    1.19   0
  17  -4  -4   22.85    0.84   0
  18  -6  -4    0.55    1.01   0
  18  -1  -3   -0.32    0.41   0
  19  -6  -4    1.17    0.89   0
  19  -5  -4   43.34    1.17   0
  19  -1  -3   67.73    0.86   0
  20  -5  -4   19.76    1.01   0
  21   5   4    5.92    0.69   0
  22   4   2   11.06    0.53   0
 -10   0   8   53.83    0.92   0
 -10   0  11   -0.61    0.72   0
  -7   2   9   11.93    0.76   0
  -6  -3   1    7.26    0.21   0
  -6   0   3   -0.53    0.21   0
  -4  -3   0 2560.85    3.02   0
  -4   3   7    5.27    0.68   0
  -3 -10   1   -0.30    0.94   0
  -2  -6  -1    0.96    0.62   0
  -2  -4  -1    4.48    0.40   0
  -2   2   3  222.08    1.19   0
  -1  -8  -1   14.30    0.77   0
  -1   3   4   18.80    0.71   0
  -1   4   7   22.93    0.85   0
   0   2   2 3616.08    4.00   0
   0   4   6    1.87    0.54   0
   2 -10  -1   -0.92    0.83   0
   3   4   4   85.09    0.99   0
   3   5   7    1.53    0.84   0
   4  -9  -2   24.52    1.07   0
   5  -5  -3   18.43    0.65   0
   6  -7  -3   55.62    1.16   0
   7   3   1  408.36    1.33   0
   8  -8  -3    2.27    0.82   0
   9  -2  -3   47.89    0.68   0
   9   4   2  186.58    1.23   0
   9   6   8    2.75    1.04   0
   9   6   9   -0.11    0.94   0
  10   6   8   14.93    1.00   0
  11  -9  -3    2.73    1.01   0
  11   6   7    0.71    1.06   0
  12  -9  -3    0.08    1.20   0
  12   6   7   16.11    0.95   0
  13   6   7    7.54    0.88   0
  15  -1  -3  153.50    1.07   0
  16  -1  -3   42.51    0.68   0
  17  -1  -3   17.84    0.49   0
  25  -3  -3    0.11    0.63   0
 -13  -3   9    0.10    0.43   0
 -11  -1   7   37.82    0.72   0
 -10   0   7    1.50    0.53   0
  -9  -7   3    0.38    0.39   0
  -9   1   8   50.81    1.10   0
  -9   1   9    0.17    0.61   0
  -9   1  11   -0.68    0.74   0
  -8  -6   2   17.66    0.49   0
  -8  -4   2   51.29    0.41   0
  -7  -8   2   20.62    0.74   0
  -7   1   5    0.23    0.39   0
  -7   2   8  250.96    1.98   0
  -6  -9   2   52.06    1.18   0
  -6  -7   1   52.33    0.82   0
  -5   2   5   72.14    0.89   0
  -5   3   8    1.04    0.80   0
  -5   3   9   10.18    0.78   0
  -5   3  11    0.84    0.86   0
  -4  -9   1   10.76    0.87   0
  -3  -8   0   70.57    1.27   0
  -3  -2   0  189.80    0.68   0
  -2  -9   0   75.44    1.36   0
  -2  -5  -1   57.80    0.81   0
  -2   4  11    0.96    0.91   0
   1   5  10    6.94    1.15   0
   2  -7  -2  185.84    1.76   0
   3 -10  -1   -0.14    0.88   0
   3  -8  -2   85.89    1.40   0
   5  -9  -2   57.80    1.41   0
   6  -5  -3    0.77    0.50   0
   6   2   0   30.57    0.31   0
   7  -7  -3   36.60    1.05   0
   7   6   9    4.00    1.14   0
   8 -10  -2   -0.23    0.95   0
   8   5   4    0.44    0.69   0
   8   6   9   -0.28    0.91   0
   9 -10  -2    4.67    1.29   0
  10  -8  -3   23.42    1.32   0
  10  -2  -3    2.03    0.54   0
  13  -9  -3    1.20    0.98   0
  13   6   6    9.21    0.90   0
  14   6   6   30.76    1.04   0
  15   3   0   24.16    0.30   0
  16   5   3    1.29    0.53   0
  16   6   6    1.91    0.73   0
  17   6   6   78.22    1.46   0
 -13  -3   8  100.71    0.93   0
 -12  -3   6  278.60    1.03   0
 -12  -2   7   74.01    0.81   0
 -12  -1  10   11.08    0.82   0
 -11  -7   5   16.05    0.44   0
 -11   0  10   36.87    1.08   0
 -10  -7   4    9.36    0.48   0
  -8  -5   2  120.07    0.79   0
  -8   1   6   87.86    0.99   0
  -8   2  10   38.87    1.27   0
  -7   2   7   14.65    0.66   0
  -6 -10   3    8.68    0.80   0
  -6   1   4  154.66    1.02   0
  -5  -8   1    0.36    0.53   0
  -5   3   7   24.89    0.95   0
  -4  -6   0    2.78    0.61   0
  -4   2   4  263.37    1.43   0
  -4   3   6  224.79    1.69   0
  -3   4   9    1.25    0.75   0
  -3   4  10    7.44    0.92   0
  -3   4  11   -0.20    1.12   0
  -2 -10   1   -0.59    0.97   0
  -2   4   7   27.73    0.89   0
  -1  -3  -1   87.17    0.74   0
  -1   4   6   26.19    0.77   0
   0  -8  -1   16.34    0.83   0
   0   4   5    5.66    0.67   0
   1   5   9   12.79    0.92   0
   1   5  11    7.68    1.09   0
   2  -6  -2   19.82    0.71   0
   2   4   4  121.73    1.17   0
   2   5   7   44.53    1.08   0
   3   5   6   56.02    1.07   0
   4 -10  -1    0.01    0.91   0
   4  -8  -2  123.61    1.66   0
   5   5   5    0.65    0.55   0
   6  -9  -2   49.02    1.33   0
   6   6   9   11.00    1.21   0
   7  -6  -3   14.82    0.76   0
   7  -5  -3   26.22    0.87   0
   7  -4  -3   70.21    0.94   0
   7   6   8   14.53    0.96   0
   8   4   2  165.89    1.11   0
   8   6   7    0.13    0.96   0
   9  -7  -3    0.36    0.94   0
  10   6   6   13.55    0.98   0
  11  -8  -3   11.95    0.98   0
  11  -2  -3  159.68    1.24   0
  11   6   6    1.30    0.70   0
  12  -8  -3   29.19    1.33   0
  12   5   3   81.38    1.06   0
  13  -8  -3   12.49    1.19   0
  13   5   3   41.58    0.77   0
  14   3   0   44.08    0.38   0
  14   5   3    0.12    0.42   0
  17   3   0    7.60    0.20   0
  18   5   3    8.88    0.59   0
  19   5   3    3.37    0.55   0
  20  -2  -3    3.71    0.58   0
  21  -2  -3    4.42    0.49   0
  22   0  -2  101.18    0.90   0
  23  -3  -3    2.78    0.74   0
  24  -4  -3    7.24    0.97   0
  25   2   0    0.31    0.16   0
  25   3   1    1.30    0.21   0
 -11  -8   6   16.23    0.57   0
 -11   0   9   -0.05    0.52   0
 -11   0  11    0.26    0.69   0
 -10   1  10    8.38    0.86   0
  -9   1   7    3.97    0.51   0
  -8  -8   3    2.25    0.52   0
  -8   2   8  223.69    1.98   0
  -8   2   9    4.43    0.69   0
  -8   2  11   -0.53    0.80   0
  -7  -9   3    4.69    0.56   0
  -6  -6   1  195.32    1.28   0
  -6   3  10    6.74    0.87   0
  -6   3  11    1.15    0.85   0
  -4 -10   2   -0.59    0.70   0
  -4  -5   0  181.09    1.23   0
  -4  -4   0   28.99    0.49   0
  -3   1   2  478.42    1.31   0
  -3   4   8   28.00    0.95   0
  -2   3   4   13.13    0.69   0
  -1  -6  -1   12.30    0.71   0
   0   3   3  145.19    1.07   0
   0   5   9   17.74    1.01   0
   0   5  10    7.05    1.00   0
   0   5  11    4.33    1.09   0
   1  -8  -1    0.16    0.91   0
   1   5   7   25.23    1.12   0
   2   2   1  878.09    1.71   0
   3  -3  -2   16.54    0.64   0
   4  -2  -2  994.78    2.27   0
   4   4   3    1.71    0.43   0
   4   5   5   24.33    0.77   0
   5 -10  -1    0.96    0.95   0
   5  -8  -2  135.32    1.75   0
   5   6  10   17.35    1.20   0
   6  -1  -2  925.21    1.93   0
   6   3   1  262.35    1.10   0
   6   6   8   30.15    1.14   0
   7  -9  -2   15.15    0.99   0
   7   6   7   12.58    0.89   0
   8  -9  -2   17.27    1.30   0
   8  -5  -3   12.18    0.81   0
   9  -3  -3  217.47    1.44   0
   9   6   6   72.81    1.28   0
  10  -7  -3   70.16    1.34   0
  11   5   3   58.20    0.93   0
  13   3   0   13.18    0.26   0
  13   6   5   -0.29    0.75   0
  15  -8  -3    1.49    0.95   0
  15   6   5    0.20    0.81   0
  16  -8  -3    2.32    1.00   0
  16   6   5   51.79    1.21   0
  17  -8  -3   14.50    1.19   0
  17   6   5   -0.95    0.88   0
  18   3   0  173.44    0.62   0
  19  -2  -3   25.84    0.77   0
  20   5   3   10.79    0.60   0
  22  -3  -3    1.89    0.73   0
  23  -5  -3   -1.62    0.99   0
  23  -4  -3    1.23    0.83   0
 -13  -4   7    4.98    0.25   0
 -13  -2   9   -0.02    0.53   0
 -13  -2  10    0.01    0.49   0
 -11   0   8   57.46    0.93   0
 -10   1  11   -0.04    0.78   0
  -9  -9   5    0.36    0.55   0
  -9  -8   4    0.40    0.45   0
  -9  -6   3   11.33    0.38   0
  -9  -1   4  278.17    1.03   0
  -9   0   5   -0.42    0.40   0
  -8  -9   4   35.00    0.94   0
  -7   2   6   43.43    0.93   0
  -6  -4   1    7.77    0.26   0
  -6   3   8    1.00    0.63   0
  -5  -9   2   56.44    1.24   0
  -5  -7   1    8.13    0.64   0
  -5   1   3    2.61    0.30   0
  -4   4   9    2.11    0.78   0
  -4   4  10   12.26    0.97   0
  -4   4  11   -0.93    0.86   0
  -3  -9   1   27.42    0.93   0
  -3  -7   0    4.11    0.56   0
  -3   2   3   31.04    0.58   0
  -3   4   7   21.61    0.84   0
  -1 -10   1    7.03    1.07   0
  -1  -5  -1   37.39    0.70   0
  -1   2   2 1709.82    2.82   0
  -1   5   9    5.20    1.07   0
  -1   5  10    2.19    1.12   0
  -1   5  11   -0.26    1.30   0
   0  -9   0   -0.57    0.91   0
   0  -7  -1   22.22    0.77   0
   0   5   8  105.75    1.61   0
   1   4   4   54.36    0.84   0
   2 -10   0   11.38    1.19   0
   2   5   6   53.91    1.06   0
   3  -9  -1   28.77    1.10   0
   4  -7  -2  171.05    1.74   0
   4   6   9    3.89    0.87   0
   4   6  10   13.21    1.15   0
   6 -10  -1    0.57    0.99   0
   6  -8  -2   37.56    1.11   0
   6   5   4   70.78    1.02   0
   7   4   2  565.62    1.98   0
   8   6   6   64.94    1.23   0
   9  -9  -2   37.67    1.31   0
   9  -6  -3   11.36    0.73   0
   9  -5  -3   60.99    1.15   0
   9  -4  -3  146.53    1.41   0
  10  -9  -2   -0.99    1.13   0
  10  -3  -3    1.28    0.45   0
  10   5   3    0.85    0.42   0
  12  -7  -3   -0.82    0.76   0
  12   6   5   -0.07    0.57   0
  13  -7  -3    0.50    1.00   0
  13  -2  -3   16.00    0.54   0
  14  -7  -3    0.28    1.07   0
  15  -7  -3   23.82    1.28   0
  15  -2  -3  149.14    1.30   0
  16  -2  -3   21.56    0.71   0
  17  -7  -3   46.26    1.59   0
  17  -2  -3   15.01    0.64   0
  18  -7  -3   27.80    1.42   0
  18   6   5   20.11    0.85   0
  21  -6  -3    3.88    1.06   0
  21   5   3    4.03    0.53   0
  22  -5  -3    6.85    1.04   0
  22  -4  -3   17.12    1.01   0
  24   4   2   -0.23    0.37   0
  27   0  -1   -0.13    0.38   0
 -11  -1   6  191.15    1.14   0
 -10  -8   5    0.21    0.44   0
 -10   1   8   82.30    1.16   0
  -9   2   9   27.63    1.07   0
  -9   2  10   23.89    0.99   0
  -9   2  11   -0.72    0.97   0
  -8   0   4   56.21    0.58   0
  -8   2   7   15.39    0.83   0
  -7   3   9    3.01    0.92   0
  -7   3  11    0.67    0.86   0
  -6   3   7    4.72    0.64   0
  -5   3   6    4.92    0.53   0
  -4  -8   1    6.41    0.62   0
  -4   3   5   24.56    0.65   0
  -4   4   8  104.97    1.48   0
  -3 -10   2    4.32    0.80   0
  -1   4   5   30.76    0.76   0
  -1   5   8  153.81    1.99   0
   1   5   6  207.32    1.94   0
   2  -8  -1    7.29    0.76   0
   3 -10   0   16.30    1.27   0
   3  -5  -2    3.09    0.46   0
   3  -4  -2  674.04    2.39   0
   3   4   3   43.77    0.72   0
   3   6   9    1.80    0.88   0
   4  -9  -1    9.60    0.90   0
   4   6   8   62.78    1.44   0
   5  -7  -2   35.03    0.96   0
   5   5   4   24.43    0.82   0
   7 -10  -1    0.07    0.94   0
   7  -8  -2   20.96    0.94   0
   8 -10  -1    0.62    1.31   0
   9   5   3   16.80    0.57   0
  10  -5  -3   32.86    0.90   0
  10  -4  -3   -0.23    0.48   0
  10   6   5    2.45    0.65   0
  11  -9  -2    3.52    0.99   0
  11  -3  -3   44.39    0.79   0
  12  -6  -3  349.66    2.61   0
  12  -3  -3    1.59    0.59   0
  13  -9  -2    1.50    1.26   0
  13  -6  -3  197.54    2.08   0
  14   4   1   92.34    0.76   0
  15   4   1   13.54    0.40   0
  16   4   1   42.50    0.56   0
  17   4   1   41.05    0.56   0
  19  -6  -3    1.46    0.83   0
  20  -5  -3    1.18    1.02   0
  20  -4  -3    1.38    0.78   0
  20  -3  -3   23.95    0.76   0
  20   0  -2   14.67    0.46   0
  21  -5  -3    1.07    0.77   0
  21  -4  -3   10.51    0.79   0
 -13  -2   8    0.54    0.42   0
 -12  -6   6   12.36    0.28   0
 -12   0  11    0.35    0.82   0
 -11   0   7    1.06    0.52   0
  -9   1   6   89.19    1.00   0
  -9   2   8  130.34    1.60   0
  -8   1   5   40.19    0.67   0
  -7   3   8   15.59    0.83   0
  -5   0   2 1758.48    2.06   0
  -5   2   4  216.06    1.31   0
  -5   4   9    0.71    0.75   0
  -5   4  10   10.17    0.97   0
  -5   4  11    4.07    1.02   0
  -3   4   6   84.66    1.28   0
  -2  -9   1   19.55    0.90   0
  -2   5  10   16.19    1.12   0
  -2   5  11    1.03    0.95   0
  -1  -8   0   99.03    1.38   0
   0 -10   1   41.51    1.28   0
   0  -6  -1   40.31    0.82   0
   0  -3  -1  949.24    2.26   0
   1  -9   0   38.93    1.13   0
   2   5   5    3.85    0.72   0
   2   6   9    5.29    1.13   0
   2   6  10   31.10    1.34   0
   3  -8  -1    6.58    0.97   0
   4   6   7    0.81    0.74   0
   5  -9  -1    0.05    0.80   0
   5  -2  -2  221.50    1.13   0
   5   3   1  251.55    1.08   0
   6  -7  -2   35.01    0.99   0
   6   4   2  481.60    1.84   0
   6   6   6   47.02    1.11   0
   7  -1  -2  498.85    1.47   0
   8   5   3    2.48    0.58   0
   9 -10  -1    7.82    1.14   0
   9  -8  -2   77.66    1.67   0
   9   6   5    1.50    0.60   0
  10 -10  -1    5.47    1.33   0
  13  -3  -3   10.19    0.56   0
  14  -9  -2    4.57    1.06   0
  14  -6  -3   -0.25    0.67   0
  15  -6  -3   42.73    1.15   0
  15  -3  -3    1.89    0.69   0
  16  -6  -3   18.24    0.94   0
  16  -3  -3   -1.15    0.67   0
  17  -6  -3    2.20    0.80   0
  17  -5  -3    3.66    0.88   0
  18  -5  -3    2.96    0.90   0
  18  -4  -3    0.10    0.82   0
  18  -3  -3   25.33    0.74   0
  18   4   1   32.51    0.50   0
  19  -4  -3   -0.75    0.64   0
  19   0  -2  157.51    1.02   0
  19   3   0   32.59    0.25   0
  22   5   3   -1.01    0.50   0
  25  -2  -2   44.84    1.07   0
 -13  -1   9   -0.41    0.55   0
 -13  -1  10    1.89    0.55   0
 -11   1   9   22.86    0.94   0
 -11   1  10   24.52    0.93   0
 -11   1  11    5.29    0.76   0
 -10  -6   4  263.59    1.19   0
 -10   1   7   36.54    0.77   0
  -9  -5   3   65.02    0.55   0
  -8  -7   3    5.82    0.48   0
  -8   3  10    1.82    0.77   0
  -7  -8   3    1.23    0.57   0
  -7  -6   2    1.10    0.39   0
  -6   3   6   42.79    0.99   0
  -5  -6   1  142.52    1.20   0
  -5   4   8   94.36    1.46   0
  -4 -10   3   -0.22    0.90   0
  -4  -9   2   24.98    0.89   0
  -3  -8   1    6.08    0.80   0
  -3  -5   0  232.44    1.41   0
  -3  -3   0 1133.97    2.10   0
  -3   5  10   65.16    1.73   0
  -2   4   5  112.72    1.22   0
   0  -5  -1  241.60    1.52   0
   0  -4  -1   -0.15    0.52   0
   1 -10   1    8.31    1.14   0
   2  -7  -1   13.36    0.90   0
   2  -1  -1    9.42    0.28   0
   2   4   3  419.24    1.90   0
   2   6   8   19.87    1.03   0
   4 -10   0   20.56    1.15   0
   4  -4  -2   76.38    0.92   0
   4   5   4   42.88    0.87   0
   5 -10   0    1.63    1.18   0
   5  -6  -2   71.77    1.10   0
   5   6   6   25.79    0.93   0
   6  -9  -1    1.93    0.82   0
   7   6   5    1.94    0.83   0
   9   7   8   21.08    1.32   0
  10   7   8   18.82    1.12   0
  11   3   0   24.80    0.31   0
  11   7   7    1.05    1.05   0
  12   4   1   15.00    0.36   0
  12   6   4   -0.25    0.68   0
  13   6   4    6.22    0.73   0
  13   7   7    1.44    0.85   0
  14  -4  -3  126.32    1.39   0
  14   6   4    2.02    0.57   0
  15  -5  -3   40.48    1.02   0
  15  -4  -3    4.39    0.62   0
  16  -5  -3   11.69    0.76   0
  16  -4  -3    2.68    0.61   0
  16   6   4   42.82    0.97   0
  17  -4  -3   16.44    0.75   0
  18   0  -2   50.69    0.61   0
  18   6   4   20.32    0.89   0
  23   1  -1    6.76    0.30   0
  23   5   3    0.08    0.60   0
  26   0  -1   -0.13    0.37   0
 -14  -5   9    4.19    0.37   0
 -14  -3   9    3.97    0.47   0
 -12  -7   7    1.90    0.33   0
 -12   0   8   75.75    1.13   0
 -11  -6   5    9.32    0.32   0
 -11   1   8  234.30    1.90   0
 -10   2   9   45.30    1.30   0
 -10   2  11    2.09    0.82   0
  -8   2   6   34.93    0.76   0
  -8   3   9    2.07    0.71   0
  -7  -9   4   38.22    1.02   0
  -7   0   3    0.56    0.30   0
  -7   2   5   51.99    0.89   0
  -6  -7   2   37.56    0.80   0
  -6   4   9    4.94    0.83   0
  -5  -8   2  128.82    1.37   0
  -4   4   6  145.12    1.58   0
  -3  -4   0    3.35    0.31   0
  -3   5   9   31.64    1.18   0
  -1  -9   1    3.35    0.72   0
   0  -8   0  210.90    1.92   0
   1  -2  -1 4262.67    4.00   0
   1   3   2 1131.89    2.57   0
   1   5   5   20.62    0.74   0
   1   6   8   28.87    1.24   0
   2   1   0 1903.27    1.44   0
   2   6   7    3.67    1.00   0
   4  -8  -1    6.23    0.74   0
   4   6   6  118.82    1.57   0
   5  -5  -2  297.67    1.86   0
   5  -4  -2   45.78    0.86   0
   5  -3  -2    1.33    0.41   0
   5   2   0  256.95    0.75   0
   5   4   2  106.89    0.93   0
   6 -10   0    0.54    1.14   0
   6  -6  -2   91.43    1.23   0
   6  -2  -2  214.52    1.14   0
   6   7   9    2.64    1.30   0
   7  -9  -1   -0.43    0.82   0
   7   7   8   11.78    1.28   0
   8  -7  -2   82.02    1.37   0
   8  -1  -2  478.67    1.51   0
   9   7   7   -0.44    0.99   0
  10   7   7    2.55    0.88   0
  11   6   4    1.12    0.58   0
  14  -8  -2   31.39    1.24   0
  15  -8  -2   11.80    1.04   0
  15   5   2   32.14    0.67   0
  16  -8  -2   26.22    1.25   0
  17  -8  -2    1.24    1.06   0
  19   4   1   12.14    0.33   0
  24  -2  -2   72.44    1.21   0
 -14  -2  10   10.96    0.67   0
 -13  -1   8  127.86    1.22   0
  -9  -7   4  115.61    1.04   0
  -9  -4   3  139.25    0.57   0
  -9   3  10   12.55    1.11   0
  -8  -9   5   -0.57    0.60   0
  -8  -8   4   12.01    0.67   0
  -8   3   8   25.42    0.91   0
  -7   4  10   41.46    1.43   0
  -7   4  11    0.89    1.17   0
  -6   4   8  101.76    1.49   0
  -5  -9   3    2.19    0.77   0
  -5  -5   1    5.32    0.45   0
  -4   5   9   40.09    1.41   0
  -4   5  10   75.30    1.69   0
  -3 -10   3    3.04    1.01   0
  -3  -9   2    1.20    0.67   0
  -3   4   5   50.90    1.02   0
  -2  -6   0  471.93    2.19   0
  -2   2   2  475.52    1.57   0
  -2   3   3  139.16    1.17   0
  -1  -7   0   63.23    1.03   0
  -1   4   4  359.54    1.93   0
  -1   6  10    5.48    1.25   0
   0   6   9    9.63    0.98   0
   1  -8   0   94.72    1.54   0
   1   4   3  271.10    1.63   0
   2 -10   1    5.97    0.92   0
   3  -9   0   51.79    1.32   0
   3   6   6  114.20    1.51   0
   4   3   1   72.54    0.68   0
   5  -8  -1    1.30    0.68   0
   5   6   5   87.42    1.41   0
   5   7   9    9.70    1.13   0
   6  -5  -2  220.94    1.71   0
   6   5   3    0.26    0.44   0
   7  -6  -2    0.68    0.54   0
   8   7   7   -1.22    0.79   0
   9  -9  -1   26.42    1.18   0
   9  -7  -2   86.83    1.41   0
   9   6   4   13.79    0.80   0
  10  -9  -1   20.11    1.35   0
  10  -7  -2   51.55    1.18   0
  10   4   1    0.77    0.33   0
  11   7   6   52.40    1.37   0
  12   5   2   57.09    0.82   0
  12   7   6   33.64    1.25   0
  13   5   2  118.78    1.03   0
  13   7   6    5.99    0.82   0
  14   5   2  114.98    1.02   0
  14   7   6    1.58    0.77   0
  15   7   6   29.09    1.14   0
  16   5   2   21.21    0.53   0
  19  -7  -2   26.17    1.45   0
  21  -1  -2   78.61    0.98   0
  24  -4  -2    7.02    0.96   0
  24  -3  -2   39.80    1.14   0
 -14  -2   9    0.58    0.46   0
 -13  -2   7    3.59    0.35   0
 -13   0  10    3.68    0.67   0
 -13   0  11   -0.83    0.67   0
 -12   1  10   10.80    0.81   0
 -11   0   6  298.25    1.61   0
 -11   2  10   63.25    1.46   0
 -11   2  11    0.22    1.16   0
 -10   0   5    0.47    0.39   0
 -10   1   6  272.99    1.69   0
 -10   2   8   16.97    0.81   0
  -9  -8   5    3.40    0.53   0
  -9   1   5   55.39    0.81   0
  -9   3   9    4.98    0.72   0
  -7  -5   2  141.71    0.91   0
  -7   4   9    2.08    0.77   0
  -6   2   4  197.80    1.26   0
  -5   5  10   52.65    1.62   0
  -4   3   4  246.79    1.51   0
  -4   5   8   54.99    1.45   0
  -2  -8   1    7.24    0.72   0
  -2   5   6    2.87    0.83   0
  -1   6   9    4.93    0.91   0
   0  -9   1    1.05    0.72   0
   0   5   5  254.40    1.89   0
   1  -4  -1  242.21    1.43   0
   1  -3  -1  376.27    1.50   0
   1   6   7   27.45    0.99   0
   2  -6  -1  171.58    1.50   0
   2   5   4  222.22    1.66   0
   2   6   6   51.37    1.24   0
   3 -10   1   18.52    1.08   0
   4  -9   0   37.96    1.20   0
   4  -7  -1    6.63    0.86   0
   4   4   2   21.95    0.54   0
   4   7   9    6.55    1.02   0
   5   5   3    0.69    0.57   0
   5   7   8    1.11    0.84   0
   6  -8  -1    4.39    0.74   0
   6  -4  -2    3.19    0.45   0
   6  -3  -2   42.54    0.68   0
   6   7   7    0.82    1.00   0
   7  -2  -2   42.73    0.68   0
   7   7   7    8.37    0.90   0
   8 -10   0   14.95    1.12   0
   9  -6  -2   25.62    1.02   0
   9  -1  -2   30.07    0.54   0
   9   4   1  283.37    1.30   0
   9   7   6   84.25    1.61   0
  10   3   0   17.34    0.29   0
  10   7   6   82.75    1.47   0
  11  -9  -1   -0.59    0.88   0
  11  -7  -2   49.39    1.17   0
  11   5   2    0.22    0.47   0
  12  -9  -1   -0.48    0.90   0
  13  -9  -1   10.95    1.28   0
  14  -7  -2   16.71    1.16   0
  16  -7  -2    0.88    1.04   0
  17  -7  -2   31.12    1.21   0
  20  -1  -2   31.54    0.69   0
  20   4   1    9.08    0.30   0
  22   1  -1    6.52    0.32   0
  23  -5  -2   -0.48    0.82   0
  23  -4  -2   18.86    1.09   0
  23  -3  -2   16.56    0.93   0
  25   0  -1   -0.00    0.39   0
 -14  -1  10    6.68    0.73   0
 -13   0   9   -0.84    0.49   0
 -12   0   7    0.95    0.52   0
 -12   1   9    8.64    0.67   0
 -11  -7   6    2.79    0.33   0
 -11   1   7   35.65    0.77   0
 -11   2   9    3.07    0.99   0
 -10  -7   5    1.40    0.35   0
  -9   2   6    4.97    0.66   0
  -9   3   8   16.89    0.95   0
  -8  -6   3    5.66    0.40   0
  -8   3   7   29.15    0.84   0
  -8   4  11    5.89    1.24   0
  -6  -9   4   29.04    1.03   0
  -6  -8   3    4.22    0.51   0
  -6   4   7    1.08    0.64   0
  -5  -4   1   14.29    0.38   0
  -5  -3   1   43.23    0.41   0
  -5   4   6   94.23    1.28   0
  -5   5   9    3.92    0.85   0
  -4 -10   4   73.05    1.63   0
  -4  -8   2  125.70    1.41   0
  -3  -7   1   13.19    0.60   0
  -2  -5   0   71.72    0.85   0
  -2  -2   0 2712.63    2.62   0
  -2   4   4    2.10    0.47   0
  -2   6   9    7.81    1.22   0
  -2   6  10    1.04    0.96   0
  -1  -6   0  349.05    2.00   0
  -1   6   8    2.19    0.80   0
   0  -7   0    1.62    0.56   0
   0   3   2   35.61    0.60   0
   1  -9   1    3.28    0.89   0
   2  -8   0   67.72    1.26   0
   3   7   9    3.22    0.93   0
   4 -10   1    1.04    0.88   0
   4   6   5   29.15    0.90   0
   4   7   8    0.99    0.87   0
   5  -9   0   52.09    1.35   0
   5  -7  -1    8.02    0.86   0
   5   7   7   -1.21    1.01   0
   7  -8  -1    0.31    0.72   0
   7  -4  -2   40.58    0.87   0
   7   6   4   76.47    1.16   0
   8  -8  -1   31.67    1.25   0
   8   7   6   94.99    1.55   0
  10 -10   0   20.49    1.31   0
  10  -6  -2    9.56    0.72   0
  10   5   2  112.60    1.02   0
  19  -6  -2    5.65    1.10   0
  19   5   2    0.11    0.37   0
  20  -6  -2   22.95    1.11   0
  21  -5  -2    1.39    0.92   0
  22  -5  -2    1.64    0.80   0
  22  -4  -2   36.28    1.20   0
  22  -3  -2    0.23    0.77   0
 -14  -1   9   -0.10    0.52   0
 -12  -1   6   -0.52    0.29   0
 -12   1   8  124.88    1.48   0
 -11  -1   5   10.27    0.36   0
 -10   2   7   24.98    0.78   0
 -10   3  11   -0.63    0.86   0
  -8   1   4  416.49    1.67   0
  -8   2   5  107.63    1.08   0
  -8   4  10   21.72    1.11   0
  -7  -7   3   36.38    0.69   0
  -7  -4   2   40.98    0.43   0
  -6  -6   2   90.63    0.94   0
  -5  -7   2   33.27    0.71   0
  -4  -9   3    7.49    0.72   0
  -4   5   7  144.51    1.72   0
  -3   5   6   37.75    1.11   0
  -3   6  10    6.49    1.21   0
  -2  -4   0   71.67    0.78   0
  -2   6   8    1.36    0.97   0
  -1   5   5  125.56    1.38   0
   0   4   3  255.38    1.53   0
   1 -10   2  108.59    1.87   0
   1  -7   0   63.17    1.19   0
   1   5   4  567.42    2.59   0
   2  -5  -1   -0.55    0.43   0
   2   7   9    4.62    1.02   0
   3  -8   0   68.06    1.39   0
   3   4   2  100.92    0.93   0
   3   6   5    0.27    0.61   0
   3   7   8   11.62    0.99   0
   4   7   7    3.37    1.11   0
   5 -10   1   -0.16    0.95   0
   6  -9   0   63.81    1.47   0
   6  -7  -1   52.87    1.24   0
   7  -3  -2  342.39    1.66   0
   7   7   6   37.32    1.13   0
   8  -4  -2   52.57    0.93   0
   8  -2  -2  339.05    1.49   0
   8   4   1   60.71    0.71   0
   9  -8  -1   11.71    0.86   0
   9  -5  -2  106.27    1.25   0
   9   3   0  209.69    0.80   0
  10  -8  -1    6.26    1.11   0
  10  -1  -2    6.76    0.34   0
  12  -6  -2  145.02    1.72   0
  12   7   5    0.60    0.62   0
  13  -6  -2   20.20    0.88   0
  13   6   3   16.04    0.76   0
  14  -6  -2   59.20    1.34   0
  14   7   5    3.89    0.73   0
  15   6   3    0.91    0.61   0
  15   7   5    4.27    0.73   0
  16  -6  -2   40.48    1.13   0
  16   6   3    7.98    0.65   0
  16   7   5   41.05    1.13   0
  17  -6  -2    1.49    0.75   0
  18  -1  -2   58.04    0.81   0
  20  -5  -2   15.09    0.93   0
  21  -4  -2   39.57    1.15   0
  21   4   1   -0.03    0.25   0
 -13  -1   7   50.02    0.75   0
 -12   2  10   21.79    1.14   0
 -11   2   8   84.09    1.25   0
 -10   3   9    9.56    0.87   0
  -9   3   7   48.24    1.15   0
  -8   3   6  123.41    1.43   0
  -7  -9   5    0.71    0.55   0
  -7  -8   4   10.48    0.64   0
  -6   4   6   90.35    1.37   0
  -6   5   9    0.48    0.79   0
  -5   2   3  112.28    0.91   0
  -3  -8   2   80.87    1.32   0
  -2  -7   1   13.09    0.81   0
  -1  -9   2   32.57    1.01   0
  -1   6   7    9.22    0.82   0
   1   7   9    3.69    0.98   0
   2 -10   2   47.64    1.52   0
   2  -9   1   -0.01    0.74   0
   2  -4  -1  205.51    1.30   0
   2  -2  -1   17.92    0.43   0
   2   7   8   21.81    1.12   0
   3  -5  -1   12.00    0.68   0
   3  -1  -1  979.83    1.64   0
   3   3   1  132.49    0.83   0
   3   7   7    3.42    1.09   0
   4  -8   0   18.46    1.05   0
   4  -6  -1    0.58    0.52   0
   5   7   6   22.58    1.14   0
   6 -10   1    7.72    1.02   0
   6   7   6   47.27    1.19   0
   7 -10   1    4.71    1.27   0
   7  -9   0   81.11    1.60   0
   7  -7  -1    1.79    0.92   0
   8  -9   0   56.87    1.57   0
   8  -3  -2  203.79    1.34   0
   9  -4  -2   80.73    1.11   0
   9   7   5    0.96    0.89   0
  10  -5  -2   67.96    1.08   0
  10   7   5    4.21    0.67   0
  11  -8  -1    5.32    0.84   0
  11  -5  -2   21.39    0.89   0
  11  -1  -2  566.76    1.76   0
  11   6   3   10.73    0.59   0
  12  -8  -1   51.38    1.38   0
  12  -1  -2   18.25    0.51   0
  12   6   3   48.13    0.87   0
  13  -8  -1    1.84    0.84   0
  14  -8  -1    4.65    1.11   0
  15  -8  -1    1.61    1.08   0
  17  -8  -1   22.28    1.23   0
  17  -1  -2   47.26    0.75   0
  17   6   3    8.65    0.55   0
  18  -8  -1   -0.13    1.00   0
  18   6   3    0.37    0.53   0
  19  -5  -2   29.05    1.04   0
  20  -4  -2   36.56    0.99   0
  20  -3  -2   27.24    0.97   0
  20  -2  -2   99.75    1.14   0
  24   0  -1   -0.10    0.38   0
  24   2   0   -0.13    0.20   0
 -15  -2  10    5.27    0.68   0
 -14   0  10   29.23    0.89   0
 -13   1   9    1.81    0.80   0
 -12   2   9   10.81    0.94   0
 -11   3  10   99.49    1.83   0
 -10  -1   4  245.53    0.95   0
 -10   3   8    1.69    0.87   0
  -8   4   8  146.31    1.77   0
  -7   5  10   14.07    1.12   0
  -6   5   8    4.30    0.78   0
  -5   4   5    0.92    0.71   0
  -5   5   7   26.53    0.96   0
  -4   6   9    1.79    1.13   0
  -3  -9   3   10.45    0.86   0
  -3  -6   1  135.95    1.26   0
  -3   2   2 1034.42    2.27   0
  -3   4   4   74.24    0.97   0
  -3   6   8    1.03    0.80   0
  -2   5   5   22.43    0.80   0
  -2   6   7   54.51    1.26   0
  -1  -5   0   31.35    0.64   0
  -1   4   3    9.71    0.69   0
   0  -6   0  179.02    1.45   0
   0   2   1 5568.92    4.47   0
   0   5   4  265.94    1.81   0
   0   7   9    0.95    0.97   0
   1   7   8   58.48    1.49   0
   2  -7   0    3.51    0.62   0
   2  -3  -1  827.83    2.19   0
   2   7   7    4.52    1.03   0
   3   5   3   -0.66    0.44   0
   4   6   4    3.08    0.75   0
   4   7   6   31.50    1.23   0
   5  -8   0   16.72    1.02   0
   5  -6  -1  141.19    1.44   0
   7   5   2   27.65    0.74   0
   8  -7  -1    4.97    0.72   0
   8   7   5    5.10    0.74   0
   9 -10   1    2.27    1.23   0
   9  -3  -2  255.64    1.52   0
   9   6   3   29.93    0.90   0
  10  -9   0    2.92    1.14   0
  10  -4  -2  427.78    2.18   0
  10   6   3    0.84    0.49   0
  11  -9   0   12.44    1.26   0
  12  -5  -2   -0.80    0.62   0
  13  -5  -2    1.78    0.64   0
  14  -5  -2    1.78    0.66   0
  14  -1  -2  409.09    1.68   0
  15  -1  -2   61.03    0.76   0
  16  -5  -2  198.76    1.93   0
  16  -1  -2  188.74    1.20   0
  18  -4  -2    3.83    0.78   0
  18  -2  -2    1.83    0.56   0
  19  -4  -2    0.18    0.64   0
  19  -3  -2   75.26    1.21   0
  20  -7  -1   -2.17    1.17   0
  26  -3  -1    1.98    0.86   0
  26  -2  -1    1.25    0.59   0
 -14  -1   8  154.19    1.31   0
 -14   0   9    0.46    0.71   0
 -13  -6   8    5.77    0.27   0
 -11   1   6  202.64    1.43   0
 -11   2   7   95.68    1.34   0
 -11   3   9    0.31    0.95   0
 -10   1   5   85.73    0.97   0
 -10   2   6   32.17    0.84   0
  -9  -6   4   22.23    0.49   0
  -8  -7   4  102.31    1.02   0
  -5   6  10   32.38    1.59   0
  -2 -10   4   10.04    1.07   0
  -2   1   1    9.39    0.29   0
  -1  -1   0   13.17    0.18   0
  -1   7   9    1.39    1.19   0
   0 -10   3   24.18    1.15   0
   0   7   8   32.40    1.40   0
   1  -8   1   11.93    0.93   0
   1   6   5   11.81    0.74   0
   3  -4  -1   66.13    0.91   0
   4 -10   2   26.72    1.40   0
   4  -9   1    0.25    0.78   0
   4  -5  -1   53.27    0.86   0
   4   2   0    0.39    0.17   0
   6  -8   0   74.33    1.54   0
   6  -6  -1  193.69    1.67   0
   6   7   5    5.70    0.86   0
   7   7   5   20.18    0.88   0
   8   3   0  331.24    1.01   0
   8   6   3    4.74    0.65   0
   9  -7  -1    3.59    0.73   0
   9   8   7    3.12    1.10   0
  10 -10   1    0.91    1.03   0
  10  -7  -1    6.66    0.94   0
  10  -3  -2  553.37    2.24   0
  11  -7  -1    0.92    0.90   0
  11  -4  -2   56.88    0.94   0
  11  -3  -2   20.52    0.76   0
  11  -2  -2  338.50    1.60   0
  12  -9   0    1.53    1.01   0
  12  -4  -2    8.51    0.60   0
  12  -2  -2  288.68    1.58   0
  13  -9   0   18.47    1.19   0
  13  -4  -2   23.12    0.86   0
  14  -9   0   11.83    1.18   0
  16  -4  -2  118.85    1.41   0
  16  -2  -2   91.54    1.08   0
  17  -7  -1   24.69    1.33   0
  17  -3  -2    8.40    0.76   0
  17  -2  -2   44.50    0.76   0
  18  -7  -1   17.00    1.09   0
  18  -3  -2   -0.19    0.53   0
  20   6   3   -0.02    0.51   0
  24  -5  -1    1.70    0.89   0
  25  -4  -1    1.12    0.98   0
  25  -2  -1   -0.63    0.69   0
 -15  -1  10   49.31    1.08   0
 -13   0   7    0.18    0.54   0
 -13   1   8  128.59    1.50   0
 -11  -5   5   -0.05    0.20   0
 -11   0   5   -0.88    0.40   0
 -10  -8   7    1.68    0.50   0
  -9  -8   6   27.33    0.77   0
  -9   2   5    4.85    0.49   0
  -9   3   6  186.82    1.71   0
  -9   4   8   55.20    1.22   0
  -8  -5   3   14.92    0.37   0
  -8   4   7    1.21    0.68   0
  -7   4   6   47.30    1.00   0
  -6  -9   5    2.71    0.72   0
  -6  -7   3   55.23    0.84   0
  -6   5   7   -0.67    0.66   0
  -5  -6   2   70.30    0.89   0
  -5   5   6   -0.73    0.82   0
  -4   3   3  176.55    1.22   0
  -4   4   4  320.93    1.93   0
  -4   6   8   22.37    1.04   0
  -3   6   7   65.27    1.37   0
  -2  -9   3    3.60    0.82   0
  -2   7   9   12.27    1.29   0
  -1  -4   0  466.23    1.73   0
  -1   5   4   77.01    1.08   0
   1 -10   3   17.66    1.08   0
   1  -9   2   22.97    1.15   0
   1  -6   0  355.20    2.02   0
   2   3   1   78.82    0.74   0
   3  -7   0    5.54    0.69   0
   3  -3  -1  110.87    0.97   0
   3   6   4   48.10    0.97   0
   3   7   6   21.97    0.98   0
   5   7   5    3.87    0.89   0
   5   8   8   18.34    1.26   0
   6   4   1   22.61    0.47   0
   6   5   2  213.32    1.39   0
   7  -8   0   27.90    1.02   0
   7  -6  -1   29.96    0.85   0
   7   6   3   36.88    0.80   0
   8   8   7    0.39    0.86   0
  12  -7  -1   37.57    1.10   0
  12  -3  -2    2.39    0.46   0
  12   7   4   19.71    0.81   0
  12   8   6   -0.68    1.01   0
  13  -3  -2  122.07    1.20   0
  13  -2  -2  162.05    1.21   0
  13   7   4   71.89    1.25   0
  14  -3  -2  123.68    1.22   0
  14  -2  -2   58.99    0.81   0
  14   7   4  114.04    1.47   0
  15  -3  -2  232.51    1.67   0
  15  -2  -2   98.12    1.03   0
  15   7   4  163.37    1.74   0
  16  -7  -1    4.39    0.87   0
  16  -3  -2   39.67    0.82   0
  16   7   4   47.13    1.22   0
  20  -6  -1   -1.07    1.03   0
  20   1  -1    4.14    0.29   0
  21  -6  -1    0.69    0.86   0
  22   5   2   19.89    0.53   0
  23  -5  -1    7.06    0.88   0
  25  -3  -1   18.67    0.89   0
  26   1   0   20.01    0.53   0
 -15  -3   9   -0.46    0.40   0
 -15  -2   9    0.27    0.46   0
 -14   1  10    6.12    0.73   0
 -13  -2   6  258.85    1.10   0
 -12   3  10   82.47    1.72   0
 -11   3   8    3.12    0.71   0
  -9  -7   5   -0.18    0.42   0
  -9   1   4  285.04    1.42   0
  -8   0   3    0.09    0.23   0
  -7  -9   6   10.43    0.87   0
  -7  -6   3   13.64    0.42   0
  -6  -8   4    0.80    0.50   0
  -6   4   5    9.60    0.58   0
  -6   6  10   35.10    1.41   0
  -5   1   2  759.27    1.72   0
  -4  -9   4    5.71    0.68   0
  -4   6   7    5.46    1.02   0
  -2  -6   1  180.96    1.38   0
  -2   4   3   97.04    1.02   0
  -1 -10   4   10.05    1.11   0
   0  -7   1   23.05    0.89   0
   1   4   2 2204.33    4.06   0
   1   5   3   16.89    0.74   0
   2 -10   3    0.72    1.10   0
   2  -8   1    1.51    0.71   0
   2   6   4   18.75    0.87   0
   4  -7   0    4.40    0.60   0
   4  -4  -1    6.67    0.48   0
   4   8   8    7.13    1.06   0
   5   5   2  197.48    1.42   0
   6   8   7    9.03    1.00   0
   7 -10   2   12.78    1.39   0
   8  -8   0   24.13    1.06   0
   8  -6  -1    0.06    0.55   0
   9  -6  -1    0.99    0.82   0
   9   7   4   23.58    1.01   0
  10   7   4   58.11    1.13   0
  11   8   6    3.41    0.86   0
  18  -8   0    5.97    1.24   0
  18   7   4    5.18    0.82   0
  22  -5  -1   10.77    0.92   0
  23  -4  -1    0.50    0.91   0
  24  -3  -1    0.56    0.77   0
  27   0   0   16.38    0.73   0
 -15  -1   9    2.34    0.53   0
 -14  -2   7   42.32    0.62   0
 -14   0   8   -0.16    0.43   0
 -14   1   9    0.56    0.73   0
 -13  -3   6    3.31    0.20   0
 -13   2   9   -0.25    0.62   0
 -11   4  10    5.18    1.23   0
 -10  -7   6   64.48    0.87   0
 -10  -6   5   72.28    0.73   0
  -9   4   7    0.24    0.85   0
  -8   2   4  104.24    0.98   0
  -8   4   6   -0.35    0.78   0
  -8   5   8    2.79    0.98   0
  -7   5   7    0.73    0.72   0
  -6   6   9    1.21    0.90   0
  -3   6   6  119.72    1.58   0
  -3   7   9    0.78    0.98   0
  -2   3   2  371.77    1.58   0
  -2   5   4   20.64    0.70   0
  -1  -9   3    0.96    0.70   0
  -1  -3   0    1.97    0.32   0
  -1   6   5   38.15    0.98   0
   1   7   6   26.71    1.06   0
   2   8   8   32.34    1.51   0
   3  -8   1   15.61    0.84   0
   3   7   5   29.54    1.11   0
   3   8   8   33.62    1.41   0
   4  -1  -1  210.61    0.83   0
   4   8   7   19.29    1.33   0
   5  -7   0   49.08    1.08   0
   5   4   1   50.89    0.64   0
   6  -5  -1   55.48    0.91   0
   7   3   0   19.56    0.35   0
   7   7   4   16.45    0.96   0
   7   8   6    2.66    1.02   0
   8  -9   1    0.35    0.84   0
   8   8   6    3.38    0.86   0
   9 -10   2   13.85    1.41   0
   9  -9   1    2.72    1.06   0
  11  -8   0   63.42    1.43   0
  12  -8   0   11.68    0.98   0
  13  -8   0    0.33    1.06   0
  14  -8   0    0.43    1.09   0
  15  -6  -1   26.45    1.11   0
  16  -8   0    0.96    0.99   0
  16  -6  -1   -0.92    0.93   0
  17  -6  -1   40.45    1.19   0
  19   1  -1    4.74    0.31   0
  20  -5  -1    1.26    0.99   0
  23  -3  -1    0.01    0.76   0
 -14  -3   7   23.55    0.39   0
 -14  -1   7    2.85    0.45   0
 -13   1   7   49.83    0.94   0
 -12  -2   5   60.69    0.47   0
 -12   1   6   -0.61    0.60   0
 -12   2   7   73.92    1.12   0
 -11   2   6    8.18    0.56   0
 -11   3   7    0.66    0.78   0
 -10  -4   4   50.08    0.35   0
 -10   0   4   56.26    0.62   0
  -9   5   9    7.39    0.93   0
  -7   3   4  248.24    1.63   0
  -7   6   9    0.41    1.10   0
  -6   5   6    3.94    0.65   0
  -5  -7   3   44.00    0.86   0
  -5   6   7   43.86    1.16   0
  -4   2   2 1019.58    2.32   0
  -4   7   9    5.96    1.25   0
  -3  -9   4    1.29    0.68   0
  -2   7   7    6.09    1.06   0
  -1  -2   0  328.71    0.99   0
  -1   2   1 4552.21    4.16   0
   0  -8   2   24.72    1.08   0
   0  -4   0   44.83    0.75   0
   0   4   2  334.66    1.70   0
   0   7   6   49.62    1.37   0
   1  -7   1   15.86    0.89   0
   1  -5   0   30.69    0.66   0
   1   6   4  185.41    1.67   0
   1   8   8   22.15    1.41   0
   3  -9   2   32.13    1.14   0
   3  -6   0  223.52    1.70   0
   3   8   7    1.83    1.13   0
   4 -10   3   -0.98    1.12   0
   4  -8   1   68.16    1.29   0
   4  -3  -1    5.08    0.45   0
   4   5   2  209.90    1.41   0
   4   6   3   20.52    0.84   0
   5  -4  -1   15.17    0.55   0
   6   8   6   15.97    1.20   0
  10  -9   1   -0.29    0.86   0
  11  -9   1    0.33    0.94   0
  12  -9   1   -0.14    0.93   0
  12   8   5   -0.30    0.95   0
  13  -9   1    1.51    1.17   0
  13  -6  -1  116.89    1.59   0
  13   8   5    3.97    0.98   0
  14  -9   1    2.02    1.25   0
  14  -6  -1   -0.20    0.67   0
  14   8   5   24.65    1.19   0
  19  -5  -1    1.54    0.90   0
  20  -7   0    3.40    1.23   0
  21  -4  -1   -0.19    0.81   0
  23  -2  -1   10.57    0.64   0
 -15  -4   9   14.78    0.37   0
 -15   1  10   46.81    1.19   0
 -14   1   8  146.22    1.54   0
 -14   2  10   10.16    0.85   0
 -13   2   8   -0.06    0.61   0
 -13   3  10   71.84    1.59   0
 -12  -6   7   33.91    0.51   0
 -12  -1   5  103.39    0.75   0
 -11  -6   6    3.25    0.30   0
 -11   1   5    9.64    0.58   0
 -10   2   5   24.30    0.65   0
 -10   3   6   99.28    1.25   0
 -10   5  10   55.63    1.56   0
  -7   4   5   34.52    0.81   0
  -6  -9   6    2.49    0.86   0
  -6  -4   2    2.12    0.26   0
  -5  -8   4    1.21    0.49   0
  -5   3   3   53.87    0.76   0
  -4  -6   2  159.93    1.24   0
  -4  -3   1    5.17    0.21   0
  -4   6   6  211.61    2.05   0
  -3   4   3    0.61    0.45   0
  -3   5   4    5.24    0.55   0
  -2  -7   2  188.05    1.66   0
  -2   6   5  170.12    1.72   0
  -1  -6   1   27.44    0.71   0
   0   6   4  108.10    1.44   0
   1   3   1   88.27    0.74   0
   2   7   5   -0.52    0.66   0
   2   8   7   17.08    1.26   0
   3   5   2    6.35    0.62   0
   4  -9   2  122.81    1.82   0
   5 -10   3   12.15    1.10   0
   6  -4  -1    7.08    0.51   0
   7  -7   0   74.12    1.29   0
   8  -7   0   78.60    1.47   0
   8  -5  -1    5.56    0.56   0
   9  -5  -1    1.27    0.52   0
  11   6   2   42.48    0.85   0
  11   8   5    0.72    0.74   0
  12   5   1  208.21    1.23   0
  12   6   2   40.75    0.74   0
  14   6   2    3.92    0.42   0
  15   5   1   25.03    0.50   0
  15   6   2   74.19    0.98   0
  16   6   2   54.69    0.86   0
  17  -5  -1   95.24    1.56   0
  18  -7   0    1.40    1.11   0
  18  -5  -1   15.33    0.84   0
  18   1  -1   -0.15    0.26   0
  19  -7   0   -0.22    0.93   0
  20  -4  -1   18.67    1.08   0
  22  -6   0    1.11    1.11   0
  22  -3  -1   20.16    0.82   0
  22  -2  -1    4.64    0.69   0
  22  -1  -1    7.46    0.47   0
  23   2   0   10.53    0.29   0
  25   1   0   52.62    0.72   0
  26   0   0   25.80    0.73   0
  27  -1   0   14.22    0.69   0
 -16  -1  10   68.69    1.19   0
 -15  -2   8   29.51    0.58   0
 -15  -1   8   16.17    0.64   0
 -14   0   7    1.03    0.50   0
 -14   2   9   -0.87    0.81   0
 -13   3   9    0.72    0.93   0
 -12   4  10    4.20    0.93   0
 -10   5   9   18.13    1.05   0
  -9  -8   7    1.33    0.56   0
  -9   3   5   33.80    0.79   0
  -9   4   6    5.42    0.62   0
  -8  -8   6   15.51    0.66   0
  -8   6   9    3.23    1.17   0
  -7   5   6   14.38    0.78   0
  -7   6   8   59.31    1.41   0
  -5  -5   2  302.31    1.41   0
  -5   7   9    0.94    0.97   0
  -4  -9   5    1.12    0.80   0
  -2  -9   4    6.60    0.76   0
  -2  -8   3   16.43    0.92   0
   0   8   8    2.43    0.96   0
   1  -9   3    3.18    0.83   0
   1   7   5    9.28    0.75   0
   2 -10   4    2.26    0.93   0
   2  -5   0   70.11    0.91   0
   3   2   0  198.92    0.71   0
   3   6   3   12.71    0.64   0
   4   7   4   60.09    1.33   0
   4   8   6   83.94    1.60   0
   5  -9   2   59.50    1.42   0
   5  -3  -1   40.04    0.63   0
   6  -9   2    7.29    1.15   0
   6  -8   1    2.36    0.70   0
   7 -10   3    0.03    1.24   0
   7  -8   1   -0.38    0.92   0
   7  -4  -1   18.62    0.72   0
   7   8   5    3.85    1.03   0
   8   8   5    0.57    0.76   0
   9  -7   0   38.37    1.07   0
   9   6   2  305.93    1.85   0
  10  -7   0    0.10    0.69   0
  10  -5  -1   27.71    0.77   0
  10   5   1   64.34    0.77   0
  11  -5  -1   47.46    0.97   0
  11   7   3    5.92    0.71   0
  12  -5  -1  119.81    1.39   0
  12   7   3    0.79    0.74   0
  13  -7   0   62.27    1.50   0
  13   7   3   13.13    0.84   0
  15  -7   0   84.84    1.75   0
  15  -5  -1   30.82    0.96   0
  16  -5  -1   94.32    1.43   0
  16   5   1   33.03    0.54   0
  17  -7   0   47.00    1.39   0
  19  -4  -1    5.63    0.87   0
  21  -6   0    4.54    1.16   0
  21  -3  -1   19.46    0.78   0
  21  -2  -1   -0.53    0.62   0
  21  -1  -1   11.86    0.64   0
  24  -5   0   16.19    1.16   0
  26  -3   0   40.91    1.35   0
 -16   0  10   95.58    1.44   0
 -15   1   9    3.68    0.72   0
 -13   2   7    3.61    0.72   0
 -12   3   7   50.00    1.21   0
 -12   4   9    3.08    0.86   0
  -9  -5   4   21.30    0.41   0
  -9   5   7    2.32    0.91   0
  -8  -7   5    0.79    0.48   0
  -8  -4   3    4.70    0.22   0
  -8   4   5   14.58    0.79   0
  -7   2   3  296.87    1.45   0
  -6  -8   5   12.02    0.73   0
  -6   4   4  202.66    1.55   0
  -5   6   6  142.72    1.73   0
  -5   7   8    0.32    0.92   0
  -4  -7   3   15.12    0.71   0
  -4   4   3    0.71    0.59   0
  -4   5   4   66.07    1.03   0
  -3  -4   1   68.18    0.67   0
  -3   3   2   16.43    0.54   0
  -2   7   6   23.04    1.00   0
  -1  -9   4    1.38    0.84   0
  -1  -7   2    6.48    0.81   0
  -1   4   2   13.14    0.54   0
  -1   8   8    2.21    1.00   0
   0  -6   1   44.03    0.83   0
   0  -3   0    0.28    0.47   0
   0   8   7    7.29    1.25   0
   1  -4   0  472.12    1.84   0
   2  -8   2    0.74    0.87   0
   2   5   2  129.78    1.27   0
   3 -10   4    0.98    0.99   0
   3  -7   1    5.26    0.69   0
   3   4   1   35.37    0.67   0
   3   7   4   86.36    1.49   0
   5  -1  -1   69.32    0.54   0
   6  -6   0   32.56    0.96   0
   7  -9   2    8.08    0.94   0
   8  -8   1    4.83    0.82   0
   8  -4  -1   10.30    0.53   0
   8   6   2   42.75    0.78   0
   9  -8   1    1.72    1.04   0
   9   5   1    1.35    0.33   0
   9   7   3    7.14    0.80   0
  10   7   3   17.51    0.74   0
  16  -8   1   42.55    1.66   0
  17  -4  -1   38.48    1.11   0
  17   1  -1    8.32    0.30   0
  18  -4  -1    3.32    0.71   0
  18   6   2   64.71    0.88   0
  20  -6   0   19.69    1.08   0
  20  -3  -1    1.27    0.59   0
  23  -5   0   49.28    1.43   0
  25   3   1    0.90    0.18   0
  26  -2   0   46.54    1.19   0
 -15  -3   8   19.65    0.42   0
 -14   2   8   24.68    0.98   0
 -14   3  10   54.82    1.42   0
 -13   3   8  105.33    1.52   0
 -13   4  10   34.68    1.50   0
 -12   0   5    0.08    0.31   0
 -12   2   6  182.28    1.49   0
 -11   3   6  212.12    1.74   0
 -11   4   7   24.81    1.14   0
 -11   5   9    7.74    1.24   0
 -10   1   4  265.49    1.36   0
 -10   5   8   54.54    1.36   0
  -9  -2   3   48.25    0.18   0
  -9  -1   3   74.90    0.45   0
  -9   6   9   -0.61    1.00   0
  -8   3   4  536.17    2.30   0
  -8   5   6   96.35    1.40   0
  -8   6   8   22.15    1.14   0
  -7  -5   3   26.92    0.44   0
  -7   6   7    2.29    0.84   0
  -6  -7   4   65.15    0.92   0
  -6   3   3    4.93    0.43   0
  -6   6   6   89.76    1.56   0
  -5  -9   6    0.12    0.64   0
  -4  -2   1  433.12    0.86   0
  -3  -9   5    4.28    0.85   0
  -3  -6   2    8.45    0.51   0
  -3   1   1 1018.81    1.69   0
  -2   5   3   31.21    0.86   0
  -2   8   8   17.64    1.21   0
  -1  -8   3   27.16    1.04   0
  -1   8   7    1.27    1.10   0
   0   3   1 1019.30    2.32   0
   2   8   6   37.28    1.20   0
   3  -9   3   -1.25    1.02   0
   3  -8   2    5.04    1.01   0
   3  -5   0  218.38    1.52   0
   4 -10   4    2.44    0.97   0
   4  -7   1    4.79    0.83   0
   5   8   5   97.81    1.62   0
   7  -6   0  138.92    1.57   0
   7   6   2   78.62    0.99   0
   8   5   1    0.43    0.34   0
   8   7   3    0.24    0.60   0
   9  -9   2   12.27    1.07   0
   9  -4  -1   10.24    0.55   0
  10  -9   2    7.96    0.98   0
  11  -9   2   22.20    1.44   0
  11  -8   1   -0.47    0.79   0
  12  -8   1   17.65    1.03   0
  13  -8   1    9.00    0.98   0
  14  -9   2   31.37    1.66   0
  14  -8   1    0.68    0.87   0
  15  -4  -1  115.74    1.48   0
  19  -3  -1    3.51    0.63   0
  20  -1  -1    4.25    0.44   0
  22  -5   0    4.45    0.88   0
  24  -4   0   23.39    1.04   0
  25  -3   0    3.87    0.71   0
 -16  -2   9    1.29    0.46   0
 -16  -1   9    3.96    0.59   0
 -16   0   9   -0.33    0.66   0
 -16   1  10   66.10    1.44   0
 -15   2   9   -0.34    0.81   0
 -14   1   7    2.85    0.50   0
 -14   3   9    3.07    1.00   0
 -13   4   9    8.79    1.17   0
 -10   3   5    0.88    0.49   0
 -10   4   6   79.75    1.26   0
  -9  -7   6   55.73    0.89   0
  -7  -8   6   13.60    0.80   0
  -6   1   2  944.81    1.99   0
  -6   7   8    1.87    0.90   0
  -5   2   2  212.82    1.12   0
  -5   5   4   98.25    1.32   0
  -2   2   1   18.78    0.44   0
  -2   6   4  148.47    1.54   0
  -1  -5   1  268.18    1.52   0
  -1   7   5    7.73    0.74   0
   0  -9   4   28.97    1.07   0
   0  -7   2   35.13    0.98   0
   1  -6   1   12.20    0.62   0
   4  -9   3   -1.09    1.06   0
   4  -8   2    8.91    1.07   0
   4  -5   0  178.99    1.41   0
   4   8   5   80.01    1.49   0
   5 -10   4   17.94    1.23   0
   5   3   0 1116.76    1.99   0
   6  -2  -1    1.19    0.34   0
   7   5   1   66.14    0.77   0
   7   7   3    5.80    0.62   0
   9   8   4   74.07    1.42   0
  10   8   4   32.30    1.04   0
  11   8   4    2.71    0.71   0
  12  -4  -1   13.13    0.65   0
  12   8   4    0.90    0.68   0
  13  -4  -1  132.77    1.38   0
  14  -4  -1  232.95    1.81   0
  15   8   4   39.17    1.20   0
  16   1  -1   33.44    0.41   0
  19  -2  -1  122.73    1.26   0
  19  -1  -1    5.74    0.55   0
  20  -7   1    1.73    1.02   0
  21  -5   0   12.79    0.91   0
  24  -3   0    4.82    0.90   0
  25  -1   0   57.32    1.14   0
 -12   1   5  107.51    1.06   0
 -12   5   9   36.19    1.49   0
 -11  -1   4    3.30    0.26   0
 -11   5   8   62.06    1.45   0
 -10  -7   7    0.77    0.45   0
 -10   5   7    6.66    0.83   0
 -10   6   9    3.69    1.07   0
  -9  -6   5   33.48    0.63   0
  -9   0   3   -0.28    0.29   0
  -9   5   6  163.92    1.94   0
  -9   6   8    5.96    0.92   0
  -8  -8   7    3.79    0.65   0
  -8   6   7    6.40    0.89   0
  -5  -8   5    2.49    0.67   0
  -5  -6   3    6.25    0.51   0
  -5   4   3   47.47    0.81   0
  -5   6   5   52.15    1.12   0
  -4  -5   2  323.86    1.55   0
  -4   3   2  162.32    1.13   0
  -4   7   6   -0.43    0.75   0
  -3  -7   3    1.20    0.47   0
  -3   6   4  130.28    1.63   0
  -2  -9   5   17.32    1.05   0
  -2  -6   2   20.98    0.76   0
  -2   4   2 1763.26    3.78   0
  -2   7   5    5.39    0.71   0
  -2   8   7   28.86    1.24   0
   0  -8   3    4.30    0.69   0
   0  -2   0 1635.77    2.28   0
   0   6   3  385.25    2.35   0
   0   8   6   37.27    1.23   0
   1  -9   4   18.84    1.25   0
   1   7   4   75.20    1.24   0
   2  -6   1    0.98    0.72   0
   5  -9   3    9.53    0.95   0
   5  -5   0  124.34    1.31   0
   5   7   3   79.58    1.32   0
   6  -7   1   19.69    0.85   0
   6  -1  -1  107.90    0.68   0
   6   5   1   57.00    0.85   0
   6   9   6    0.93    1.06   0
   7   9   6    9.54    1.00   0
   8   8   4   61.95    1.26   0
   9   1  -1  175.69    0.50   0
  10  -6   0  129.34    1.56   0
  11  -6   0  122.85    1.56   0
  12  -6   0  108.18    1.49   0
  12   4   0  375.55    1.18   0
  13   4   0  206.11    0.85   0
  16  -3  -1   41.17    0.86   0
  18  -2  -1    9.39    0.53   0
  19  -7   1    2.55    1.01   0
  19  -5   0   36.88    1.27   0
  20  -5   0    3.23    0.81   0
  22  -6   1    5.06    1.19   0
  22  -4   0   39.38    1.26   0
 -14   2   7   40.60    1.04   0
 -13   2   6  257.57    1.84   0
 -13   3   7   11.13    0.75   0
 -13   4   8  178.84    2.22   0
 -12   3   6  270.54    1.99   0
 -11   0   4  117.15    0.85   0
 -10   2   4   17.56    0.66   0
  -8   2   3   -0.39    0.37   0
  -7  -7   5    1.04    0.49   0
  -7  -6   4   34.88    0.66   0
  -6   5   4   85.78    1.25   0
  -6   7   7   13.07    0.97   0
  -5  -7   4    9.09    0.61   0
  -2  -4   1  200.61    1.13   0
   0   5   2   12.21    0.57   0
   1  -7   2   16.45    0.75   0
   1  -3   0    2.20    0.37   0
   2  -9   4   68.22    1.61   0
   3  -4   0    2.96    0.63   0
   4   6   2   24.79    0.70   0
   4   7   3   21.97    0.94   0
   4   9   6   10.74    1.27   0
   6  -9   3   -1.49    0.83   0
   6  -5   0  480.91    2.41   0
   6   8   4   35.34    1.09   0
   7  -9   3   27.44    1.22   0
   7  -8   2   22.94    1.18   0
   7  -7   1   16.48    0.81   0
   7  -2  -1   10.05    0.40   0
   8  -7   1   17.53    0.87   0
   9  -7   1    3.20    0.90   0
  10   4   0  393.87    1.28   0
  12  -3  -1   22.54    0.65   0
  13  -3  -1   41.66    0.81   0
  14  -3  -1   63.62    0.95   0
  14   4   0   53.61    0.44   0
  16  -7   1    2.98    0.85   0
  16  -2  -1    1.48    0.56   0
  17  -8   2   68.47    1.99   0
  17  -7   1    0.23    0.86   0
  17  -1  -1    9.21    0.52   0
  18  -5   0   85.09    1.56   0
  21  -6   1    1.37    1.21   0
  23  -3   0   -0.29    0.65   0
  23   1   0   10.92    0.48   0
  24  -2   0   -0.33    0.57   0
  24  -1   0   58.85    1.12   0
 -15  -1   7   47.03    0.71   0
 -15   0   7    0.45    0.50   0
 -15   2   8   28.35    0.89   0
 -15   3   9    0.42    0.93   0
 -14  -1   6   53.92    0.65   0
 -14   0   6  441.37    1.94   0
 -14   4   9    7.43    1.14   0
 -12   5   8  116.96    1.99   0
 -11   3   5  148.52    1.49   0
 -11   5   7    7.14    1.02   0
 -11   6   9    4.08    1.01   0
 -10   6   8    5.94    0.94   0
  -9   6   7   -0.32    0.79   0
  -8   4   4    0.16    0.48   0
  -8   6   6   18.29    1.08   0
  -7  -1   2  512.15    0.77   0
  -6  -8   6   36.34    1.06   0
  -6   6   5    6.76    0.72   0
  -5  -4   2   44.93    0.50   0
  -5   8   8   17.62    1.27   0
  -4  -8   5   13.37    0.83   0
  -4   0   1    0.67    0.20   0
  -4   8   7   -0.16    1.12   0
  -2  -8   4  270.99    2.20   0
  -2  -7   3   11.06    0.64   0
  -2   8   6    5.06    0.84   0
  -1  -9   5   32.16    1.15   0
  -1   3   1  381.62    1.49   0
  -1   6   3   84.30    1.16   0
  -1   7   4  127.02    1.67   0
   1   4   1  273.77    1.41   0
   1   8   5   36.02    1.14   0
   2  -7   2  207.03    1.82   0
   2   2   0 2519.10    2.57   0
   3   7   3   24.20    1.00   0
   3   9   6   23.09    1.41   0
   4   8   4   47.64    1.30   0
   5   8   4   50.18    1.16   0
   7  -5   0  551.96    2.56   0
   7  -1  -1   56.40    0.54   0
   8  -8   2  102.29    1.71   0
   8  -2  -1 1047.95    2.55   0
   9  -8   2   78.88    1.53   0
   9  -2  -1  156.74    1.13   0
   9   4   0  172.27    0.90   0
   9   9   5    0.60    0.82   0
  10  -9   3    1.21    0.94   0
  10  -7   1   -0.09    0.71   0
  10   9   5   29.53    1.23   0
  11  -9   3    2.75    0.96   0
  11  -8   2   42.15    1.49   0
  12  -8   2   17.42    1.24   0
  13  -9   3    0.98    1.02   0
  13  -8   2    2.96    1.21   0
  13  -7   1   -0.67    0.77   0
  15  -8   2    2.42    1.02   0
  16  -8   2   25.83    1.37   0
  16  -1  -1   32.24    0.68   0
  19   5   1    4.33    0.26   0
  20  -4   0   41.39    1.22   0
  22  -3   0   -0.24    0.76   0
  23  -5   1   -0.34    1.18   0
  23  -2   0    7.99    0.91   0
  25  -4   1   11.68    1.27   0
  26   2   1    6.79    0.44   0
 -16  -3   9    5.48    0.36   0
 -16  -1   8    2.52    0.47   0
 -16   0   8   29.04    0.80   0
 -16   2   9    0.02    0.82   0
 -15  -2   7    5.11    0.35   0
 -14   1   6   52.79    0.91   0
 -13   5   9   59.93    1.57   0
 -12   2   5   60.74    0.89   0
 -11   1   4    3.59    0.38   0
 -10  -6   6   36.96    0.61   0
 -10   5   6   96.45    1.47   0
  -9   1   3   78.28    0.73   0
  -8  -7   6   48.35    0.89   0
  -7   0   2  836.62    1.52   0
  -6   2   2  223.10    1.18   0
  -6   4   3   76.02    0.98   0
  -6   7   6   10.47    0.88   0
  -5   3   2    1.34    0.55   0
  -4  -6   3   10.39    0.60   0
  -3   8   6   17.16    1.32   0
  -1  -8   4  184.91    2.00   0
  -1  -6   2  400.45    2.10   0
  -1   5   2  210.92    1.51   0
   0  -9   5    1.24    0.79   0
   0   8   5    6.06    0.87   0
   1  -5   1   38.37    0.84   0
   2   9   6   59.04    1.58   0
   4  -9   4    1.69    1.08   0
   4  -6   1   -0.12    0.53   0
   4  -4   0   29.37    0.66   0
   4   3   0 2480.94    3.04   0
   4   5   1  103.43    1.00   0
   6   9   5   -1.13    1.07   0
   7   9   5   24.53    1.19   0
   8  -5   0    8.65    0.60   0
   8  -1  -1  117.13    0.81   0
   9  -5   0    0.97    0.52   0
  10  -5   0   25.44    0.95   0
  11  -5   0   88.85    1.36   0
  11   1  -1    2.14    0.19   0
  11   7   2   31.29    0.85   0
  12  -5   0   27.05    1.01   0
  12   1  -1   78.36    0.48   0
  12   7   2   40.01    0.91   0
  13  -5   0    4.25    0.83   0
  14  -5   0    7.84    0.72   0
  14  -2  -1  208.82    1.40   0
  15  -5   0  124.11    1.57   0
  15  -1  -1  251.53    1.45   0
  19  -4   0  161.52    1.88   0
  20  -7   2    0.00    1.23   0
  21  -3   0    0.17    0.78   0
  22  -5   1   -1.85    1.03   0
  23  -1   0   11.04    0.78   0
 -16   1   8    3.18    0.68   0
 -14  -2   6   56.09    0.52   0
 -14   3   7   24.42    0.86   0
 -14   4   8   78.15    1.50   0
 -13   0   5   -0.19    0.38   0
 -12  -6   8    5.04    0.41   0
 -12   4   6   11.31    0.95   0
 -12   5   7   13.43    1.10   0
 -11  -6   7   37.02    0.67   0
 -11   6   8    4.48    0.95   0
  -9   5   5  105.28    1.40   0
  -9   6   6   18.20    1.11   0
  -8  -5   4    5.76    0.34   0
  -8   7   7    1.85    0.91   0
  -7  -8   7    0.18    0.56   0
  -7   5   4  110.29    1.33   0
  -7   6   5   -0.42    0.64   0
  -6  -7   5    0.43    0.54   0
  -5   6   4   11.98    0.74   0
  -5   8   7   -0.08    0.95   0
  -4  -7   4   17.40    0.63   0
  -3   2   1  692.20    1.78   0
  -2  -9   6   38.49    1.24   0
  -2   6   3  290.27    2.02   0
  -2   7   4   83.63    1.34   0
  -1  -7   3    5.40    0.59   0
  -1  -4   1  248.30    1.28   0
  -1   8   5   22.28    1.05   0
   1  -9   5   35.41    1.35   0
   1   9   6   78.39    1.74   0
   2  -3   0 1485.47    2.88   0
   2   6   2   23.18    0.72   0
   4  -8   3   32.90    1.22   0
   5  -6   1    1.78    0.53   0
   5   9   5    0.85    0.84   0
   6  -9   4   19.07    1.32   0
   8   7   2   23.06    0.87   0
   9  -1  -1  173.23    1.00   0
   9   7   2    4.02    0.53   0
   9   8   3    3.55    0.81   0
  10   7   2    0.47    0.49   0
  10   8   3    0.91    0.82   0
  11   8   3   -0.11    0.79   0
  13   7   2   16.16    0.63   0
  13   8   3    5.81    0.90   0
  14  -1  -1   36.63    0.68   0
  14   8   3   30.61    1.04   0
  17  -6   1   13.81    1.13   0
  18  -6   1   11.36    0.95   0
  22  -2   0   48.09    1.00   0
  24  -4   1   18.34    1.03   0
  25  -3   1    0.80    0.93   0
 -17  -1   9    0.70    0.62   0
 -17   0   9    0.39    0.55   0
 -17   1   9    0.61    0.75   0
 -16   2   8   23.54    0.99   0
 -16   3   9    5.53    1.01   0
 -15   2   7    6.13    0.70   0
 -15   4   9   12.43    1.00   0
 -14   2   6   56.30    1.04   0
 -14   5   9    5.25    1.21   0
 -13   1   5  292.73    1.66   0
 -10   7   8   43.63    1.68   0
  -9  -7   7   -1.20    0.54   0
  -9   2   3   52.40    0.81   0
  -8  -6   5   -0.05    0.44   0
  -8   3   3   35.90    0.70   0
  -7   1   2  504.94    1.52   0
  -7   7   6   34.02    1.15   0
  -6  -6   4   68.10    0.88   0
  -5  -8   6   54.29    1.10   0
  -5   7   5   -0.04    0.68   0
  -4   1   1  215.59    0.90   0
  -2   3   1  796.30    2.18   0
  -2   5   2    7.61    0.53   0
  -2   8   5    9.45    0.93   0
   0  -8   4   -0.62    0.66   0
   0  -6   2   42.59    0.85   0
   0   9   6   32.01    1.30   0
   1  -2   0  337.10    1.12   0
   1   6   2   11.92    0.63   0
   1   7   3    2.85    0.69   0
   2  -9   5   31.39    1.34   0
   3   5   1    0.26    0.42   0
   5  -8   3   32.72    1.09   0
   6  -4   0  152.69    1.34   0
   7  -9   4    5.11    0.99   0
   7  -6   1   13.70    0.75   0
   7   7   2    1.92    0.54   0
   7   8   3    9.90    0.92   0
   8  -9   4    0.45    1.19   0
   8  -6   1    5.64    0.82   0
   8   8   3    8.72    0.73   0
   9  -9   4   -1.26    1.21   0
  10  -9   4   20.61    1.44   0
  10  -1  -1 3089.19    3.99   0
  10   6   1   30.63    0.69   0
  11   6   1   11.71    0.55   0
  12  -1  -1   79.56    0.75   0
  12   6   1   31.58    0.66   0
  13  -1  -1   -0.58    0.32   0
  13   6   1   41.78    0.72   0
  14  -6   1   29.02    1.17   0
  15  -6   1    0.16    0.97   0
  15   7   2   14.88    0.59   0
  15   8   3    1.87    0.80   0
  16  -6   1    5.93    0.85   0
  16   7   2   12.34    0.60   0
  17  -7   2   -0.33    1.09   0
  17  -4   0    2.50    0.65   0
  18  -7   2    8.34    1.03   0
  20  -3   0   17.98    0.77   0
  21  -2   0  112.45    1.42   0
  22  -6   2   44.88    1.55   0
  22  -1   0   52.10    1.00   0
  23  -4   1    0.47    0.76   0
 -12   3   5   21.10    0.73   0
 -11   4   5  106.03    1.34   0
  -8   5   4    6.08    0.61   0
  -8   6   5    0.19    0.65   0
  -6   6   4   67.62    1.18   0
  -3  -6   3  153.05    1.28   0
  -1   9   6   69.41    1.70   0
   0   7   3   25.32    0.88   0
   1  -8   4   -0.13    0.71   0
   2   9   5   27.65    1.21   0
   3  -3   0 1159.43    2.65   0
   6  -8   3    1.58    0.75   0
   6  -7   2   60.84    1.20   0
   6   7   2   61.93    1.03   0
   6   8   3    1.63    0.66   0
   7  -8   3    7.79    0.89   0
   8   6   1    6.30    0.44   0
   9   9   4   -0.99    0.86   0
  10   9   4   21.83    1.09   0
  11  -9   4   42.11    1.56   0
  11  -6   1   10.74    0.78   0
  12   9   4   13.90    0.96   0
  15  -8   3    1.75    1.00   0
  15  -7   2   20.23    1.10   0
  15  -4   0  167.28    1.64   0
  16  -8   3   10.63    1.19   0
  16  -7   2    9.84    1.01   0
  16   8   3   10.97    0.73   0
  19  -3   0   30.70    0.88   0
  21  -6   2   26.60    1.33   0
  26  -1   1   53.98    1.14   0
  -8  -7   6   51.95    0.91   0
  -7  -4   4  112.56    0.88   0
  -6  -7   8    1.11    0.56   0
  -6  -5   7    0.29    0.63   0
  -5  -5   8    6.31    0.79   0
  -5  -4   7   23.92    0.89   0
  -4  -9  -6   10.16    0.79   0
  -4  -8  -6   81.14    1.30   0
  -2  -5  10   15.28    1.15   0
  -2  -2   7    1.68    0.67   0
  -1  -3   9   -0.65    0.84   0
   0  -8  -8    2.42    1.05   0
   0  -7  -8   37.55    1.14   0
   0  -5  11    3.51    1.19   0
   1  -6  -8    1.91    1.02   0
   1  -2   9   16.28    0.82   0
   2  -5  -8   41.32    1.29   0
   3  -7  -9   -0.50    1.14   0
   3  -4  -8   29.62    0.93   0
   3  -2  10   39.84    1.39   0
   3   0   7    2.02    0.72   0
   5  -5  -9    4.43    1.09   0
   5  -3  -8    0.02    0.64   0
   5  -2  -7   18.65    0.85   0
   5  -1  -6    2.34    0.47   0
   5   0   8  102.49    1.36   0
   6  -2  11   12.89    1.02   0
   6  -1  10  128.85    2.00   0
   7   0   9    0.21    0.82   0
   7   1   7   26.24    0.90   0
   8  -2  -8  228.11    2.01   0
   8  -1  -7    1.48    0.53   0
   8   2   4  132.42    1.00   0
   9  -3  -9    2.42    0.78   0
   9   0  -6    2.27    0.47   0
   9   2   5   16.44    0.68   0
  10   1   8   20.73    0.85   0
  13  -2  -9   -0.20    0.77   0
  13  -1  -8  131.71    1.66   0
  14  -2  -9    1.07    1.04   0
  14   2   7   17.62    0.88   0
  16   3   3   25.63    0.52   0
  26   2  -3    0.55    0.42   0
  -8  -9  -2    1.08    0.48   0
  -7 -10  -3    0.20    0.61   0
  -7  -6   7    3.23    0.61   0
  -7  -4   0    8.17    0.14   0
  -6  -6   8   55.36    1.25   0
  -5  -9  -5    2.53    0.82   0
  -5  -8  -5  105.57    1.41   0
  -5  -7   9    0.28    0.69   0
  -5  -5  -4   22.98    0.56   0
  -5  -4  -3   34.98    0.61   0
  -4  -4  -4   78.29    0.85   0
  -2  -5  -6   59.04    1.09   0
  -1  -6  -7   25.06    0.88   0
  -1  -4  -6    5.47    0.57   0
  -1  -1  -2  970.92    1.76   0
   0  -5  -7   58.57    1.24   0
   0  -1  -3   57.56    0.61   0
   0  -1   7    0.67    0.50   0
   0   0   4 2414.10    3.80   0
   1  -4  -7   25.67    0.81   0
   3  -3  -7   71.19    1.10   0
   3  -3  11    1.58    0.85   0
   3  -1   9  124.66    1.60   0
   4  -6  -9    0.33    0.86   0
   4  -4  -8   90.90    1.57   0
   4   1   5  208.97    1.35   0
   5  -2  11   -0.24    1.06   0
   5   1   6    4.41    0.48   0
   6  -3  -8    1.21    0.64   0
   7  -4  -9    1.48    0.77   0
   7   2   3  124.99    0.87   0
   9  -2  -8  130.13    1.58   0
   9  -1  11    0.74    0.89   0
   9   1  -4  283.42    1.42   0
   9   1   8   29.45    0.90   0
  10  -5 -10   55.60    1.61   0
  10  -3  -9    8.58    0.89   0
  10   0  10    3.21    0.83   0
  12   1   9    0.54    0.99   0
  13  -4 -10   35.78    1.42   0
  13   2   7    0.45    0.78   0
  14  -1  -8  148.09    1.75   0
  15  -2  -9    0.87    0.79   0
  15   3   2  654.92    1.55   0
  16   0  -7    0.14    0.63   0
  17   0  -7   -1.17    0.77   0
  18   3   4    1.19    0.39   0
  19   3   4    5.26    0.46   0
  20   3   4    1.61    0.45   0
  22   0  -7   -0.79    0.89   0
  23   3   3    1.18    0.38   0
  24   3   2   16.02    0.38   0
  -9  -9   5   -0.12    0.47   0
  -8  -6   6   18.02    0.63   0
  -7  -7  -3    7.38    0.49   0
  -6  -9  -4   18.74    0.83   0
  -6  -7  -4    2.61    0.42   0
  -5  -6   9   -0.30    0.70   0
  -5  -3   6    1.83    0.45   0
  -3  -2  -2  391.46    1.16   0
  -3  -1   3  388.24    1.35   0
  -2  -3   9    1.34    0.82   0
  -2  -2  -3  289.92    1.23   0
  -1  -7  -7    2.67    0.95   0
  -1  -5  11    0.10    1.10   0
   0  -3  10   10.88    0.87   0
   0  -2   9   95.67    1.42   0
   1  -8  -8    3.78    1.09   0
   1  -7  -8   30.26    1.15   0
   1  -3  -6  342.64    1.98   0
   1   0   6   68.41    1.00   0
   2  -6  -8   -0.14    0.90   0
   2  -2  10  217.24    2.26   0
   3  -5  -8    4.86    0.91   0
   3  -2  -6  166.10    1.39   0
   3   0  -3    0.77    0.31   0
   4  -7  -9    4.73    0.99   0
   4  -2  11   -0.77    1.03   0
   5  -6  -9   -0.01    0.84   0
   6  -5  -9    0.35    0.74   0
   6  -2  -7    0.95    0.51   0
   6  -1  -6   95.45    1.09   0
   6   0   9   -0.50    0.61   0
   6   1   7   32.92    0.82   0
   7  -3  -8   16.23    0.98   0
   7   0  -5    0.91    0.39   0
   7   1  -3  114.41    0.80   0
   8  -4  -9    1.32    0.72   0
   8  -1  11    0.88    0.81   0
   8   2   5   91.66    1.06   0
   9   0  10   -0.58    0.72   0
  10  -2  -8   15.87    0.81   0
  10  -1  -7   36.03    1.01   0
  11  -3  -9    1.69    0.78   0
  11   1   9    2.88    0.74   0
  12  -3  -9   17.05    1.20   0
  12   2   7   18.06    0.91   0
  13   1  -5  290.83    1.67   0
  16  -1  -8    3.03    0.78   0
  16   3   4   56.87    0.77   0
  17   2   8   47.44    1.28   0
  17   3   4    5.03    0.44   0
  18  -1  -8    4.73    1.00   0
  18   0  -7    1.12    0.64   0
  18   2   8   23.99    1.09   0
  19  -1  -8   22.68    1.17   0
  19   0  -7   -0.73    0.63   0
  19   2   8    1.10    0.89   0
  20  -1  -8    3.88    1.08   0
  20   0  -7   -0.15    0.68   0
  20   2   8   20.72    1.14   0
  21   0  -7   -0.06    0.71   0
  22   3   4   31.49    0.71   0
  24   3   3    0.52    0.38   0
  25   2  -3    2.10    0.41   0
  -9  -7   5   -0.35    0.30   0
  -8  -8   7    3.40    0.57   0
  -8  -7   7    0.85    0.59   0
  -8  -5   5    6.59    0.45   0
  -7  -9  -3   29.49    0.78   0
  -7  -8  -3    7.41    0.57   0
  -7  -7   8    1.88    0.72   0
  -6  -8  -4   36.15    0.79   0
  -6  -7   9    2.52    0.88   0
  -5  -2   3  113.95    0.75   0
  -4  -6  -5   30.07    0.74   0
  -4  -6  10   17.27    1.02   0
  -3  -9  -6   23.49    0.98   0
  -3  -8  -6   52.98    1.15   0
  -3  -5  -5    1.51    0.59   0
  -3  -2   7    3.35    0.69   0
  -1  -1   7  135.51    1.43   0
   0  -4  -6    1.55    0.69   0
   0  -4  11    1.14    0.88   0
   1  -5  -7   69.19    1.30   0
   2  -7  -8   56.27    1.50   0
   2  -1  -4  819.49    2.33   0
   2  -1   9   52.03    1.15   0
   2   0   7    1.10    0.52   0
   3   0   8  149.32    1.72   0
   3   1   5   12.85    0.64   0
   4  -3  -7    5.95    0.61   0
   4  -1  -5  141.98    1.14   0
   4  -1  10    1.35    0.77   0
   4   1   6   58.69    0.88   0
   5  -7  -9    1.29    0.97   0
   5  -4  -8   92.51    1.43   0
   5   0  -4  707.41    2.12   0
   5   0   9   -0.41    0.66   0
   7  -5  -9    2.88    0.79   0
   7  -1  11    1.25    0.85   0
   7   2   4   35.10    0.60   0
   8   0  10    0.79    0.74   0
   9  -4  -9    0.62    0.79   0
   9   2   6    5.37    0.51   0
  10   1  -4  249.14    1.37   0
  10   1   9    2.78    0.72   0
  11  -2  -8   87.16    1.38   0
  11  -1  -7   34.41    1.05   0
  11   2  -2  323.82    1.03   0
  11   2   7    6.93    0.78   0
  12   0  11    0.54    0.96   0
  14   3   2  587.36    1.46   0
  15   1  10    3.22    0.93   0
  15   3   1   85.92    0.40   0
  15   3   4   90.30    0.91   0
  16   2   8   74.29    1.39   0
  23   3   4   19.81    0.61   0
  -9  -9   0    3.81    0.32   0
  -9  -8   6   28.57    0.77   0
  -7  -6   8   62.16    1.24   0
  -7  -5   7    1.40    0.47   0
  -5  -6  -4  193.63    1.44   0
  -5  -3   7   25.85    0.85   0
  -5  -2   4  213.40    1.20   0
  -4  -7  -5    0.44    0.68   0
  -4  -4   9    1.08    0.63   0
  -4  -3   8    4.57    0.77   0
  -2  -5  11    1.36    0.94   0
  -2  -3  -4  165.64    1.14   0
  -2  -1   6   80.97    0.96   0
  -1  -5  -6  201.98    1.66   0
  -1  -4  11    2.40    1.11   0
  -1  -2   9   21.57    0.89   0
   0  -1   8  352.40    2.27   0
   1  -3  11    0.86    0.80   0
   2  -8  -8   17.41    1.09   0
   2  -3  -6  161.58    1.51   0
   3  -2  11    4.18    0.87   0
   3  -1  10    1.58    0.97   0
   4  -2  -6   37.21    0.77   0
   6  -7  -9    2.60    1.21   0
   6  -4  -8   97.70    1.61   0
   6  -1  11    4.93    0.95   0
   7  -6  -9   -0.29    1.02   0
   7  -2  -7   15.50    0.70   0
   7  -1  -6   19.21    0.64   0
   7   0  10    3.57    0.80   0
   7   2   5   12.07    0.63   0
   8  -5  -9    4.50    0.86   0
   9   1   9    0.84    0.64   0
  10  -4  -9    9.69    0.90   0
  10   0  11    5.10    1.19   0
  10   2   7    1.56    0.74   0
  11  -4  -9   38.71    1.36   0
  12  -2  -8   22.79    0.94   0
  12  -1  -7   75.75    1.31   0
  12   0  -6  281.92    1.87   0
  13   2   8   -0.27    0.89   0
  14  -3  -9    3.16    0.94   0
  14   2   8    1.99    0.65   0
  15  -3  -9    1.06    0.86   0
  16  -3  -9    5.78    1.19   0
  16   1  -5   29.18    0.81   0
  16   3   5   27.69    0.72   0
  17   3   5   25.23    0.70   0
  18   3   5   12.59    0.54   0
  20   3   5    2.03    0.38   0
  21   3   5    3.19    0.52   0
  22   1  -5   19.72    0.85   0
  22   3   5    3.07    0.52   0
  23   1  -5    7.19    0.76   0
  23   2  -3    2.45    0.42   0
  -9  -8   0   41.57    0.44   0
  -9  -7   6   55.06    0.91   0
  -9  -6   5   31.97    0.65   0
  -8 -10  -1    0.59    0.44   0
  -8  -6   7    5.99    0.61   0
  -6  -6   9    0.22    0.72   0
  -5 -10  -4   14.58    0.89   0
  -4  -9  -5   10.44    0.75   0
  -4  -5  -4   44.34    0.79   0
  -3  -4  -4   89.59    0.99   0
  -3  -1   5  617.18    2.23   0
  -2  -9  -6   60.26    1.45   0
  -1   0   2  407.98    1.15   0
  -1   0   3    0.07    0.32   0
  -1   0   4 1044.33    2.55   0
   0  -8  -7    6.18    1.04   0
   0  -7  -7    2.57    0.73   0
   0  -3  -5    2.16    0.42   0
   0  -3  11    2.39    1.09   0
   0  -2  10   18.38    1.15   0
   0   0   6  186.50    1.40   0
   1  -1   9   32.15    0.98   0
   2   0   8  118.89    1.51   0
   2   1   2 1115.94    1.88   0
   2   1   3  492.58    1.53   0
   3  -7  -8   95.91    1.69   0
   3  -4  -7   21.62    0.82   0
   4   0   9    0.11    0.63   0
   5  -5  -8    6.15    1.03   0
   5  -3  -7   25.40    0.85   0
   5  -2  12    7.93    1.10   0
   5  -1  11    1.63    0.85   0
   6   0  10   10.88    0.91   0
   6   2   3  111.48    0.78   0
   8  -6  -9    1.96    1.09   0
   8   2   6   75.89    1.01   0
   9  -3  -8   17.09    0.85   0
   9   0  11    0.42    1.03   0
  11   1  10   29.17    1.36   0
  12  -4  -9    3.01    1.05   0
  12   1  10   -0.08    0.80   0
  12   2   8   26.64    0.95   0
  13  -2  -8    0.27    0.68   0
  13  -1  -7   52.31    1.20   0
  13   3   3   32.04    0.51   0
  15   3   5    3.92    0.57   0
  17  -3  -9    1.01    0.91   0
  17   1  -5    0.93    0.44   0
  17   2   9    3.54    0.97   0
  19   1  -5    0.03    0.60   0
  20   1  -5   -1.61    0.58   0
  21   1  -5    0.84    0.50   0
  21   2  -3    5.49    0.41   0
  22   2  -3    2.33    0.39   0
  23   3   5   -0.54    0.49   0
  25   3   2   54.31    0.51   0
  25   3   3    0.87    0.36   0
  -8  -7   8    1.65    0.68   0
  -7  -6  -2   78.40    0.72   0
  -6 -10  -3    0.31    0.60   0
  -6  -4   8  102.04    1.42   0
  -5  -7  -4    0.10    0.57   0
  -4  -2   7   14.68    0.79   0
  -3  -6  -5    0.68    0.63   0
  -3  -5  11    6.99    0.96   0
  -3  -3  -3  222.23    1.13   0
  -3  -1   1  862.53    1.07   0
  -2  -8  -6   36.68    1.02   0
  -2  -4  11    1.80    0.83   0
  -2  -3  10   80.06    1.46   0
  -1  -6  -6   15.71    0.91   0
   1  -4  -6   26.70    0.75   0
   1  -1  -3  101.77    0.82   0
   2  -5  -7    7.35    0.71   0
   2   1   5   60.76    0.89   0
   3   0   9   -0.57    0.84   0
   4  -6  -8   23.47    1.01   0
   4  -2  12   21.81    1.26   0
   4  -1  11    6.55    1.12   0
   4   1   7  189.57    1.58   0
   5  -2  -6   86.13    1.05   0
   5  -1  -5   80.41    0.91   0
   5   0  10   11.05    1.07   0
   5   1   8    8.28    0.88   0
   6   2   2    1.00    0.20   0
   6   2   4  307.34    1.45   0
   7  -4  -8   92.57    1.48   0
   7   1   9   12.51    0.95   0
   8   0  11   -2.24    0.83   0
   8   1  -3   15.11    0.38   0
   9  -6  -9   -1.00    1.11   0
   9  -2  -7    0.40    0.76   0
   9   2   7    0.06    0.52   0
  10  -5  -9   17.69    1.09   0
  10  -3  -8    1.67    0.70   0
  10   1  10   45.23    1.44   0
  11  -5  -9    8.23    1.19   0
  11   2   8   10.08    0.75   0
  12   2  -2  290.47    1.02   0
  13  -4  -9    8.32    0.99   0
  14  -4  -9    7.03    1.17   0
  15  -1  -7   41.76    1.16   0
  15   0  -6  350.56    2.19   0
  15   2   9   25.86    1.22   0
  16  -2  -8   24.36    1.06   0
  16   0  -6  378.89    2.42   0
  16   2   9   17.52    0.98   0
  18  -2  -8   79.65    1.72   0
  18   3   6   -0.85    0.59   0
  19  -2  -8   84.87    1.78   0
  20   3   6   64.11    1.14   0
  21   3   6   58.71    1.09   0
  24   0  -6    3.17    0.79   0
  26   2  -2   -0.62    0.36   0
 -10  -8   4   16.73    0.45   0
  -9 -10   1    6.47    0.35   0
  -9  -8   7    2.65    0.64   0
  -9  -6   6   19.19    0.66   0
  -8  -4   3    4.79    0.26   0
  -8  -4   4    1.21    0.23   0
  -7 -10  -2   12.15    0.62   0
  -7  -6   9   -0.84    0.79   0
  -7  -5   8    3.71    0.60   0
  -6  -5   9    0.04    0.63   0
  -5  -9  -4    1.58    0.55   0
  -5  -8  -4   48.97    0.99   0
  -5  -5  -3    1.53    0.43   0
  -4  -3   9    1.09    0.82   0
  -2  -5  -5    5.63    0.50   0
  -1  -3  11    2.12    0.87   0
  -1  -2  -3  236.51    1.17   0
  -1   0   5   -0.57    0.41   0
   0  -1   9   22.61    0.88   0
   1  -7  -7    1.62    0.74   0
   1  -3  12    8.95    1.09   0
   2  -6  -7   51.40    1.25   0
   3  -5  -7   65.69    1.31   0
   3  -3  -6  168.96    1.46   0
   3  -2  12   23.55    1.45   0
   3  -1  -4  102.81    0.89   0
   4  -7  -8   39.59    1.24   0
   4  -4  -7    1.22    0.60   0
   4   0  -3   -0.60    0.30   0
   5  -6  -8   47.60    1.28   0
   6  -5  -8    3.34    0.78   0
   6  -1  12   10.22    1.33   0
   6   1  -2  908.72    1.65   0
   6   2   5    9.87    0.50   0
   7   0  11   -0.85    0.83   0
   8  -4  -8  151.28    1.85   0
   9  -1  -6   89.13    1.10   0
   9   1  10   58.83    1.38   0
  10  -2  -7   24.67    0.99   0
  10   2   8    0.44    0.64   0
  11  -3  -8    3.61    0.79   0
  12  -5  -9   33.77    1.51   0
  12  -3  -8   15.21    1.11   0
  12   1  -4  164.02    1.13   0
  12   3   3   -0.64    0.30   0
  12   3   4   86.53    0.86   0
  14   2   9    0.07    0.71   0
  16  -4  -9    7.76    1.06   0
  16  -1  -7   34.51    1.00   0
  16   3   6   47.28    0.89   0
  17  -1  -7   62.69    1.35   0
  17   0  -6   56.97    1.08   0
  18  -1  -7   -0.78    0.96   0
  18   0  -6   54.76    1.17   0
  19   0  -6   -0.13    0.74   0
  20   0  -6   12.05    0.92   0
  21   0  -6    9.62    0.74   0
  22  -1  -7   25.25    1.12   0
  22   0  -6  106.81    1.54   0
  22   3   6   26.49    0.86   0
 -10  -9   3   15.14    0.32   0
 -10  -9   4   57.88    0.74   0
 -10  -8   5   -0.23    0.37   0
 -10  -7   4    9.06    0.38   0
  -9  -7   7   -0.52    0.48   0
  -9  -5   4   21.41    0.44   0
  -8  -7  -1   18.06    0.41   0
  -8  -4   5   15.19    0.45   0
  -7  -3   4  249.63    1.21   0
  -6  -9  -3    0.92    0.59   0
  -6  -7  -3   23.69    0.64   0
  -6  -6  10   34.33    1.20   0
  -6  -3   7    4.60    0.53   0
  -5  -2   6   78.74    0.96   0
  -3  -9  -5   24.37    0.89   0
  -3  -8  -5   23.46    1.05   0
  -3  -4  11    0.24    0.84   0
  -3  -3  10   62.14    1.33   0
  -2  -1   8   96.09    1.40   0
  -1  -9  -6   75.31    1.46   0
  -1  -8  -6    7.18    0.87   0
  -1  -7  -6   27.43    0.89   0
  -1  -3  -4   32.83    0.60   0
   0  -2  11   11.29    1.11   0
   1  -3  -5   19.96    0.59   0
   1  -2  -4   57.20    0.80   0
   1  -1  10    0.60    0.77   0
   2  -4  -6   57.16    1.07   0
   2   1   6  772.06    2.76   0
   4   0  10   74.71    1.45   0
   4   1   8   10.23    0.73   0
   5  -8  -8   19.30    1.54   0
   5  -1  12   16.85    1.34   0
   6  -6  -8   51.82    1.53   0
   6  -2  -6    5.90    0.51   0
   6   2   6   81.00    1.11   0
   7  -5  -8    3.25    0.74   0
   7  -3  -7   18.37    0.79   0
   7   0  -4    3.57    0.50   0
   7   2   7    0.65    0.70   0
   8   1  10   52.92    1.33   0
   9  -4  -8   57.48    1.28   0
   9   2   8    0.29    0.60   0
  11  -2  -7   88.69    1.42   0
  12   1  11    4.76    0.97   0
  12   2   9    1.00    0.73   0
  13   1  -4   45.61    0.76   0
  14  -5  -9    4.44    1.26   0
  14   3   6   28.64    0.73   0
  17   3   7    0.39    0.70   0
  18   3   7    0.90    0.67   0
  19   3   7    0.86    0.76   0
  20   3   7    3.82    0.75   0
  25   2  -2   41.89    0.70   0
 -10  -7   5    1.13    0.35   0
  -9  -6   7    1.33    0.55   0
  -8  -9  -1    1.15    0.36   0
  -8  -4   6    0.94    0.48   0
  -7  -9  -2    6.33    0.56   0
  -7  -7  -2    3.98    0.39   0
  -7  -5   9    3.15    0.83   0
  -7  -3   5    2.65    0.35   0
  -6  -8  -3    0.49    0.37   0
  -6  -4   9    4.72    0.84   0
  -5  -4  -2  108.17    0.75   0
  -4 -10  -4    3.90    0.82   0
  -4  -6  -4    1.87    0.40   0
  -4  -2   8   30.21    0.85   0
  -4  -1   3   60.10    0.64   0
  -4  -1   4   38.53    0.59   0
  -4  -1   5  141.81    1.17   0
  -3  -2   9    1.48    0.62   0
  -3  -1   7   29.30    0.74   0
  -2  -3  11   -0.17    0.80   0
  -1  -1   9    2.76    0.66   0
   0  -6  -6   -0.09    0.61   0
   0  -3  12   33.19    1.38   0
   0  -1  10   10.93    1.00   0
   1  -5  -6   53.77    1.02   0
   1   1   4  167.09    1.08   0
   2  -8  -7   28.03    1.10   0
   2  -2  12    0.49    0.93   0
   2  -1  11    9.32    0.90   0
   3   0  10   74.93    1.39   0
   4  -5  -7  142.92    1.75   0
   4  -3  -6  231.18    1.71   0
   5   2   3  191.34    0.99   0
   5   2   4  379.58    1.59   0
   7  -6  -8   64.38    1.58   0
   7   1  10   69.77    1.45   0
   8  -5  -8    3.75    0.80   0
   8   2   8    0.15    0.83   0
   9   1  -3   76.40    0.66   0
  10  -4  -8   26.04    1.05   0
  10   1  11    0.58    1.12   0
  11  -1  -6  188.73    1.70   0
  11   0  -5   -1.16    0.42   0
  11   2   9   -1.05    0.67   0
  12   3   2  122.92    0.67   0
  13   2  -2  155.64    0.79   0
  14  -3  -8   18.22    1.02   0
  14   1  -4   32.40    0.71   0
  14   3   1    1.89    0.12   0
  15  -3  -8   18.91    1.20   0
  15   2  10   29.06    1.38   0
  15   3   7   -0.48    0.72   0
  16  -3  -8    2.98    1.09   0
  16   3   7   11.30    0.69   0
 -10  -8   6    0.70    0.48   0
  -9  -7   8   14.54    0.81   0
  -8  -8  -1    4.57    0.35   0
  -8  -5   8    3.49    0.70   0
  -7  -4   8   88.35    1.22   0
  -7  -3   6  153.19    1.26   0
  -6  -4  -1   23.36    0.32   0
  -6  -3   8    1.78    0.78   0
  -6  -2   4  200.83    1.16   0
  -5  -2   1   51.10    0.26   0
  -4  -3  10   66.32    1.40   0
  -3  -5  -4   47.80    0.76   0
  -2  -4  -4  126.26    1.07   0
  -1   0   7   -0.46    0.46   0
   0  -8  -6   36.37    1.19   0
   0  -7  -6   47.85    1.09   0
   0  -4  -5    5.41    0.53   0
   0  -1  -2  654.45    1.46   0
   0   0   8    3.59    0.59   0
   1  -2  12   -0.83    0.90   0
   1   0   9   -1.55    0.62   0
   1   1   5  186.78    1.27   0
   2   1   7   95.64    1.17   0
   3   1   8    3.56    0.66   0
   4  -2  -5   48.74    0.86   0
   4   1   9   23.45    1.06   0
   6   1  10  127.40    1.96   0
   6   2   7   40.37    0.88   0
   7  -7  -8    0.26    1.10   0
   7  -2  -6   43.10    0.84   0
   9   1  11    3.13    0.89   0
  10   2   9   -0.31    0.64   0
  11   3   3   71.82    0.63   0
  11   3   5    2.06    0.39   0
  12  -4  -8    3.87    1.09   0
  12   0  -5    0.10    0.44   0
  12   3   6   22.08    0.64   0
  13   2  10   31.49    1.22   0
  14   2  10   45.81    1.38   0
  14   3   7   23.77    0.79   0
  15   1  -4   10.93    0.59   0
  23   1  -4    0.61    0.62   0
  24   2  -2   68.55    0.82   0
  -8  -6   9    1.03    0.62   0
  -7  -3   2  370.03    0.96   0
  -7  -3   7   17.39    0.78   0
  -6  -2   3    4.72    0.34   0
  -5 -10  -3   11.85    0.79   0
  -5  -6  -3   16.29    0.56   0
  -5  -2   8   63.84    1.18   0
  -4  -2   9    1.33    0.65   0
  -3  -3  11    1.14    0.85   0
  -3  -2  10    5.12    0.93   0
  -3  -1   8   32.12    0.86   0
  -2  -9  -5   27.18    0.96   0
  -2  -8  -5    3.53    0.77   0
  -2  -7  -5   -0.29    0.55   0
  -2  -1   9   40.67    1.02   0
  -2   0   3    0.06    0.33   0
  -2   0   6   67.23    0.99   0
   0  -2  12   29.69    1.48   0
   1  -6  -6   37.36    0.98   0
   1  -1  11   -0.35    0.77   0
   1   1   6  166.04    1.34   0
   2   0  10   53.35    1.27   0
   2   1   1  185.60    0.58   0
   3  -8  -7   12.53    1.01   0
   3  -4  -6   87.52    1.17   0
   4  -6  -7    4.18    0.71   0
   4   0  11   -0.78    0.78   0
   5  -5  -7   27.83    0.93   0
   5  -3  -6    3.93    0.54   0
   6   0  12    0.31    1.13   0
   7  -4  -7    9.16    0.73   0
   7   2   8   -0.33    0.62   0
   8  -2  -6   34.81    0.80   0
   8   0  -4   56.94    0.72   0
   8   1  11    1.99    0.86   0
  10  -3  -7   -0.59    0.81   0
  10   1  -3  491.79    1.65   0
  10   3   4  149.82    1.08   0
  10   3   5    2.86    0.55   0
  12   3   7    0.43    0.73   0
  13  -4  -8  184.34    2.20   0
  13  -1  -6   59.10    1.05   0
  14  -2  -7   40.15    1.07   0
  14   2  -2   56.82    0.53   0
  15  -2  -7    6.02    0.71   0
  15   3   8   32.94    1.09   0
  16   1  -4   48.57    0.74   0
  17   1  -4  156.42    1.33   0
  17   3   8   54.58    1.20   0
  18   1  -4  140.44    1.29   0
  18   3   8   26.46    0.96   0
  19   3   8    9.69    0.81   0
  21   1  -4    6.04    0.61   0
  22  -2  -7    7.51    1.22   0
  23   2  -2   17.73    0.51   0
 -10  -8   7    1.99    0.61   0
 -10  -7   7    1.88    0.56   0
 -10  -6   6   38.80    0.74   0
  -9  -6   8    5.85    0.58   0
  -7  -5  10   15.13    1.08   0
  -6 -10  -2    6.43    0.62   0
  -6  -3   9    5.10    0.90   0
  -5  -4  11    2.91    1.01   0
  -5  -3  10   23.39    1.19   0
  -4  -1   7    8.84    0.57   0
  -3 -10  -4    1.89    0.83   0
  -2  -2  11   -0.62    0.82   0
  -1  -6  -5   15.95    0.84   0
  -1   0   8   43.10    0.93   0
   0  -3  -4   76.01    0.83   0
   0  -1  11    1.71    1.00   0
   1  -9  -6   69.91    1.48   0
   1  -7  -6   47.99    1.24   0
   1  -4  -5   30.03    0.83   0
   1   0  10   54.60    1.44   0
   2  -2  -4  172.54    1.16   0
   2  -1  12    3.55    0.99   0
   3   0  -2 5266.47    3.98   0
   3   0  11   -0.69    0.76   0
   4  -8  -7   -0.46    0.82   0
   4  -7  -7    0.89    0.72   0
   4   2   4  516.50    1.85   0
   4   2   5   62.79    0.83   0
   5  -6  -7   46.60    1.33   0
   5  -2  -5   73.99    1.00   0
   5   0  12   17.76    1.38   0
   5   2   2    0.37    0.20   0
   6  -5  -7    0.15    0.82   0
   6  -3  -6   41.49    1.00   0
   6   2   1  358.76    0.77   0
   6   2   8   22.59    0.85   0
   7   1  -2  488.07    1.27   0
   7   1  11    0.23    0.79   0
   8  -1  -5   38.60    0.72   0
   8   2   9    0.08    0.63   0
   9  -7  -8   14.61    1.26   0
  10  -6  -8    7.16    1.26   0
  10   3   3   18.49    0.43   0
  10   3   6   74.86    1.08   0
  12  -5  -8  112.90    2.02   0
  13   3   8    6.47    0.82   0
  14  -1  -6   53.01    1.00   0
  14   0  -5    0.60    0.44   0
  14   3   8   -0.13    0.59   0
  15  -1  -6    1.47    0.80   0
  15   0  -5    2.32    0.67   0
  15   2  -2  100.53    0.70   0
  17  -2  -7   37.18    1.10   0
  18  -4  -8   21.22    1.40   0
  18  -2  -7   10.19    0.87   0
  19  -2  -7   33.10    1.11   0
  20  -2  -7    0.50    0.81   0
  21  -2  -7    1.14    0.82   0
  22  -1  -6   42.19    1.33   0
  22   0  -5   -0.08    0.72   0
  22   2  -2   17.87    0.48   0
  23  -1  -6   30.98    1.10   0
  -8 -10   0   16.11    0.54   0
  -8  -4   8  149.05    1.63   0
  -7 -10  -1    5.58    0.51   0
  -7  -3   8   15.48    0.90   0
  -6  -6  -2   10.76    0.43   0
  -5  -9  -3    8.99    0.57   0
  -5  -7  -3   80.36    0.93   0
  -4  -5  -3   13.56    0.44   0
  -4  -2  10    8.41    1.02   0
  -4  -1   2  207.25    0.79   0
  -3  -6  -4   48.34    0.81   0
  -3  -4  -3   42.60    0.60   0
  -3  -1   9    9.70    0.72   0
  -1  -9  -5   34.66    1.18   0
  -1  -7  -5    8.74    0.83   0
  -1  -4  -4   56.50    0.88   0
  -1  -2  12   61.27    1.75   0
   0  -5  -5  263.74    1.79   0
   0  -2  -3  572.74    1.74   0
   0   1   4 1437.63    3.05   0
   1  -1  12    0.70    1.12   0
   1   1   2 1009.58    1.78   0
   2  -6  -6   43.09    1.17   0
   4  -4  -6  137.35    1.43   0
   4   0  12   24.45    1.47   0
   4   1  10    0.89    0.80   0
   4   2   3  357.67    1.37   0
   4   2   6    0.71    0.43   0
   5  -8  -7    1.24    1.05   0
   5  -7  -7   18.17    1.16   0
   6   1  11    5.28    0.86   0
   7   2   9   -0.86    0.66   0
   9  -4  -7    0.39    0.83   0
   9  -1  -5   55.01    0.92   0
   9   2  10   19.14    1.00   0
   9   3   4  211.56    1.28   0
   9   3   5   25.48    0.60   0
  11   1  -3   40.95    0.60   0
  11   3   2   39.62    0.40   0
  12  -3  -7   42.92    1.07   0
  14  -5  -8   10.77    1.31   0
  16   0  -5   -0.01    0.47   0
  16   2  -2   92.24    0.71   0
  17   3   9    5.33    0.99   0
  18  -1  -6    1.29    0.81   0
  18   0  -5    0.03    0.70   0
  19   0  -5   -1.79    0.71   0
  20  -1  -6   50.47    1.15   0
  21   0  -5   -0.23    0.59   0
 -10  -6   3   65.47    0.48   0
 -10  -6   7    7.07    0.60   0
  -9  -6   9   -0.70    0.78   0
  -9  -5   8   47.59    0.97   0
  -9  -4   4    8.83    0.36   0
  -9  -4   5    1.78    0.29   0
  -9  -4   6    5.70    0.54   0
  -8  -3   4  550.18    1.80   0
  -8  -3   6  120.87    1.22   0
  -7  -4  10   36.94    1.28   0
  -6  -2   8  251.94    2.02   0
  -5  -2   9    2.78    0.68   0
  -5  -1   4  119.35    0.95   0
  -5  -1   5   82.24    0.89   0
  -5  -1   6    3.88    0.64   0
  -4  -1   8   16.76    0.71   0
  -3  -9  -4   55.43    1.09   0
  -3  -8  -4    3.67    0.75   0
  -3  -7  -4   87.31    1.10   0
  -3  -2  -1  355.64    0.86   0
  -2  -5  -4  235.00    1.50   0
  -2   0   8   37.79    1.04   0
  -1   0   9   -0.71    0.64   0
   0   0  10   72.78    1.39   0
   2  -8  -6    4.83    1.12   0
   2   1   9   50.61    1.15   0
   5   1  11    0.42    1.05   0
   6  -7  -7   12.50    1.15   0
   6  -6  -7   30.59    1.09   0
   6   0  -3    0.31    0.39   0
   6   2   9   37.40    1.06   0
   8   2  10   -1.60    0.76   0
   9   3   6   76.31    0.99   0
  10  -4  -7    2.09    0.95   0
  10  -2  -6   29.44    0.81   0
  11  -7  -8   85.67    1.92   0
  11   2  11    3.78    0.96   0
  11   3   8   95.65    1.46   0
  12  -6  -8    5.02    0.96   0
  13  -6  -8    6.52    1.23   0
  13  -3  -7   11.33    0.81   0
  14  -3  -7   23.96    1.07   0
  14   3   9   17.32    1.08   0
  15  -5  -8    1.20    0.91   0
  15   3   9   14.13    0.95   0
  17   2  -2   44.61    0.56   0
  18   2  -2    1.78    0.31   0
  19   2  -2   69.29    0.72   0
  20   2  -2  101.61    0.87   0
  26   2  -1    1.47    0.42   0
 -10  -5   5    4.06    0.41   0
 -10  -5   6   98.16    1.05   0
  -9  -9   1   27.07    0.43   0
  -8  -5  10    2.56    1.00   0
  -8  -4   9    0.44    0.77   0
  -8  -3   7   29.23    0.87   0
  -7  -6  -1   13.50    0.35   0
  -7  -2   5   50.51    0.82   0
  -6  -9  -2    7.53    0.49   0
  -6  -7  -2   61.32    0.78   0
  -6  -4  11    0.41    0.83   0
  -6  -3  10    6.68    0.82   0
  -5  -3  11   -0.04    0.80   0
  -5  -1   7    0.55    0.51   0
  -4 -10  -3    0.62    0.57   0
  -3  -3  -2  508.08    1.46   0
  -3  -1  10  148.67    2.00   0
  -3   0   4  241.02    1.27   0
  -3   0   6 1046.40    3.18   0
  -2  -2  12   31.40    1.34   0
  -2   0   2  253.88    0.91   0
  -1  -1  -1 2002.01    1.84   0
   0  -9  -5    0.86    0.91   0
   0   1   7   -0.03    0.48   0
   1  -5  -5  130.34    1.42   0
   1  -3  -4   19.23    0.63   0
   1   0  11   -0.85    0.77   0
   3  -9  -6    2.23    1.09   0
   3   0  12   16.43    1.17   0
   4  -5  -6    3.99    0.68   0
   4   1  11    8.35    1.08   0
   4   2   8  629.48    3.19   0
   5   2   9    2.40    0.87   0
   6  -8  -7   -0.54    0.90   0
   6  -2  -5   65.72    0.90   0
   7  -6  -7    2.79    0.79   0
   7   2  10    4.18    0.82   0
   8  -3  -6  112.88    1.44   0
   8   3   4   28.97    0.62   0
   8   3   5    7.70    0.47   0
   8   3   6   58.61    0.99   0
   9   3   3  118.27    0.82   0
   9   3   7    0.94    0.50   0
  10  -1  -5   87.97    1.05   0
  10   0  -4   57.57    0.76   0
  10   2  11    7.81    0.98   0
  10   3   8  164.49    1.73   0
  11  -2  -6   10.73    0.72   0
  12   1  -3    3.63    0.42   0
  12   3   9    7.87    0.97   0
  13   3   1    0.07    0.10   0
  13   3   9   35.77    1.09   0
  16  -3  -7    1.36    0.75   0
  17  -3  -7   17.97    1.17   0
  20  -3  -7    1.22    1.05   0
 -10  -6   8    6.86    0.59   0
 -10  -5   4   58.96    0.61   0
 -10  -5   7    7.59    0.61   0
  -9  -5   9    6.35    0.68   0
  -8  -6   0   29.37    0.33   0
  -7  -9  -1    0.55    0.39   0
  -7  -2   4   26.55    0.58   0
  -7  -2   6   42.21    0.76   0
  -7  -2   7   13.90    0.81   0
  -6  -2   9   33.79    1.09   0
  -5  -5  -2  202.08    1.09   0
  -5  -2  10   54.35    1.27   0
  -4  -2  11   13.13    0.96   0
  -2  -9  -4   75.42    1.36   0
  -2  -6  -4   18.83    0.61   0
  -2  -1  11    1.80    0.79   0
  -1  -3  -3  141.70    1.01   0
  -1   0  10    1.45    0.73   0
  -1   1   5   53.06    0.87   0
   0  -8  -5    6.75    0.88   0
   0  -7  -5   11.90    0.72   0
   0   1   8  352.81    2.31   0
   1   1   9   32.57    0.98   0
   2   0  12   58.25    1.57   0
   2   1  10    6.02    0.81   0
   3  -8  -6   20.62    1.01   0
   3  -7  -6    6.94    0.73   0
   3  -1  -3  399.38    1.45   0
   3   2   7   48.88    0.92   0
   6  -1  -4  146.84    1.09   0
   6   1  12   10.22    1.12   0
   6   2  10   47.56    1.39   0
   8  -6  -7    5.64    0.83   0
   8   1  -2  521.80    1.36   0
   8   2  11    1.81    1.09   0
   8   3   7    2.28    0.54   0
   9  -5  -7    2.60    0.75   0
   9   3   8  148.43    1.64   0
  10  -5  -7    6.93    0.97   0
  11  -1  -5   10.32    0.57   0
  11   0  -4  116.26    1.10   0
  11   3   9    3.55    0.77   0
  12  -4  -7    4.42    0.78   0
  14   3  10   19.32    1.35   0
  23  -2  -6   28.56    1.34   0
  24   1  -3    4.22    0.62   0
 -11  -8   5    7.04    0.45   0
 -11  -7   5   15.60    0.44   0
 -11  -7   6    3.15    0.44   0
  -8  -9   0   54.20    0.67   0
  -8  -3   3   39.33    0.47   0
  -8  -3   8   28.68    0.85   0
  -7  -4  11    2.07    0.88   0
  -6  -3  11    0.26    1.03   0
  -5 -10  -2   34.35    0.98   0
  -5  -1   3    1.88    0.29   0
  -4  -4  -2   23.93    0.41   0
  -3  -2  12    0.73    0.98   0
  -3   0   8   23.77    0.79   0
  -2  -8  -4    3.48    0.78   0
  -1 -10  -4    3.67    0.92   0
  -1  -5  -4  598.60    2.39   0
  -1  -1  12    7.37    1.01   0
  -1   1   4 1497.03    3.14   0
   0  -4  -4  164.98    1.25   0
   0   1   9   21.60    1.02   0
   1  -9  -5   33.44    1.22   0
   1  -6  -5   32.86    1.04   0
   1  -2  -3    3.40    0.49   0
   1  -1  -2  961.51    1.79   0
   1   1  10    0.78    0.93   0
   2   2   6  264.79    1.77   0
   3  -4  -5   50.65    0.98   0
   3   1  11   14.33    1.01   0
   3   2   3 1100.65    2.35   0
   3   2   8  161.91    1.67   0
   4  -9  -6    1.70    0.86   0
   4  -8  -6   73.64    1.63   0
   4  -6  -6  221.14    2.02   0
   4   2   9    0.06    0.68   0
   5   1  12   16.30    1.14   0
   5   2  10   37.47    1.35   0
   7   0  -3    0.78    0.44   0
   7   3   5   11.41    0.50   0
   8  -8  -7    3.29    0.91   0
   8  -7  -7    1.90    0.86   0
   8   3   8   90.09    1.44   0
   9  -6  -7    1.08    0.77   0
  10   3   2   44.70    0.42   0
  10   3   9   16.88    0.90   0
  11   2  -1  105.69    0.49   0
  12  -1  -5  111.90    1.20   0
  12   0  -4  714.72    2.53   0
  12   3  10    0.31    1.08   0
  13   3  10    7.08    0.90   0
  14  -4  -7   27.57    1.09   0
  14  -2  -6   59.10    1.13   0
  15  -2  -6   81.10    1.27   0
  16  -2  -6  102.49    1.56   0
  20  -2  -6   -1.31    0.93   0
  22  -2  -6    0.19    0.79   0
  23   1  -3    5.86    0.59   0
  24  -1  -5    0.12    0.89   0
  25   2  -1   -0.47    0.34   0
 -11  -7   7   19.36    0.64   0
 -11  -6   6    4.69    0.45   0
 -10  -5   8   50.97    1.00   0
  -9  -5  10   24.62    1.00   0
  -7  -8  -1   -0.03    0.39   0
  -7  -7  -1   18.30    0.45   0
  -6  -2  10   43.25    1.32   0
  -6  -1   5  187.74    1.34   0
  -6  -1   6   92.33    1.05   0
  -5  -2  11    5.32    0.84   0
  -4  -2  12    0.14    1.20   0
  -4   0   7   -0.29    0.70   0
  -3 -10  -3   -0.54    0.59   0
  -3  -5  -3   -0.47    0.34   0
  -3  -1  11    1.04    0.77   0
  -2  -1  12   11.43    1.22   0
  -1   0  11   -0.40    0.80   0
  -1   1   8  247.47    1.96   0
   1  -8  -5   21.53    1.03   0
   1  -7  -5    8.60    0.88   0
   2   1  11    9.54    0.90   0
   3   2   9   44.42    1.27   0
   4  -2  -4  266.36    1.47   0
   4   0  -2  111.95    0.65   0
   4   1  12   22.98    1.21   0
   5  -9  -6   -0.54    1.06   0
   5  -6  -6  136.49    1.77   0
   5  -3  -5    9.22    0.54   0
   6   2  11   14.60    1.30   0
   7  -1  -4   49.48    0.72   0
   7   3   4  116.47    0.94   0
   8  -4  -6    1.26    0.78   0
   8  -2  -5  103.54    1.12   0
   8   3   3   30.72    0.50   0
   9  -8  -7    2.08    1.00   0
   9  -7  -7   -1.12    0.81   0
   9   3   9    0.30    0.69   0
  10  -8  -7    1.83    1.29   0
  10  -6  -7    6.60    0.86   0
  11  -6  -7   38.65    1.35   0
  11  -3  -6  203.77    1.93   0
  12  -5  -7   13.70    0.94   0
  13  -5  -7   64.42    1.60   0
  13  -1  -5  298.38    1.92   0
  13   0  -4  835.89    2.82   0
  14  -1  -5   19.14    0.84   0
  17  -2  -6   28.97    0.96   0
  18  -4  -7    5.86    0.95   0
  18  -2  -6    0.70    0.71   0
  19  -4  -7    0.59    0.93   0
  19  -2  -6    0.97    0.76   0
  22  -1  -5   21.01    1.07   0
  22   1  -3    1.16    0.45   0
  23  -1  -5    6.85    0.78   0
 -11  -8   4   12.40    0.34   0
 -11  -7   4    6.23    0.31   0
 -11  -7   8   86.53    1.38   0
 -10  -5   9   18.36    1.03   0
 -10  -4   6   81.24    1.01   0
 -10  -4   7    2.34    0.59   0
  -9  -8   1    8.63    0.29   0
  -9  -3   6  173.23    1.34   0
  -9  -3   7   51.23    0.99   0
  -8  -8   0   25.59    0.48   0
  -8  -7   0   82.13    0.61   0
  -8  -4  11   12.19    1.15   0
  -7  -3  11    0.85    1.02   0
  -7  -2   9   12.63    0.80   0
  -6 -10  -1    7.55    0.65   0
  -6  -1   8    1.87    0.85   0
  -5  -9  -2   66.41    1.06   0
  -5  -6  -2    4.39    0.42   0
  -4   0   8  172.51    1.74   0
  -2   1   6   78.86    1.08   0
  -1  -9  -4   21.88    1.02   0
  -1   1   9    5.31    0.95   0
   0   0  12   74.86    1.74   0
   1   1  11    0.58    0.99   0
   2  -9  -5   15.44    1.22   0
   2  -6  -5  178.05    1.76   0
   2   2   4    1.06    0.39   0
   2   2   8    4.50    0.65   0
   3   1  12   15.32    1.18   0
   4  -4  -5   41.41    0.93   0
   4   2  10    2.64    0.79   0
   5  -8  -6   60.24    1.40   0
   5  -7  -6    3.85    0.79   0
   5   2  11    1.20    1.07   0
   6  -9  -6    1.18    1.14   0
   6  -3  -5   18.12    0.77   0
   6   3   5   20.26    0.57   0
   6   3   7   15.80    0.73   0
   8   3   9    1.26    0.67   0
  10   3  10   19.86    1.11   0
  12  -6  -7   32.44    1.25   0
  13  -6  -7   48.08    1.53   0
  14  -5  -7   13.98    0.95   0
  14   0  -4   32.10    0.78   0
  15   4   6   62.22    1.00   0
  16  -1  -5   28.97    0.95   0
  16   1  -3   46.09    0.74   0
  16   4   5   46.09    0.77   0
  16   4   6  145.03    1.41   0
  16   4   7    7.23    0.72   0
  17  -5  -7    4.69    1.16   0
  17   4   5   81.54    0.95   0
  17   4   6    5.59    0.57   0
  17   4   7    6.51    0.70   0
  18  -1  -5    4.95    0.80   0
  18   1  -3    0.61    0.48   0
  18   4   5    3.58    0.44   0
  18   4   6    0.69    0.50   0
  18   4   7    0.44    0.65   0
  19  -1  -5   -0.19    0.79   0
  19   4   5    7.74    0.49   0
  19   4   6    0.23    0.49   0
  19   4   7    1.42    0.70   0
  20  -1  -5   -1.45    0.77   0
  20   1  -3    1.25    0.52   0
  20   4   6    1.18    0.49   0
  21  -1  -5    0.32    0.62   0
  21   0  -4   25.17    0.91   0
  22   0  -4   24.78    0.84   0
  24   2  -1    9.23    0.45   0
 -11  -6   8    4.71    0.69   0
 -10  -4   5    2.24    0.40   0
  -9  -7   1    3.28    0.18   0
  -9  -4  10   36.47    1.28   0
  -8  -3  10    0.29    0.76   0
  -7  -2   3  299.79    1.15   0
  -6  -2  11    0.87    1.05   0
  -5  -2  12   -1.13    1.19   0
  -5  -1  10   56.06    1.30   0
  -4  -1  11    1.92    0.82   0
  -4   0   9    1.50    0.84   0
  -3  -9  -3   -0.46    0.58   0
  -3  -6  -3   11.71    0.58   0
  -3  -1  12   20.51    1.14   0
  -3   0  10   55.11    1.28   0
  -2   0  11    0.05    0.78   0
  -2   1   5  125.36    1.10   0
  -2   1   7   11.02    0.60   0
  -2   1   8   99.45    1.46   0
  -1  -8  -4    0.64    0.58   0
  -1  -7  -4   71.66    1.09   0
  -1   0  12   20.68    1.49   0
  -1   1   3  103.76    0.85   0
   0 -10  -4    1.63    0.79   0
   0  -5  -4  274.40    1.68   0
   1   2   5   30.90    0.76   0
   1   2   6  176.92    1.41   0
   1   2   7   39.76    0.85   0
   2  -8  -5   12.45    0.99   0
   2  -7  -5    7.88    0.85   0
   2   1  12    5.14    1.32   0
   3  -5  -5   41.26    0.87   0
   3   2  10   39.89    1.17   0
   5  -2  -4  205.69    1.39   0
   5   3   6   35.54    0.88   0
   6  -8  -6   35.95    1.24   0
   6  -7  -6    9.12    1.07   0
   6   3   4  195.12    1.24   0
   6   3   8    0.38    0.61   0
   7  -9  -6    9.91    1.28   0
   8  -1  -4  437.66    1.90   0
   8   0  -3    0.09    0.34   0
   8   3  10   36.99    1.36   0
  10  -2  -5   26.02    0.85   0
  12  -7  -7    1.34    0.93   0
  13  -3  -6    3.95    0.71   0
  14  -6  -7    0.21    0.88   0
  14  -3  -6   52.39    1.31   0
  14   4   6   15.27    0.69   0
  14   4   7    8.28    0.77   0
  15  -6  -7   21.83    1.35   0
  15   0  -4    3.45    0.46   0
  15   4   5   19.42    0.60   0
  15   4   7    0.92    0.54   0
  16   0  -4    6.73    0.62   0
  16   4   8    6.06    0.80   0
  17   4   8   22.89    1.02   0
  18   0  -4  218.06    1.74   0
  18   4   8   18.88    0.98   0
  20   4   5   30.29    0.66   0
  22  -3  -6   20.86    1.10   0
 -11  -6   9    3.88    0.80   0
 -11  -5   6  130.78    1.18   0
 -10  -5   3   33.92    0.37   0
 -10  -5  10   52.66    1.44   0
  -8  -2   8  230.54    1.87   0
  -7 -10   0    2.32    0.44   0
  -7  -2  10   20.35    0.99   0
  -5  -7  -2  195.34    1.28   0
  -5   0   6  324.13    1.92   0
  -4  -3  -1   79.06    0.50   0
  -3  -8  -3    4.53    0.51   0
  -3  -7  -3   27.23    0.76   0
  -2   1   9   40.67    1.19   0
  -1   1  10   20.61    0.95   0
   0  -9  -4   27.89    1.15   0
   0  -3  -3  144.51    1.00   0
   0   1  11    1.70    0.81   0
   2   2  10  209.87    2.35   0
   3  -9  -5    6.55    0.84   0
   3  -6  -5   40.26    1.11   0
   3  -3  -4   18.86    0.57   0
   5   3   5   98.49    1.00   0
   5   3   7   11.57    0.66   0
   5   3   8   34.59    1.09   0
   6   3   9   -0.88    0.69   0
   7  -7  -6   35.20    1.28   0
   7  -3  -5    2.75    0.49   0
   7   3   3    8.17    0.39   0
   7   3  10   26.57    1.33   0
   8  -5  -6   97.01    1.41   0
   9   3   2    9.12    0.25   0
   9   3  11   -0.16    1.10   0
  10   3  11   -1.71    0.92   0
  11  -4  -6   -0.67    0.85   0
  11  -2  -5  424.13    2.36   0
  12   4   7   43.89    1.00   0
  13   4   5   11.09    0.55   0
  13   4   6   74.81    1.00   0
  13   4   7    0.65    0.54   0
  13   4   8   11.97    0.91   0
  14   4   5   24.42    0.58   0
  14   4   8    3.84    0.79   0
  15  -3  -6    1.37    0.67   0
  15   4   8    1.89    0.65   0
  16  -3  -6    7.68    0.77   0
  17  -3  -6    4.23    0.79   0
  17   4   4  232.88    1.26   0
  18  -3  -6   32.09    1.09   0
  18   4   4  230.78    1.24   0
  19  -3  -6  107.22    1.71   0
  21   4   5    7.76    0.45   0
  22   3   1   33.27    0.30   0
 -11  -6   4   42.12    0.49   0
 -11  -5   5    0.06    0.34   0
 -11  -5   8   55.44    1.01   0
 -10  -4   4   54.08    0.60   0
  -9  -3   4  146.75    0.94   0
  -8 -10   1   -0.04    0.39   0
  -8  -3  11    7.42    0.92   0
  -8  -2   9    4.79    0.67   0
  -7  -2  11   -0.66    1.00   0
  -7  -1   6   21.07    0.63   0
  -7  -1   7    0.57    0.51   0
  -7  -1   8    1.65    0.79   0
  -6  -9  -1   -0.46    0.50   0
  -6  -2  12    7.49    1.28   0
  -5  -1  11    0.49    0.85   0
  -3   0  11    1.88    0.81   0
  -3   1   6   65.74    1.03   0
  -3   1   7   28.93    0.91   0
  -2  -5  -3   31.85    0.62   0
  -2  -3  -2  732.58    1.82   0
  -2   0  12   15.74    1.11   0
  -1  -4  -3  299.91    1.47   0
   0  -8  -4   -0.09    0.86   0
   0  -7  -4    5.40    0.78   0
   0   2   7  169.95    1.53   0
   1   1  12   -1.41    0.90   0
   1   2   4  285.74    1.42   0
   1   2   9   13.00    0.80   0
   2   2   3  290.66    1.24   0
   3  -8  -5    3.81    0.73   0
   3  -7  -5    3.00    0.65   0
   3   2  11    4.25    0.88   0
   4  -9  -5    1.20    1.01   0
   4  -5  -5   62.70    1.04   0
   4   3   6   75.34    1.09   0
   5   2  12    6.66    1.04   0
   5   3   9    7.02    0.93   0
   6   3  10    5.86    1.03   0
   8  -8  -6   16.72    1.08   0
   8  -7  -6   48.15    1.42   0
   8   3  11   -0.62    1.06   0
  10  -5  -6   96.02    1.62   0
  11   4   6   27.63    0.78   0
  12  -4  -6   11.90    0.78   0
  12   4   5   39.62    0.75   0
  12   4   8    8.12    0.83   0
  15   4   4   62.47    0.73   0
  15   4   9   -0.19    0.71   0
  19   4   4   64.42    0.69   0
 -12  -7   7    1.51    0.54   0
 -11  -5   9    9.69    0.72   0
 -10  -4  10   17.11    1.09   0
  -9  -3  10   10.02    0.85   0
  -8  -2   4  102.48    0.84   0
  -8  -2  10   36.65    1.26   0
  -5   0   9    1.23    0.62   0
  -4  -9  -2  130.80    1.43   0
  -4   0  11   -1.31    0.97   0
  -3  -4  -2  103.94    0.82   0
  -3   0   2 4964.38    3.97   0
  -3   1   8   33.03    0.91   0
  -3   1   9    9.72    0.95   0
  -1 -10  -3   17.41    1.07   0
  -1   1  11    6.16    0.87   0
   0   1  12    4.98    0.96   0
   0   2   5   83.75    1.01   0
   0   2   8    0.00    0.61   0
   2   2  11   17.27    1.25   0
   4  -8  -5   11.99    1.06   0
   4  -6  -5   19.71    0.82   0
   4  -3  -4  254.34    1.60   0
   4   2  12   21.38    1.23   0
   4   3   8    0.57    0.65   0
   5  -1  -3    2.94    0.35   0
   5   0  -2 1776.98    2.50   0
   5   2   1   18.53    0.24   0
   6  -2  -4  200.04    1.34   0
   9  -7  -6   52.47    1.32   0
  10  -6  -6   39.28    1.30   0
  10   1  -2    6.79    0.28   0
  11  -5  -6  125.79    1.68   0
  11   4   8    9.57    0.69   0
  12   3   1    0.17    0.09   0
  12   4   9   46.74    1.34   0
  13   2  -1  166.35    0.71   0
  14  -2  -5   82.06    1.33   0
  15  -4  -6   91.35    1.52   0
  19  -4  -6    8.89    1.15   0
  20  -4  -6    0.18    0.87   0
  21  -2  -5    8.44    0.99   0
  24  -1  -4    0.52    0.98   0
 -12  -7   6   -0.57    0.46   0
 -11  -4   6    0.20    0.50   0
 -11  -4   8   30.22    0.95   0
 -10  -3   8    2.19    0.61   0
 -10  -3   9    9.19    0.90   0
  -9  -2   6    5.18    0.61   0
  -9  -2   7    0.71    0.49   0
  -9  -2   8  124.81    1.44   0
  -7  -1  10    0.81    0.91   0
  -6  -8  -1    1.44    0.47   0
  -6  -6  -1    9.28    0.36   0
  -6  -1   3   28.36    0.45   0
  -6  -1  11    0.38    0.85   0
  -6   0   7   -0.38    0.67   0
  -6   0   8   36.29    1.06   0
  -5 -10  -1   -0.10    0.50   0
  -5  -1  12   39.83    1.46   0
  -3 -10  -2    1.52    0.75   0
  -3   0  12    5.55    0.95   0
  -2  -8  -3    9.75    0.61   0
  -2  -7  -3   64.60    1.01   0
  -2  -6  -3   34.26    0.69   0
  -1   1  12    7.64    1.18   0
  -1   2   7  114.15    1.42   0
   1  -6  -4    1.18    0.72   0
   3   2   2  379.27    1.14   0
   3   3   6  192.50    1.57   0
   3   3   7    1.94    0.58   0
   3   3   8    1.21    0.87   0
   5  -9  -5    2.98    0.84   0
   6   3   3    5.17    0.42   0
   6   3  11   17.87    1.07   0
   7  -2  -4   25.34    0.73   0
   9   4   7   22.82    0.90   0
  10  -8  -6    0.79    0.94   0
  10  -7  -6   67.79    1.49   0
  10  -3  -5   -0.53    0.69   0
  10   0  -3   -0.74    0.47   0
  10   4   8   15.06    0.80   0
  11  -7  -6    3.05    1.09   0
  11  -6  -6    5.95    0.84   0
  11  -1  -4    3.95    0.49   0
  12  -5  -6   93.34    1.54   0
  13  -5  -6    2.37    0.80   0
  13   4   4   17.65    0.47   0
  14  -5  -6   -2.22    0.96   0
  15  -2  -5   11.22    0.70   0
  16  -2  -5    2.55    0.66   0
  18  -2  -5   51.74    1.12   0
  20  -5  -6   36.29    1.59   0
  23  -1  -4    0.06    0.83   0
  26   2   0   46.46    0.81   0
 -12  -8   6   21.22    0.68   0
 -11  -4   9   41.63    1.18   0
  -8  -2  11    1.08    0.82   0
  -8  -1   7    2.00    0.53   0
  -8  -1   8   37.03    1.07   0
  -7  -9   0   81.56    0.90   0
  -6  -7  -1   23.66    0.52   0
  -6  -1  12   42.75    1.61   0
  -6   0   6  696.85    2.71   0
  -6   0   9   -0.09    0.82   0
  -5   0  11   -1.84    0.95   0
  -4  -7  -2  397.90    1.94   0
  -4   0  12    4.02    1.31   0
  -4   1   6    0.85    0.64   0
  -4   1   7    8.53    0.60   0
  -4   1   8   19.96    0.81   0
  -3   1  10  150.08    1.90   0
  -1   2   6  308.66    1.86   0
  -1   2   8    0.16    0.61   0
   0  -2  -2 3448.22    3.67   0
   1  -7  -4  132.00    1.45   0
   1  -3  -3   58.06    0.72   0
   1   1   1 2239.06    1.97   0
   1   2  11   20.49    1.09   0
   2  -9  -4    7.93    0.99   0
   3 -10  -4   31.93    1.21   0
   3  -4  -4   76.91    0.96   0
   3   3   9    3.37    0.73   0
   4   3  10    8.18    0.89   0
   5  -8  -5    1.80    0.80   0
   5  -6  -5   53.54    1.10   0
   5   3  11    4.76    0.93   0
   6  -5  -5    5.19    0.60   0
   6  -1  -3   26.79    0.64   0
   8  -4  -5   15.32    0.84   0
   8   3   2   25.24    0.37   0
   8   4   7    6.63    0.72   0
   9   4   6   65.02    0.94   0
   9   4   8    0.38    0.63   0
   9   4   9    0.99    0.96   0
  10   4   5   16.87    0.51   0
  11   1  -2  573.41    1.64   0
  11   4  10    9.10    0.97   0
  12  -8  -6   15.57    1.19   0
  12  -7  -6   -0.32    0.86   0
  12  -6  -6   12.57    0.94   0
  12  -1  -4  166.82    1.34   0
  12   4   4  170.42    1.12   0
  13  -7  -6    9.42    1.31   0
  13  -6  -6   83.04    1.60   0
  14   2  -1  210.35    0.86   0
  15  -5  -6    0.99    0.80   0
  16  -5  -6    1.47    0.84   0
  17  -5  -6   49.95    1.38   0
  18  -5  -6   35.51    1.31   0
  19  -5  -6   -0.10    0.93   0
  20   2  -1    3.54    0.32   0
  22  -1  -4    4.11    0.71   0
  22   4   4    1.35    0.32   0
  23  -3  -5    0.25    1.06   0
  23   0  -3    0.64    0.73   0
 -12  -5   7   12.15    0.63   0
 -12  -5   8  117.97    1.47   0
 -11  -5   4  160.38    0.90   0
 -11  -4   5  109.25    0.97   0
 -11  -4  10    4.23    0.94   0
 -10  -3  10   62.55    1.34   0
  -9  -2   5    4.07    0.42   0
  -6   0  10   84.37    1.66   0
  -4  -2   0    0.40    0.08   0
  -3   1  11   -0.14    0.81   0
  -2   1   3   25.91    0.49   0
  -2   1  12   10.83    1.04   0
  -1   2   5   60.47    0.93   0
  -1   2  10   -0.60    0.93   0
   0   2   4   51.78    0.71   0
   1   2   3  233.27    1.13   0
   2   3   7   70.16    1.11   0
   2   3   9    9.46    0.95   0
   3   3  10   -0.64    0.76   0
   4 -10  -4   74.56    1.74   0
   4   3  11   22.17    1.34   0
   5  -3  -4  112.28    1.10   0
   6  -7  -5    1.35    0.90   0
   7  -9  -5    1.72    0.88   0
   8   4   6   96.36    1.12   0
   8   4   8   13.86    0.79   0
   9  -4  -5    1.35    0.77   0
   9   4  10    2.87    1.03   0
  10   4  10    1.69    0.80   0
  11   0  -3    0.27    0.37   0
  11   4   4   87.48    0.86   0
  13  -1  -4   46.21    0.82   0
  14  -7  -6    8.57    1.04   0
  14  -1  -4   29.40    0.74   0
  15  -7  -6    0.79    0.94   0
  16  -7  -6    9.84    1.14   0
  16   2  -1    1.94    0.24   0
  17  -6  -6   44.26    1.45   0
  17   2  -1    0.80    0.30   0
  18  -6  -6   10.27    1.13   0
  18  -1  -4  143.91    1.58   0
  18   2  -1    7.88    0.35   0
  19  -1  -4  118.04    1.55   0
  20  -1  -4    5.47    0.67   0
  21  -3  -5    6.59    1.01   0
  21   3   1   11.40    0.23   0
  22  -3  -5   17.10    1.07   0
  22   0  -3   -0.42    0.66   0
  25  -2  -4    0.79    1.04   0
 -12  -7   5    7.66    0.35   0
 -12  -6   5   46.51    0.65   0
 -12  -5   6   93.63    1.00   0
 -12  -5   9   32.52    0.98   0
 -11  -3   7   -0.13    0.62   0
 -10  -3  11   -0.52    1.00   0
 -10  -2   8   16.58    0.91   0
  -9  -3   3  220.64    0.95   0
  -9  -2  11    0.45    1.01   0
  -8  -9   1   16.46    0.50   0
  -8  -3   2  195.32    0.66   0
  -8  -1   5   40.26    0.80   0
  -8  -1  10    0.08    0.76   0
  -7  -1  12   19.49    1.41   0
  -7   0   7   -0.15    0.70   0
  -7   0   8   -0.99    0.76   0
  -5   0  12    8.80    1.23   0
  -5   1   8   59.10    1.23   0
  -4 -10  -1    1.40    0.65   0
  -4   1  10   67.58    1.41   0
  -3  -5  -2    6.26    0.45   0
  -2  -2  -1  860.24    1.41   0
  -2   2   9   18.03    0.87   0
  -1  -8  -3    9.22    0.64   0
  -1  -7  -3    3.17    0.70   0
  -1  -6  -3    0.65    0.46   0
  -1   1   2 1078.18    1.95   0
  -1   2  11    0.49    1.06   0
   0  -9  -3    7.39    0.84   0
   1 -10  -3   14.72    1.10   0
   2   3   6  136.40    1.31   0
   2   3  10    9.74    1.11   0
   3  -9  -4   -0.89    0.74   0
   6  -3  -4  297.64    1.82   0
   6   0  -2   39.92    0.47   0
   7  -8  -5   10.13    0.95   0
   7  -7  -5    0.05    0.87   0
   7  -6  -5    1.29    0.64   0
   7   4   6   53.10    0.99   0
   7   4   8   99.03    1.40   0
   8  -9  -5   -0.34    0.92   0
   8  -5  -5    8.91    0.71   0
   8   4  10    1.87    0.99   0
  10  -4  -5    2.31    0.63   0
  12   0  -3   -0.37    0.37   0
  12   1  -2   18.58    0.38   0
  13   0  -3   -0.53    0.49   0
  14  -3  -5    5.85    0.68   0
  15  -3  -5    1.30    0.67   0
  16  -3  -5    2.27    0.87   0
  16  -1  -4   49.23    0.90   0
  16   4   3   10.44    0.31   0
  17  -3  -5   16.53    1.01   0
  17  -1  -4  151.53    1.47   0
  17   4   3    7.78    0.29   0
  19  -3  -5    2.61    0.83   0
  20  -3  -5   14.02    0.92   0
  24  -2  -4   19.10    1.14   0
 -12  -8   5   12.58    0.39   0
 -12  -4   8    3.20    0.79   0
 -11  -3   6  210.17    1.52   0
 -10  -2   9   46.53    1.09   0
  -9  -1   8   52.14    1.23   0
  -8  -2   3    0.06    0.29   0
  -8  -1  11    3.47    0.82   0
  -7  -8   0   30.62    0.57   0
  -7   0   6  305.32    1.91   0
  -7   0  10  144.78    2.00   0
  -5  -5  -1    5.14    0.33   0
  -5   1   7    0.19    0.50   0
  -5   1   9    6.36    0.70   0
  -4   1  11    1.73    0.80   0
  -3  -8  -2    4.87    0.60   0
  -3   1  12   19.25    1.24   0
  -2   0   1   -0.07    0.24   0
  -1  -3  -2 1141.09    2.32   0
   1   3   7   -0.44    0.51   0
   1   3   8   21.41    0.87   0
   1   3   9    1.72    0.68   0
   2   3   5  496.63    2.21   0
   3  -7  -4   65.92    1.28   0
   3  -6  -4  137.13    1.56   0
   4  -9  -4    5.64    1.02   0
   4  -2  -3    2.76    0.42   0
   5 -10  -4   69.31    1.62   0
   5   3   3  114.51    0.82   0
   6   4   7   67.67    1.11   0
   7  -1  -3  120.35    0.95   0
   7   4  10   -1.09    0.77   0
   8  -8  -5   15.07    0.99   0
   9  -8  -5    3.57    1.13   0
   9  -5  -5   98.19    1.39   0
  10  -9  -5    2.56    0.99   0
  10  -2  -4   13.46    0.69   0
  10   4   4   66.31    0.72   0
  13   1  -2   21.69    0.42   0
  14   0  -3   -0.08    0.50   0
  15   0  -3   -0.34    0.51   0
  15   4   3  163.61    0.84   0
  18   4   3    0.75    0.21   0
  19   1  -2   39.85    0.74   0
  23  -2  -4    9.48    1.04   0
  25   3   2   53.57    0.50   0
 -13  -6   8    7.64    0.71   0
 -12  -4  10    6.59    0.98   0
 -10  -4   3    0.39    0.18   0
  -9  -2   4    7.08    0.46   0
  -9  -1   7    3.93    0.53   0
  -9  -1   9    0.97    0.63   0
  -9  -1  10   12.44    1.11   0
  -7 -10   1    0.96    0.46   0
  -7  -7   0   70.81    0.67   0
  -7  -6   0  140.35    0.76   0
  -6   0   4   33.69    0.70   0
  -6   0  12    0.47    0.94   0
  -5  -8  -1   37.06    0.77   0
  -5   0   3    0.18    0.43   0
  -5   1   6    2.46    0.49   0
  -3  -7  -2  370.98    1.96   0
  -3  -6  -2   33.05    0.71   0
  -3   2   8   33.89    0.95   0
  -3   2   9   -0.37    0.69   0
  -2  -9  -2    0.70    0.70   0
  -2  -4  -2  642.97    1.90   0
  -2   2   5  173.63    1.38   0
  -1 -10  -2  109.43    1.66   0
  -1   2   4   57.79    0.75   0
   0  -5  -3  693.60    2.48   0
   0   3   8  109.79    1.54   0
   1  -9  -3    1.92    0.80   0
   1   3   6  138.50    1.32   0
   2 -10  -3    1.10    0.97   0
   2   2   2    0.67    0.36   0
   2   3  11   -0.10    0.81   0
   3  -1  -2  458.77    1.36   0
   3   3   4  256.18    1.39   0
   4  -8  -4   21.30    1.07   0
   5  -4  -4  393.76    2.10   0
   5   4   8   27.99    1.10   0
   5   4   9    2.97    0.90   0
   6   4   6  111.94    1.22   0
   6   4  10   -0.19    0.77   0
   7   3   2  141.82    0.73   0
   7   4   5   68.83    0.98   0
   7   4  11    4.06    1.13   0
   9  -6  -5   33.65    1.01   0
   9   4   4   74.65    0.82   0
  11  -2  -4   93.43    1.18   0
  14  -4  -5    7.03    0.90   0
  14   1  -2  412.69    1.57   0
  16   0  -3    1.54    0.41   0
  17  -4  -5   15.75    1.16   0
  17   0  -3    0.80    0.39   0
  17   1  -2   49.23    0.75   0
  18  -4  -5    5.29    1.02   0
  19   4   3    2.66    0.21   0
  21  -2  -4   25.52    1.06   0
  23   4   4   11.36    0.33   0
  24   2   0    0.35    0.44   0
 -13  -7   7    3.36    0.61   0
 -13  -5   8   25.78    0.91   0
 -13  -5   9   57.85    1.25   0
 -12  -5   5   29.94    0.56   0
 -10  -9   3   12.72    0.29   0
 -10  -2  11    1.54    0.87   0
  -9  -9   2   33.56    0.50   0
  -9  -1  11    1.31    1.07   0
  -8   0   8   -0.85    0.63   0
  -8   0   9    3.16    0.86   0
  -7   0   5    0.50    0.62   0
  -7   0  11   -0.55    0.82   0
  -6   1   9   10.11    0.79   0
  -5   1  11    0.22    0.87   0
  -3   2  10    3.47    0.80   0
   0   3   9   18.52    0.91   0
   0   3  10   10.13    1.12   0
   1   3  11   -0.12    0.87   0
   4  -7  -4   18.38    0.81   0
   4  -6  -4   84.83    1.19   0
   4   4   8   77.96    1.43   0
   5   4  10    0.43    0.80   0
   6  -9  -4   28.61    1.28   0
   6  -4  -4  193.16    1.62   0
   6   4  11    5.33    1.16   0
   7   0  -2  846.90    1.94   0
   8  -1  -3   15.23    0.49   0
  10  -6  -5   74.38    1.38   0
  11  -8  -5    5.71    0.97   0
  12  -2  -4    0.42    0.50   0
  13  -2  -4  172.92    1.59   0
  13   4   3   13.48    0.34   0
  14  -8  -5    9.19    1.31   0
  14  -5  -5   97.29    1.68   0
  19  -5  -5    8.84    1.18   0
  20  -2  -4    2.30    0.70   0
  21  -5  -5    7.39    1.08   0
  24  -3  -4    1.00    1.05   0
  25   0  -2    2.35    0.81   0
 -11  -4   4  173.94    0.98   0
 -11  -2   7   94.17    1.32   0
 -11  -2   8   85.20    1.26   0
 -11  -2   9    3.29    0.72   0
 -10  -2   5   23.47    0.59   0
 -10  -1   9    8.87    0.93   0
  -8   0   7    0.54    0.53   0
  -8   0  10  140.15    1.88   0
  -7  -1   3  111.50    0.77   0
  -6   1  10   21.61    1.04   0
  -5 -10   0    1.28    0.58   0
  -4  -9  -1    0.27    0.46   0
  -4   2   8   31.79    0.94   0
  -3 -10  -1   19.44    0.78   0
  -3  -3  -1  137.42    0.69   0
  -3   1   3  396.24    1.48   0
  -3   2  11    0.91    0.88   0
  -2  -8  -2    0.59    0.61   0
  -1   3   8  106.33    1.57   0
  -1   3   9   -1.54    0.93   0
   0 -10  -2  165.01    2.02   0
   0   3   6  201.96    1.57   0
   0   3  11    3.35    1.10   0
   1  -8  -3   26.75    1.00   0
   1  -5  -3   68.54    1.03   0
   2  -9  -3    3.43    0.95   0
   2   3   4  156.20    1.20   0
   3 -10  -3    2.91    0.82   0
   3  -3  -3    1.32    0.41   0
   4   4   7   14.63    0.76   0
   4   4   9   18.28    0.90   0
   5  -7  -4    9.81    0.92   0
   5  -5  -4  107.22    1.25   0
   5   4  11    6.79    0.99   0
   7  -9  -4   36.19    1.41   0
   9  -3  -4  150.14    1.47   0
   9  -1  -3   78.41    0.91   0
  12  -7  -5    8.01    0.91   0
  12  -6  -5   43.57    1.20   0
  12   4   3   58.31    0.57   0
  12   5   8   48.72    1.21   0
  13  -7  -5    4.89    0.90   0
  13  -6  -5   27.41    1.10   0
  14  -7  -5    5.48    0.94   0
  14  -6  -5    1.19    0.79   0
  14  -2  -4  441.07    2.39   0
  14   5   7    0.18    0.63   0
  14   5   8    0.10    0.61   0
  15  -7  -5   -0.49    1.15   0
  15  -5  -5  103.12    1.64   0
  15  -2  -4   47.08    0.95   0
  16  -7  -5    1.52    1.15   0
  16  -2  -4   25.24    0.82   0
  16   5   7    3.48    0.70   0
  16   5   8    9.96    0.76   0
  17  -7  -5   -1.95    1.16   0
  17  -6  -5    4.68    1.14   0
  17  -5  -5    0.60    0.78   0
  17  -2  -4    0.38    0.60   0
  18  -6  -5   -0.16    0.92   0
  19  -6  -5   -1.18    0.92   0
  23  -3  -4    9.94    0.94   0
  23  -1  -3    6.20    0.71   0
 -13  -7   6   10.67    0.55   0
 -13  -6   6   88.31    0.98   0
 -13  -4   8  185.04    1.77   0
 -12  -3   7   46.24    0.87   0
 -12  -3  10   80.78    1.51   0
 -11  -2  11    0.24    1.12   0
 -10  -1  10    9.42    0.90   0
  -8 -10   2    0.27    0.41   0
  -8  -8   1   31.21    0.49   0
  -8   0  11   -0.06    0.85   0
  -6   1  11    0.04    0.82   0
  -4   2   7   13.70    0.68   0
  -4   2  10    8.80    0.88   0
  -3   2   5    4.38    0.64   0
  -3   2  12    1.40    0.98   0
  -1   3   7   12.05    0.66   0
   0   3  12   33.43    1.57   0
   2  -4  -3   97.23    0.98   0
   3   0  -1    0.25    0.18   0
   3   4   7    0.58    0.74   0
   3   4   9    5.04    0.77   0
   3   4  10  171.73    2.35   0
   4 -10  -3   -0.08    0.87   0
   4   4  11   32.79    1.38   0
   6  -8  -4    0.78    0.75   0
   6  -5  -4   86.77    1.16   0
   6  -2  -3    4.34    0.57   0
  10  -3  -4   29.23    0.75   0
  10  -1  -3  505.76    2.05   0
  11   5   8   34.88    1.12   0
  11   5   9    0.19    0.90   0
  12   5   7    4.29    0.74   0
  12   5   9    9.78    0.86   0
  18   5   7    7.58    0.60   0
  20   4   3    7.28    0.20   0
  21  -3  -4   97.71    1.79   0
  22  -1  -3    1.94    0.60   0
 -13  -4   7    4.69    0.62   0
 -13  -4  10   33.89    1.12   0
 -12  -4   5    5.33    0.45   0
 -11  -2   6    8.71    0.53   0
 -10  -1  11    1.09    0.87   0
  -9   0   8    2.79    0.66   0
  -9   0   9    0.58    0.68   0
  -9   0  10   56.61    1.47   0
  -7   1   7    0.22    0.70   0
  -7   1  10    1.15    0.78   0
  -6   1  12   37.45    1.46   0
  -5   2   9    3.47    0.71   0
  -4   2   6   38.59    0.81   0
  -2  -7  -2  208.65    1.51   0
  -2   2   4  176.50    1.20   0
  -2   3   8  183.11    1.92   0
  -2   3   9    2.04    0.70   0
  -2   3  10   80.70    1.70   0
  -1  -4  -2 2210.23    3.65   0
   0  -3  -2   37.65    0.53   0
   0   3   5    2.42    0.59   0
   1 -10  -2   94.76    1.65   0
   2   4   9   38.38    1.24   0
   3  -9  -3   10.75    0.83   0
   4  -1  -2  205.18    0.98   0
   4   2   1  189.25    0.60   0
   5 -10  -3   13.47    1.18   0
   5   4   5    2.43    0.45   0
   6   3   2   45.62    0.48   0
   7  -8  -4   11.48    0.90   0
   7  -5  -4  104.96    1.42   0
   7   4   4   92.18    0.87   0
   8  -8  -4   10.39    1.08   0
   8   0  -2  241.48    1.09   0
   9  -9  -4   31.57    1.32   0
  10  -9  -4   59.01    1.86   0
  10   5   7   -0.06    0.66   0
  10   5   8   38.00    1.00   0
  10   5   9    0.07    0.74   0
  11  -3  -4   95.53    1.19   0
  11  -1  -3   39.74    0.81   0
  12  -3  -4  111.94    1.42   0
  13   5   6   95.22    1.18   0
  14   5   6   25.75    0.74   0
  16   5   6    5.55    0.54   0
  17   5   6   26.37    0.75   0
  18   5   6   47.83    0.89   0
  20  -3  -4   84.27    1.44   0
  22  -4  -4   39.21    1.46   0
  23  -4  -4   42.66    1.38   0
 -14  -6   8    0.54    0.69   0
 -13  -3   9    0.04    0.81   0
 -12  -2   8   24.31    1.01   0
 -12  -2   9   10.82    0.77   0
 -11  -1   9   23.67    1.14   0
  -9   0  11   -0.13    0.84   0
  -8   0   5    0.66    0.62   0
  -7   1  11   -0.86    0.84   0
  -6  -8   0   77.92    0.87   0
  -6   1   5  186.14    1.37   0
  -5   1   4  115.91    1.00   0
  -5   2  11    4.28    1.14   0
  -3  -9  -1   -0.45    0.61   0
  -2   1   2 1830.21    2.59   0
  -2   3  11    2.05    0.85   0
   0  -9  -2   46.29    1.16   0
   2  -6  -3  284.07    1.95   0
   2  -2  -2  478.93    1.56   0
   2   4   7   14.74    0.74   0
   2   4  10   53.99    1.42   0
   2   4  11    2.07    1.15   0
   3  -8  -3    7.28    0.94   0
   3  -4  -3    1.45    0.44   0
   6 -10  -3    9.10    1.00   0
   7  -6  -4   35.14    0.97   0
   7  -2  -3  275.31    1.56   0
   8  -7  -4  103.65    1.72   0
   8  -5  -4    6.09    0.77   0
   8   5   8   41.81    1.18   0
   8   5   9    1.61    0.76   0
   8   5  10   59.59    1.65   0
   9  -4  -4    8.51    0.61   0
  10   4   3    1.08    0.29   0
  11   5   6   20.73    0.73   0
  12  -9  -4   17.78    1.43   0
  12  -1  -3    3.38    0.46   0
  12   5   6   48.89    0.84   0
  13  -3  -4   12.72    0.68   0
  15  -3  -4   11.21    0.74   0
  16  -3  -4   60.46    1.15   0
  17  -3  -4  154.51    1.73   0
  19  -1  -3   71.40    1.12   0
  19   3   1    0.45    0.18   0
  22  -5  -4   22.46    1.46   0
  22   2   0   47.31    0.69   0
  26  -1  -2   15.72    1.01   0
 -14  -5   8   11.85    0.80   0
 -14  -5   9    3.64    0.68   0
 -13  -4   6    3.06    0.50   0
 -13  -3   8  103.46    1.34   0
 -13  -3  10   68.87    1.44   0
 -12  -6   4   82.60    0.56   0
 -12  -2  11    0.54    0.90   0
 -11  -6   3   13.31    0.16   0
 -11  -1   8  229.51    1.99   0
 -11  -1  10   24.56    1.05   0
 -11  -1  11    7.10    1.13   0
 -10  -2   4   15.35    0.52   0
  -9   0   6    2.45    0.71   0
  -8  -7   1    5.80    0.30   0
  -8  -5   1    4.95    0.13   0
  -8   1   9    1.72    0.70   0
  -8   1  10   -0.91    0.81   0
  -7  -9   1   -0.16    0.39   0
  -7   1  12   15.75    1.18   0
  -6 -10   1   -1.12    0.50   0
  -5   2  12   -1.06    1.22   0
  -4 -10   0   19.80    0.72   0
  -4  -7  -1    4.28    0.51   0
  -4  -5  -1  106.38    0.76   0
  -4   2   5   46.14    0.91   0
  -3   3   8  105.25    1.58   0
  -3   3   9    2.72    0.72   0
  -1  -5  -2   46.56    0.77   0
  -1   2   3    4.72    0.37   0
   1   2   2  722.70    1.66   0
   1   4   8   17.07    0.88   0
   1   4   9    7.88    0.80   0
   1   4  10   51.66    1.38   0
   1   4  11    3.48    1.14   0
   2 -10  -2   30.81    1.09   0
   4   4   5  187.82    1.40   0
   6   4   4  161.82    1.13   0
   7   5   9    0.06    0.73   0
   7   5  10   61.53    1.49   0
   8  -6  -4    0.92    0.63   0
   8   5   7    9.20    0.81   0
   9  -7  -4  115.54    1.65   0
   9  -5  -4   21.49    0.82   0
   9   0  -2 1730.87    2.96   0
  10  -8  -4   17.08    1.03   0
  11  -8  -4    9.12    1.14   0
  12  -8  -4   13.66    1.22   0
  12  -4  -4  509.82    2.87   0
  13  -1  -3   24.34    0.64   0
  14  -1  -3   86.72    1.03   0
  15  -1  -3  162.65    1.37   0
  18  -4  -4    1.33    0.95   0
  19  -4  -4    5.89    0.84   0
  20   5   6    8.34    0.57   0
  23  -2  -3    2.19    0.73   0
  25  -3  -3    0.11    1.05   0
  25  -1  -2    0.34    0.84   0
  26   2   1    5.54    0.57   0
 -14  -6   7    0.51    0.60   0
 -14  -4   9    6.53    0.85   0
 -13  -3   7   10.82    0.69   0
 -11  -3   4  103.48    0.84   0
 -11  -1   7   40.66    0.91   0
 -10   0  10  101.04    1.70   0
  -9  -2   3   52.72    0.58   0
  -8   1   7    1.02    0.56   0
  -8   1  11    3.46    0.92   0
  -6  -7   0  101.64    0.86   0
  -6   2  11    2.26    0.90   0
  -3   2   4  943.15    2.68   0
  -3   3   7   68.41    1.18   0
  -1 -10  -1    8.03    0.72   0
   0  -8  -2   24.29    0.95   0
   0   1   1   37.47    0.33   0
   0   4   8   21.39    1.03   0
   0   4   9   19.41    0.92   0
   0   4  10   42.26    1.42   0
   1   4   7   34.47    0.90   0
   2   4   6    3.34    0.57   0
   3 -10  -2    6.74    1.03   0
   3  -7  -3    0.12    0.63   0
   3  -6  -3  150.93    1.42   0
   3  -5  -3    3.77    0.52   0
   4  -8  -3   -0.12    0.66   0
   5  -1  -2  796.70    1.94   0
   6  -9  -3   14.70    1.14   0
   6   5   8   15.46    0.94   0
   6   5   9    2.33    0.78   0
   7   5   7    2.66    0.75   0
   8  -2  -3   -0.63    0.42   0
   9   4   3   32.16    0.49   0
   9   5   6   36.65    0.87   0
  10   0  -2  331.25    1.42   0
  11  -5  -4  152.05    1.68   0
  12  -7  -4   64.06    1.59   0
  12  -5  -4   55.72    1.31   0
  13  -4  -4   80.08    1.27   0
  14  -8  -4   58.12    1.64   0
  14   5   5    2.73    0.43   0
  15   5   5   87.82    0.95   0
  16  -8  -4    0.79    1.00   0
  16   5   5    6.05    0.46   0
  17  -7  -4   21.10    1.45   0
  18  -5  -4   13.44    1.23   0
  19  -6  -4    0.68    1.14   0
  20   0  -2   15.28    0.63   0
  26   0  -1   -0.38    0.78   0
 -14  -7   7    3.31    0.62   0
 -13  -6   5   30.54    0.52   0
 -13  -2   9    0.25    0.82   0
 -12  -7   4   63.84    0.33   0
 -12  -5   4   57.83    0.54   0
 -12  -3   5   22.66    0.63   0
 -12  -1   9    8.64    1.01   0
 -10   0   7    0.85    0.59   0
  -9  -8   2   76.69    0.62   0
  -9   1   9    0.92    0.90   0
  -9   1  10   11.35    1.12   0
  -8  -6   1    0.80    0.20   0
  -7   2   9   14.67    1.12   0
  -7   2  10   23.69    1.25   0
  -4   3   8    3.65    0.89   0
  -4   3   9    1.42    0.71   0
  -4   3  10   72.17    1.53   0
  -4   3  11   -0.08    1.15   0
  -3  -8  -1   16.08    0.58   0
  -2  -9  -1    0.14    0.54   0
  -1  -2  -1   81.74    0.51   0
   0   3   4   77.46    0.86   0
   0   4  11    2.39    0.99   0
   1  -3  -2   11.41    0.41   0
   2   3   3   24.05    0.58   0
   3   4   5    2.96    0.48   0
   5  -8  -3    3.74    0.70   0
   5   3   2    5.36    0.32   0
   5   4   4    7.36    0.42   0
   5   5   8   22.47    1.06   0
   6   5   7   82.81    1.36   0
   7  -9  -3    4.86    0.90   0
   8   5   6    6.99    0.54   0
  12   5   5   57.87    0.85   0
  13  -7  -4    1.37    0.82   0
  13  -6  -4   60.84    1.34   0
  13  -5  -4    4.27    0.74   0
  13   5   5   20.44    0.52   0
  14  -7  -4   -0.00    0.81   0
  14  -6  -4   44.04    1.24   0
  14  -5  -4    1.15    0.72   0
  15  -7  -4    1.62    0.91   0
  15  -6  -4   69.57    1.45   0
  15  -5  -4   34.76    1.07   0
  16  -7  -4    6.26    1.00   0
  16  -6  -4   58.82    1.39   0
  16  -5  -4   52.06    1.27   0
  17  -5  -4   34.03    1.15   0
  17   5   5    3.90    0.42   0
  18   3   1    1.05    0.18   0
  20  -2  -3    2.16    0.68   0
  23  -3  -3    3.73    0.81   0
  24  -1  -2    0.87    0.60   0
  26  -2  -2   -0.26    0.99   0
 -14  -3   9    4.80    0.86   0
 -14  -3  10   53.48    1.33   0
 -13  -3   6    3.97    0.55   0
 -13  -2   8    0.14    0.64   0
 -12  -1   8  126.26    1.55   0
 -12  -1  11    0.49    0.91   0
 -11  -5   3    2.64    0.16   0
 -11   0   9   -0.29    0.90   0
 -11   0  11   -0.27    1.14   0
  -9   0   5   -0.46    0.62   0
  -9   1  11    1.16    0.94   0
  -7 -10   2    0.36    0.55   0
  -7   2   8  259.13    2.19   0
  -7   2  11    0.25    0.88   0
  -6  -6   0   30.87    0.47   0
  -6   2   6    6.59    0.72   0
  -5   2   5   72.50    1.02   0
  -5   3  10   30.02    1.29   0
  -4   3   7    4.50    0.83   0
  -3 -10   0   16.68    0.75   0
  -3  -4  -1   36.80    0.46   0
  -3   3   6  176.03    1.53   0
  -2   3   5   79.40    1.08   0
  -1   4   8   -0.04    0.64   0
  -1   4   9  117.48    1.74   0
  -1   4  10   22.49    1.11   0
   0 -10  -1   42.36    1.10   0
   0  -7  -2   36.10    0.79   0
   0   4   7   10.09    0.71   0
   1  -8  -2   55.41    1.18   0
   1  -1  -1  639.81    1.22   0
   1   4   6    4.77    0.58   0
   2  -9  -2    9.13    0.75   0
   4 -10  -2    0.07    0.83   0
   4   5   8   -0.09    0.93   0
   4   5   9    7.34    0.87   0
   4   5  10    2.08    0.86   0
   5  -7  -3   44.20    1.19   0
   5  -4  -3   47.10    0.80   0
   5   5   7    4.59    0.86   0
   6  -8  -3    3.65    0.75   0
   7  -3  -3   98.43    1.03   0
   7   5   6   23.01    0.83   0
   8  -9  -3    3.57    0.88   0
   8   4   3    0.72    0.30   0
   9  -9  -3   12.78    1.35   0
  10  -2  -3    1.46    0.41   0
  10   5   5    0.01    0.48   0
  11   0  -2  683.42    2.06   0
  12   0  -2   12.62    0.53   0
  16   0  -2   65.30    0.91   0
  18   5   5   -0.17    0.36   0
  22  -3  -3    1.90    0.79   0
  23  -4  -3    1.96    1.06   0
  23  -1  -2    5.07    0.69   0
  24  -4  -3    8.48    1.03   0
  25   0  -1   -0.64    0.53   0
  25   2   1   22.47    0.64   0
 -14  -3   8   18.20    0.77   0
 -13  -7   5    3.77    0.28   0
 -13  -2   7    2.90    0.70   0
 -12  -1   7   74.82    1.26   0
 -11   0   8   59.72    1.20   0
 -10   0   6   17.68    0.68   0
 -10   1  10    7.42    1.11   0
  -8  -9   2   16.05    0.48   0
  -8   2  10   35.05    1.38   0
  -7  -8   1    0.52    0.43   0
  -7   2   7   15.19    0.71   0
  -5  -8   0   15.75    0.51   0
  -5   0   2 1703.26    2.52   0
  -5   3   8    2.53    0.89   0
  -5   3   9   10.79    0.89   0
  -5   3  11    0.57    0.92   0
  -4  -9   0   42.07    0.91   0
  -4   2   4  264.52    1.56   0
  -3  -7  -1    4.29    0.41   0
  -2  -3  -1   83.54    0.58   0
  -2   2   3  200.94    1.13   0
  -2   4   9   73.68    1.58   0
  -2   4  10    4.49    0.88   0
  -2   4  11    0.62    1.27   0
  -1   4   7   25.17    1.00   0
   0  -6  -2   40.68    0.75   0
   0  -5  -2   12.67    0.53   0
   2   4   5  138.53    1.24   0
   3  -9  -2    1.69    0.88   0
   3   5   8   34.30    1.15   0
   3   5   9    2.59    0.81   0
   3   5  10    4.17    0.88   0
   4   0  -1    0.06    0.29   0
   5 -10  -2    1.41    0.87   0
   6 -10  -2   -1.62    1.10   0
   6  -7  -3   55.08    1.32   0
   6  -1  -2  922.18    2.18   0
   6   5   6   57.08    1.06   0
   7  -8  -3    1.66    0.72   0
   9   5   5    2.78    0.54   0
  10  -9  -3   15.78    1.15   0
  11  -9  -3    2.24    1.19   0
  12  -9  -3    1.83    1.36   0
  12  -2  -3   43.11    0.80   0
  13  -9  -3    0.08    1.25   0
  13   0  -2   75.81    0.81   0
  14   0  -2   16.91    0.50   0
  15   0  -2   59.63    0.78   0
  17  -2  -3   14.39    0.69   0
  19   5   5    6.99    0.43   0
  20  -3  -3   24.53    1.17   0
  21  -3  -3    6.30    0.81   0
  22  -1  -2    0.77    0.61   0
  23  -5  -3   -1.45    1.18   0
 -15  -4   9   16.76    0.92   0
 -14  -6   6   53.56    0.76   0
 -14  -3   7   24.70    0.83   0
 -13  -4   5   25.01    0.57   0
 -13  -1  10    2.19    0.82   0
 -12  -4   4  519.30    1.63   0
 -11   0   7    2.50    0.81   0
 -10   1   8   77.58    1.46   0
 -10   1   9    9.78    0.82   0
  -8   2   9    1.25    0.78   0
  -6   3   9    5.20    1.05   0
  -6   3  10    5.13    1.21   0
  -6   3  11    0.41    1.12   0
  -5   3   7   25.74    1.00   0
  -3  -6  -1   21.27    0.58   0
  -3  -5  -1    0.07    0.37   0
  -2  -8  -1    1.32    0.48   0
  -2   4   8    7.32    0.77   0
   1 -10  -1    7.58    0.81   0
   1  -7  -2    6.62    0.58   0
   1  -4  -2   12.65    0.50   0
   1   3   3  144.99    1.05   0
   2  -8  -2   30.77    0.93   0
   2  -3  -2  370.82    1.52   0
   4   5   7    0.59    0.56   0
   5   5   6    2.66    0.70   0
   6  -5  -3    0.62    0.53   0
   7 -10  -2    2.35    1.19   0
   7  -7  -3   38.29    1.18   0
   7   4   3    2.03    0.28   0
   9  -8  -3    2.22    0.85   0
   9  -3  -3  203.82    1.49   0
  10   3   1    5.59    0.10   0
  17   3   1  139.18    0.57   0
  18  -3  -3   25.04    1.06   0
  18   1  -1    0.16    0.43   0
  19  -3  -3    0.70    0.65   0
  19   2   0   48.24    0.61   0
  21  -4  -3   10.56    0.93   0
  21  -1  -2   86.19    1.32   0
  22  -5  -3    5.88    1.00   0
 -15  -4   8   31.42    0.98   0
 -14  -4   6   35.64    0.75   0
 -14  -2   8   24.49    0.99   0
 -13  -1   8  130.82    1.69   0
 -12  -2   5   65.59    0.92   0
 -12   0   9   -0.83    0.75   0
 -12   0  10    3.37    0.87   0
 -12   0  11   -0.81    0.90   0
  -9   1   6   87.69    1.15   0
  -8  -2   2  335.53    0.97   0
  -8   1   5   40.37    0.77   0
  -7   2   6   41.80    1.00   0
  -6   2   5   68.77    1.04   0
  -3   0   1    0.09    0.28   0
  -3   3   5   63.54    0.92   0
  -3   4   9    1.88    0.80   0
   0  -9  -1    0.69    0.75   0
   1  -5  -2  206.18    1.44   0
   1   4   5  163.96    1.36   0
   1   5  11    9.36    1.31   0
   2 -10  -1   -1.54    0.90   0
   2   5   8   88.29    1.41   0
   3  -8  -2   90.57    1.45   0
   3   2   1  348.92    0.86   0
   3   4   4   87.46    0.92   0
   4  -2  -2 1025.60    2.39   0
   4   3   2    8.70    0.31   0
   7  -1  -2  509.89    1.70   0
   7   5   5   50.48    0.88   0
   8 -10  -2    0.07    0.94   0
   8  -4  -3    5.09    0.52   0
   9 -10  -2    6.27    1.25   0
   9  -7  -3   -0.49    0.87   0
   9   6   9    0.55    0.90   0
  10  -8  -3   24.69    1.08   0
  10  -3  -3    1.03    0.47   0
  10   6   9    0.16    0.92   0
  11  -8  -3   11.47    0.95   0
  11   6   9    1.16    0.73   0
  12  -8  -3   28.60    1.15   0
  12   6   8   19.75    0.97   0
  13  -8  -3   12.30    1.23   0
  13   6   8   54.82    1.32   0
  14  -8  -3    9.26    1.22   0
  14   6   8   48.24    1.27   0
  16  -8  -3    1.16    1.01   0
  17  -8  -3   14.94    1.22   0
  18   2   0   57.60    0.62   0
  19  -7  -3    2.41    1.09   0
  20  -6  -3   -0.51    1.14   0
  20  -4  -3    1.25    0.78   0
  20  -1  -2   29.99    0.94   0
  23   0  -1    0.89    0.56   0
  23   3   2   14.13    0.37   0
  24   2   1   18.05    0.59   0
  25  -3  -2   50.35    1.41   0
  27   0   0   18.43    1.00   0
 -15  -5   7    7.71    0.63   0
 -15  -3   9    0.00    0.66   0
 -14  -7   6    8.97    0.40   0
 -13  -2   6  247.87    1.67   0
 -12  -1   6   -0.73    0.53   0
 -11  -4   3   35.69    0.38   0
 -11  -2   4   96.41    0.83   0
 -11   1  10   24.20    1.14   0
 -10  -1   4  265.69    1.40   0
 -10   1   7   34.81    0.93   0
  -9   2  11   -0.83    0.89   0
  -8   2   7   16.09    0.77   0
  -7  -1   2  499.97    1.33   0
  -7   1   4   51.13    0.75   0
  -7   3   9    2.76    1.00   0
  -7   3  10    6.49    0.88   0
  -7   3  11   -0.49    1.21   0
  -5  -7   0   48.95    0.66   0
  -4 -10   1    1.49    0.62   0
  -4   4   9    1.79    1.00   0
  -4   4  11    0.63    1.17   0
  -3   2   3   32.30    0.74   0
  -2  -7  -1    4.72    0.45   0
  -1 -10   0    4.09    0.79   0
  -1  -8  -1   15.54    0.76   0
   0   5  10    5.92    1.16   0
   0   5  11    3.62    1.38   0
   1   5   8   65.77    1.30   0
   2   5   7   42.92    1.14   0
   3 -10  -1   -0.07    0.94   0
   6  -9  -2   51.92    1.44   0
   6   4   3   52.65    0.61   0
   8  -6  -3    4.30    0.68   0
   8  -1  -2  446.03    1.65   0
   8   6   9   -2.53    0.94   0
   9  -6  -3   10.66    0.95   0
   9   2   0  991.85    1.00   0
  10   6   8   14.74    0.82   0
  11  -7  -3   38.66    1.33   0
  11   6   8   15.39    0.83   0
  12  -3  -3    1.42    0.52   0
  14  -7  -3   -0.04    1.03   0
  14  -3  -3    5.90    0.62   0
  15  -7  -3   24.22    1.39   0
  15  -3  -3    2.16    0.62   0
  16  -7  -3    1.53    0.90   0
  17  -4  -3   15.15    1.08   0
  18  -6  -3   30.97    1.38   0
  18  -5  -3    2.48    1.09   0
  18  -4  -3    0.26    0.71   0
  19  -5  -3    1.19    0.83   0
  19  -1  -2   41.36    0.86   0
  20   5   5    2.37    0.32   0
 -15  -4   7   -0.35    0.56   0
 -15  -3   8   19.32    0.78   0
 -14  -1   9    0.78    0.97   0
 -13  -3   5   25.59    0.63   0
 -11   1   8  233.80    2.14   0
 -10  -8   3   24.89    0.37   0
  -9  -3   2  267.73    0.75   0
  -9   0   4   50.39    0.82   0
  -9   2   8  123.40    1.63   0
  -7   3   8   15.19    1.08   0
  -6 -10   2   -0.57    0.54   0
  -6   3   7    4.22    0.68   0
  -5   2   4  213.73    1.39   0
  -4   3   5   25.09    0.81   0
  -4   4   8   95.13    1.67   0
  -2  -4  -1    4.97    0.41   0
  -2   3   4   13.97    0.53   0
  -2   4   6   54.00    1.10   0
  -1   5  10    1.38    1.12   0
   0   4   5    4.81    0.54   0
   0   5   8   91.55    1.60   0
   0   5   9   17.58    0.99   0
   2  -5  -2    8.06    0.68   0
   2  -4  -2 1787.17    3.64   0
   2   4   4  125.04    1.10   0
   3  -7  -2  158.63    1.68   0
   3  -3  -2   17.03    0.53   0
   3   5   6   57.26    1.11   0
   4 -10  -1    1.02    1.03   0
   4  -8  -2  127.20    1.59   0
   6   5   5   48.79    0.81   0
   6   6  10   10.40    1.03   0
   7   6   9    5.43    0.83   0
   8  -9  -2   15.86    1.22   0
   8   6   8    5.65    0.76   0
   9  -1  -2   28.39    0.66   0
  10  -6  -3   66.90    1.25   0
  11  -4  -3   37.18    0.89   0
  11   6   7   -0.33    0.69   0
  12  -6  -3  348.95    2.69   0
  12  -5  -3  209.45    2.03   0
  12  -4  -3   -0.46    0.53   0
  12   6   7   16.39    0.83   0
  13   6   7    7.48    0.73   0
  14  -6  -3    0.97    0.92   0
  14  -5  -3   74.32    1.44   0
  14   5   4   63.94    0.69   0
  14   6   7    0.79    0.67   0
  15  -5  -3   38.62    1.26   0
  15   6   7    0.69    0.59   0
  16  -6  -3   19.19    1.06   0
  16  -5  -3   12.16    0.86   0
  17  -6  -3    1.50    0.89   0
  17  -5  -3    3.39    0.83   0
  17  -1  -2   48.88    0.96   0
  18  -1  -2   58.59    0.95   0
  21  -2  -2   19.19    1.05   0
  23  -3  -2   17.06    1.14   0
  24  -4  -2    9.71    1.18   0
 -16  -4   9    8.41    0.91   0
 -15  -2   9   -0.41    0.69   0
 -14  -1   8  151.48    1.82   0
 -13   0   9   -0.26    0.76   0
 -12   1  10   11.68    1.18   0
 -12   1  11   -0.42    1.00   0
 -10  -2   3    1.80    0.34   0
 -10   1   6  270.30    2.01   0
 -10   2   9   45.78    1.30   0
 -10   2  11    0.88    0.93   0
  -9  -9   3   12.78    0.45   0
  -9  -7   2   88.03    0.58   0
  -9  -1   3   78.35    0.75   0
  -9   1   5   56.88    0.97   0
  -9   2   7   -0.11    0.78   0
  -8   2   6   36.85    0.86   0
  -8   3   9    2.80    0.99   0
  -8   3  10   -0.56    0.83   0
  -8   3  11    4.57    1.09   0
  -7  -7   1    2.98    0.33   0
  -5  -9   1    1.32    0.51   0
  -5  -6   0   19.91    0.47   0
  -5  -4   0   13.04    0.27   0
  -5   4   9    0.89    0.79   0
  -5   4  10   11.45    0.97   0
  -5   4  11    2.97    0.99   0
  -2  -9   0   77.87    1.24   0
  -2  -6  -1    1.47    0.38   0
  -2  -5  -1   56.79    0.75   0
  -1   2   2 1807.92    2.84   0
  -1   5   9    7.92    0.91   0
   0 -10   0    1.18    0.92   0
   0  -8  -1   15.95    0.83   0
   0  -2  -1 5749.30    4.18   0
   1   5   7   23.52    0.88   0
   2  -9  -1   19.90    1.00   0
   3   3   2  503.11    1.50   0
   5 -10  -1    0.75    1.13   0
   5   0  -1    0.56    0.32   0
   5   4   3   33.64    0.53   0
   5   5   5    0.34    0.44   0
   5   6   9   -0.48    0.99   0
   5   6  10   16.36    1.10   0
   6  -8  -2   42.87    1.24   0
   6   6   8   30.06    1.12   0
   7   6   8   13.30    0.83   0
   9  -9  -2   35.59    1.27   0
   9   6   7   -0.01    0.72   0
  10  -9  -2    0.02    1.12   0
  10   5   4  116.57    1.00   0
  10   6   7    5.46    0.64   0
  13  -5  -3    2.92    0.71   0
  14  -9  -2    5.41    1.30   0
  15   5   4    0.40    0.28   0
  16  -1  -2  204.51    1.52   0
  16   2   0   21.08    0.38   0
  16   6   7   10.34    0.70   0
  20  -2  -2  102.83    1.50   0
  21   0  -1    2.37    0.45   0
  22  -3  -2    0.91    0.97   0
  23  -4  -2   20.15    1.25   0
  24  -1  -1    0.91    0.64   0
 -16  -5   8    1.64    0.80   0
 -16  -3   9    6.02    0.88   0
 -15  -3   7   -0.65    0.61   0
 -13   0   8   26.00    0.94   0
 -12   1   9    9.18    0.90   0
 -11   1   7   40.42    1.03   0
  -7  -9   2   14.04    0.58   0
  -7   3   7   17.35    0.82   0
  -6  -8   1    3.03    0.44   0
  -6   3   6   42.81    0.90   0
  -6   4  10    5.40    1.28   0
  -5  -5   0  132.44    0.79   0
  -5  -1   1   69.94    0.38   0
  -4   4   7    0.73    0.63   0
  -1  -7  -1   16.32    0.59   0
  -1  -3  -1   88.10    0.64   0
  -1   1   1  649.72    1.25   0
  -1   5   8  163.08    1.88   0
   0   5   7   58.49    1.15   0
   1   4   4   53.90    0.89   0
   2  -1  -1    9.10    0.30   0
   2   5   6   55.69    1.01   0
   3  -6  -2    9.20    0.60   0
   3  -5  -2    2.85    0.63   0
   3  -4  -2  683.87    2.36   0
   3   6  10    5.69    1.14   0
   4  -7  -2  175.76    1.68   0
   4  -3  -2  157.05    1.10   0
   4   6   9    2.01    0.81   0
   6 -10  -1   -0.60    0.89   0
   6  -2  -2  223.65    1.26   0
   8   6   7    1.70    0.63   0
   9   5   4   21.05    0.56   0
  11  -1  -2  562.44    2.08   0
  12  -9  -2    0.29    0.98   0
  13  -9  -2    1.04    0.99   0
  13  -1  -2   22.18    0.61   0
  16   5   4   -0.08    0.24   0
  19  -2  -2   72.42    1.31   0
  20   0  -1   -1.28    0.54   0
  21  -3  -2    8.26    1.00   0
  21   5   5    0.47    0.28   0
  22  -6  -2   53.17    1.65   0
  22  -5  -2    0.25    1.13   0
  22  -4  -2   37.75    1.41   0
  25   0   0    6.16    0.82   0
 -16  -4   8   44.46    1.00   0
 -15  -1   9    5.11    1.04   0
 -15  -1  10   47.95    1.36   0
 -14  -1   7    3.54    0.81   0
 -14   0  10   33.54    1.29   0
 -13  -2   5   15.07    0.65   0
 -13  -1   6   61.64    0.97   0
 -13   1  10    2.78    1.07   0
 -11   0   5   -1.22    0.60   0
 -11   2  10   64.31    1.54   0
 -11   2  11   -0.09    1.03   0
  -9   3   9    2.39    1.03   0
  -9   3  11    0.13    1.00   0
  -8  -8   2   56.33    0.65   0
  -8   0   3    0.21    0.34   0
  -8   1   4  431.12    1.93   0
  -6   0   2   41.42    0.49   0
  -6   2   4  199.88    1.37   0
  -6   4   9    4.56    0.82   0
  -5   3   5    9.66    0.58   0
  -4  -7   0    4.78    0.37   0
  -4   2   3    1.75    0.42   0
  -3  -8   0   69.76    0.94   0
  -3   5  10   65.31    1.59   0
  -3   5  11    5.14    1.06   0
  -1  -9   0   39.60    1.04   0
  -1  -6  -1   11.55    0.60   0
   1 -10   0    2.94    0.71   0
   1  -8  -1    0.11    0.63   0
   2   6  10   30.80    1.46   0
   3   6   9    0.83    0.76   0
   4  -6  -2  164.95    1.51   0
   4  -4  -2   75.75    0.99   0
   4   4   3    1.42    0.33   0
   4   6   8   65.23    1.42   0
   5  -3  -2    1.29    0.56   0
   6  -7  -2   36.43    1.13   0
   6   6   7    0.53    0.76   0
   7 -10  -1    0.89    0.92   0
   7  -2  -2   42.70    0.67   0
   8 -10  -1    1.78    1.12   0
   8   5   4    0.42    0.32   0
   9 -10  -1    9.07    1.26   0
  10  -8  -2   11.80    1.16   0
  11   6   6    1.98    0.60   0
  12   6   6   -0.42    0.53   0
  15   2   0  196.59    0.90   0
  16  -8  -2   26.99    1.36   0
  17   5   4    3.26    0.29   0
  19   0  -1   -0.07    0.56   0
  20  -7  -2    9.33    1.13   0
  20  -3  -2   28.14    0.98   0
  21  -6  -2   20.62    1.19   0
  21  -5  -2    1.08    1.08   0
  21  -4  -2   42.20    1.25   0
  22   3   2   10.47    0.36   0
  26   2   2   46.48    0.91   0
 -16  -3   8    3.25    0.63   0
 -15  -5   6    1.05    0.44   0
 -15  -4   6   94.79    1.06   0
 -15  -2   7    5.03    0.74   0
 -14  -5   5   95.74    0.80   0
 -14  -4   5    7.93    0.47   0
 -13   0   7   -0.22    0.61   0
 -11  -3   3   49.59    0.50   0
 -11  -1   4    3.82    0.39   0
 -11   1   6  204.41    1.84   0
 -11   2   8   80.12    1.56   0
 -10   2   7   25.88    0.94   0
  -9   2   6    5.65    0.58   0
  -8   3   7   29.96    1.10   0
  -7 -10   3    2.76    0.52   0
  -7   4  10   41.92    1.36   0
  -6   4   8  100.98    1.56   0
  -5 -10   2    0.62    0.61   0
  -5   4   7   23.82    0.89   0
  -4  -9   1   12.02    0.66   0
  -4   4   6  136.59    1.58   0
  -4   5  10   78.98    1.88   0
  -2 -10   1   -1.14    0.81   0
  -2  -1   0 1641.75    0.76   0
  -2   4   5  108.44    1.20   0
  -1  -4  -1  284.37    1.31   0
  -1   5   7   71.43    1.24   0
   1   6  10   23.52    1.41   0
   2 -10   0   10.38    1.03   0
   2  -8  -1    8.69    0.82   0
   2   2   1  870.37    1.47   0
   2   6   9    7.04    0.89   0
   3   5   5    0.78    0.47   0
   3   6   8   24.81    1.00   0
   4  -5  -2  321.33    1.86   0
   7  -7  -2  108.18    1.47   0
   7   5   4    4.00    0.37   0
   8  -2  -2  342.99    1.63   0
  10   6   6   13.58    0.62   0
  11  -8  -2    0.59    0.83   0
  11   2   0   56.39    0.37   0
  12  -8  -2   82.88    1.67   0
  13   2   0   91.33    0.54   0
  14  -8  -2   30.62    1.26   0
  14   2   0   88.92    0.58   0
  14   6   6   26.95    0.67   0
  15   6   6    3.13    0.56   0
  16  -2  -2   89.65    1.25   0
  17  -7  -2   33.09    1.46   0
  17  -2  -2   44.28    0.92   0
  18  -7  -2   62.64    1.64   0
  19  -6  -2    7.30    1.15   0
  19  -3  -2   67.70    1.27   0
  20  -6  -2   24.32    1.21   0
  20  -4  -2   34.41    1.12   0
  22   2   1    7.39    0.46   0
  24   0   0   93.34    1.37   0
  25  -4  -1   -0.04    1.14   0
  25  -3  -1   18.60    1.05   0
  26  -1   0   19.17    1.09   0
 -16  -5   7    2.67    0.55   0
 -16  -4   7    6.65    0.66   0
 -16  -1  10   67.86    1.71   0
 -15  -1   8   15.49    0.84   0
 -15   0  10  135.00    2.21   0
 -13   1   8  125.79    1.81   0
 -12   1   7   76.62    1.28   0
 -12   2  10   22.32    1.18   0
 -12   2  11    1.00    1.04   0
 -10   1   5   83.20    1.06   0
 -10   3   9   10.85    1.16   0
  -8   4  11    5.64    1.33   0
  -7  -6   1   31.75    0.42   0
  -7   4   9    1.10    0.81   0
  -6   3   5   17.66    0.80   0
  -4   5   9   40.08    1.26   0
  -2  -8   0   68.42    1.08   0
  -2   5   7    8.50    0.75   0
  -1  -5  -1   37.74    0.62   0
   0  -9   0   -0.39    0.74   0
   0   5   6  114.46    1.36   0
   0   6  10   12.69    1.30   0
   1   6   9    5.41    0.88   0
   2   3   2  757.72    1.86   0
   3 -10   0   16.57    1.11   0
   4   6   7    1.41    0.63   0
   5  -5  -2  307.91    1.88   0
   5  -4  -2   46.64    0.78   0
   6  -9  -1    1.59    0.99   0
   6   0  -1   -0.50    0.24   0
   6   5   4   76.97    0.92   0
   7   6   6  147.02    1.54   0
   8   6   6   67.19    1.03   0
   9  -7  -2   93.49    1.44   0
  10  -2  -2   91.37    1.04   0
  11  -7  -2   48.76    1.32   0
  11  -2  -2  333.05    1.83   0
  12  -7  -2   11.66    1.07   0
  12  -2  -2  300.21    1.81   0
  12   2   0    1.33    0.17   0
  14  -7  -2   14.47    1.21   0
  14  -2  -2   57.24    0.93   0
  15  -7  -2   37.81    1.25   0
  16  -7  -2    0.65    0.85   0
  16   6   6    2.82    0.48   0
  18  -6  -2    1.20    0.86   0
  18  -5  -2   63.77    1.55   0
  18  -4  -2    2.55    0.91   0
  18  -3  -2    0.58    0.67   0
  19  -5  -2   31.00    1.15   0
  19  -4  -2    0.95    0.70   0
  21  -1  -1   12.12    0.68   0
  23  -2  -1   10.46    0.75   0
  24  -3  -1    0.18    0.80   0
  25   3   3    0.49    0.38   0
 -17  -3   9    1.17    0.83   0
 -16  -3   7    3.42    0.69   0
 -16  -1   9    3.78    0.96   0
 -15  -6   6   39.81    0.62   0
 -15  -3   6    2.88    0.44   0
 -15   0   9   -1.50    0.96   0
 -14  -6   5    1.33    0.23   0
 -14  -1   6   54.03    1.06   0
 -13  -4   4   79.91    0.67   0
 -13   0   6  129.26    1.49   0
 -12   2   9    8.99    0.94   0
 -11   2   7   86.63    1.49   0
  -9   3   7   47.74    1.22   0
  -8   4   9    0.65    1.07   0
  -8   4  10   21.05    1.20   0
  -7   1   3  119.37    0.96   0
  -7   2   4   23.83    0.74   0
  -7   4   8   89.76    1.51   0
  -6   4   7    2.30    0.68   0
  -5   4   6   90.00    1.36   0
  -4  -6   0    2.62    0.33   0
  -4   5   8   51.77    1.47   0
  -3   4   5   57.35    0.95   0
  -1   4   4  355.80    1.93   0
  -1   5   6   55.24    1.06   0
  -1   6  10    2.81    1.27   0
   0  -6  -1   44.35    0.76   0
   0  -3  -1  970.95    2.10   0
   0   6   9    9.35    0.95   0
   1  -7  -1   78.30    1.08   0
   1  -2  -1 4488.84    3.97   0
   3   6   7   12.03    0.80   0
   5   5   4   22.98    0.71   0
   6  -5  -2  229.87    1.68   0
   6  -4  -2    3.09    0.47   0
   6   6   6   50.50    1.05   0
   7  -9  -1    0.47    0.83   0
   7  -6  -2    0.45    0.62   0
   7  -3  -2  364.59    1.80   0
   8  -9  -1   15.74    1.21   0
   8  -6  -2   14.42    0.72   0
   8  -3  -2  199.79    1.47   0
   9  -9  -1   27.07    1.33   0
  10   4   2   12.72    0.28   0
  12   4   2    2.80    0.16   0
  13   4   2    1.45    0.14   0
  14  -9  -1    9.81    1.32   0
  15  -6  -2   -0.62    0.98   0
  15  -3  -2  235.07    1.94   0
  17  -5  -2  134.65    1.78   0
  17  -4  -2    6.63    0.76   0
  17   0  -1    0.01    0.38   0
  17   6   6   71.84    1.00   0
  18   5   4    1.18    0.24   0
  20  -1  -1    6.12    0.75   0
  22  -2  -1    4.41    0.88   0
  23  -3  -1    0.03    1.06   0
  24  -5  -1    4.46    1.07   0
  24  -4  -1    5.96    0.95   0
  25   2   2   14.87    0.63   0
 -17  -2   9    0.58    0.89   0
 -16  -6   7   12.23    0.56   0
 -15  -1   7   43.59    1.00   0
 -14   0   7    1.73    0.67   0
 -14   1   9    0.73    0.81   0
 -13  -1   5  282.85    1.70   0
 -13   1   7   55.38    1.31   0
 -13   2  10    0.62    0.98   0
 -12   2   8   22.00    0.97   0
 -11   3  10   97.61    1.91   0
 -10  -1   3  516.45    1.75   0
  -9   1   4  288.95    1.62   0
  -9   2   5    4.50    0.73   0
  -6  -7   1   52.59    0.68   0
  -6   5  10   34.48    1.62   0
  -5   5   9    4.53    0.88   0
  -4 -10   2    0.52    0.54   0
  -1  -8   0   97.42    1.27   0
  -1   6   9    4.53    1.12   0
   0  -5  -1  237.59    1.44   0
   0   6   8   20.16    1.22   0
   1  -9   0   37.40    1.02   0
   2  -7  -1   13.02    0.66   0
   2   4   3  406.68    1.77   0
   2   6   7    5.48    0.77   0
   5  -8  -1    1.38    0.84   0
   7  -5  -2  140.23    1.38   0
   7   0  -1    0.01    0.24   0
   8  -5  -2  122.81    1.33   0
   8  -4  -2   51.69    0.96   0
   8   3   1   13.70    0.18   0
   9  -5  -2  106.17    1.39   0
   9  -3  -2  269.24    1.65   0
   9   4   2  192.82    0.83   0
  10  -9  -1   21.26    1.19   0
  10  -6  -2    8.98    0.77   0
  11  -6  -2  109.26    1.53   0
  11  -3  -2   20.41    0.80   0
  12  -9  -1   -0.36    0.95   0
  12  -6  -2  143.61    1.75   0
  12  -3  -2    2.41    0.70   0
  13  -9  -1   12.80    1.09   0
  13  -6  -2   19.16    0.92   0
  14  -5  -2    1.95    0.93   0
  14  -4  -2  151.24    1.72   0
  14   3   1    1.61    0.12   0
  15  -5  -2   89.78    1.43   0
  15  -4  -2  186.17    1.79   0
  16   0  -1   -0.46    0.37   0
  18  -8  -1    0.60    1.34   0
  19  -1  -1    5.13    0.73   0
  21  -2  -1   -0.44    0.84   0
  21   2   1    6.59    0.43   0
  21   3   2   16.61    0.40   0
  22  -6  -1    0.07    1.00   0
  22  -3  -1   21.35    1.16   0
  23  -5  -1    2.54    1.00   0
  26  -2   0   50.11    1.33   0
 -17  -3   8    4.01    0.77   0
 -16  -2   7    0.75    0.75   0
 -16   0  10   96.61    1.84   0
 -15  -2   6   75.20    1.01   0
 -15   0   8    3.19    0.76   0
 -15   1  10   48.03    1.70   0
 -14  -2   5   83.65    1.01   0
 -14   1   8  146.28    2.00   0
 -13  -3   4   12.81    0.43   0
 -13   2   9   -0.01    0.85   0
 -11   1   5    9.67    0.75   0
  -9   0   3    0.11    0.37   0
  -9   4   9    0.99    1.11   0
  -8  -9   3    3.24    0.42   0
  -8  -1   2  500.98    1.37   0
  -8   4   8  149.88    1.87   0
  -7   4   7    8.79    0.78   0
  -6 -10   3    9.96    0.65   0
  -6   4   6   89.16    1.41   0
  -5   1   2  783.37    1.96   0
  -5   3   4  109.51    1.10   0
  -5   5   8    5.82    0.85   0
  -4  -5   0  178.67    0.98   0
  -4   4   5   42.73    0.86   0
  -2   4   4    2.77    0.62   0
  -1   6   8    1.17    0.98   0
   0 -10   1   48.13    1.19   0
   0  -4  -1    0.31    0.35   0
   1   3   2 1135.10    2.37   0
   2  -9   0   77.74    1.43   0
   3  -7  -1    9.85    0.86   0
   4   5   4   37.42    0.76   0
   4   6   6  120.30    1.44   0
   6  -8  -1    3.09    0.72   0
   6   7   9    2.31    1.08   0
   7 -10   0    2.72    0.94   0
   8 -10   0   15.79    1.40   0
   8   0  -1    0.00    0.37   0
   9  -4  -2   85.62    1.08   0
   9   7   8   17.23    1.07   0
  10  -5  -2   69.83    1.12   0
  10  -4  -2  440.66    2.33   0
  10   7   8   16.66    1.16   0
  11  -5  -2   21.70    0.77   0
  11   6   5    7.29    0.53   0
  12  -4  -2    8.06    0.62   0
  13  -4  -2   21.66    0.78   0
  14   0  -1   -1.04    0.49   0
  16  -8  -1    4.94    1.30   0
  17  -8  -1   25.07    1.33   0
  18   6   6   36.93    0.76   0
  19  -7  -1   -1.02    1.19   0
  19   1   0   47.15    0.70   0
  20  -7  -1    0.40    1.00   0
  21  -6  -1    1.20    0.93   0
  22  -4  -1    4.10    0.86   0
  24  -1   0   62.51    1.20   0
  25  -2   0    0.59    0.94   0
  26  -3   0   37.60    1.34   0
  26   0   1    0.53    0.60   0
 -17  -2   8   23.67    1.02   0
 -15   1   9    4.94    1.13   0
 -14   2  10   11.55    1.32   0
 -12  -1   4  163.20    1.16   0
 -12   3  10   84.58    1.83   0
 -11  -8   4   10.39    0.30   0
 -11   0   4  119.80    1.08   0
 -11   3   8    2.89    0.86   0
  -9  -6   2   27.44    0.30   0
  -9  -2   2    3.24    0.24   0
  -9   3   6  176.96    1.68   0
  -7  -5   1   18.19    0.27   0
  -7   0   2  830.43    1.95   0
  -4  -8   1    6.52    0.57   0
  -3 -10   2    5.42    0.76   0
  -3  -6   0  218.72    1.32   0
  -3   2   2 1001.81    2.32   0
  -3   3   3    0.73    0.42   0
  -3   6  10    7.50    1.05   0
  -2  -9   1   17.62    0.84   0
  -2  -7   0    3.65    0.44   0
   1  -5  -1  258.96    1.54   0
   1   4   3  280.51    1.53   0
   2  -6  -1  169.68    1.48   0
   3  -9   0   52.08    1.31   0
   3   5   4   48.85    0.80   0
   3   6   6  116.81    1.43   0
   4  -7  -1    7.26    0.86   0
   4  -1  -1  211.14    0.97   0
   4   7   9    8.67    1.16   0
   7   7   8   11.44    1.01   0
   8   4   2  163.07    0.79   0
   8   6   5    5.37    0.66   0
   8   7   8    6.98    0.78   0
   9 -10   0   34.64    1.43   0
   9  -8  -1   10.17    1.03   0
   9   0  -1   -0.50    0.26   0
   9   6   5    1.11    0.42   0
  10 -10   0   21.79    1.34   0
  10   0  -1    0.01    0.41   0
  11  -8  -1    5.59    1.19   0
  11   0  -1    1.01    0.42   0
  12   0  -1    0.16    0.44   0
  12   6   5   -0.12    0.35   0
  13  -8  -1    2.32    0.89   0
  13   0  -1    0.07    0.33   0
  18  -1  -1    0.40    0.48   0
  20  -6  -1   -0.66    0.90   0
  20  -2  -1    3.53    0.66   0
  20   2   1    3.79    0.45   0
  20   4   3    7.06    0.20   0
  21  -5  -1    2.79    0.87   0
  21  -4  -1    0.44    0.74   0
  25  -3   0    3.24    1.11   0
 -16  -1   7   37.82    1.08   0
 -15  -1   6    1.88    0.65   0
 -15   0   7    0.31    0.65   0
 -14   0   6  441.08    2.48   0
 -13  -2   4  176.55    1.19   0
 -13   1   6   62.14    1.22   0
 -12   3   9   16.94    1.06   0
 -11  -6   3   13.31    0.16   0
  -9   4   8   57.98    1.35   0
  -8   1   3   14.67    0.50   0
  -8   3   5   24.02    0.89   0
  -8   4   7   -0.75    0.67   0
  -8   5  10    2.67    1.27   0
  -7   4   6   44.62    1.14   0
  -7   5   9    2.33    0.83   0
  -6   2   3    4.17    0.46   0
  -6   3   4  291.19    1.83   0
  -6   5   8    3.24    0.76   0
  -5  -9   2   55.76    0.97   0
  -5   4   5    1.36    0.51   0
  -5   5   7   27.27    0.97   0
  -4   6  10   17.91    1.26   0
  -3   6   9   14.96    1.04   0
  -1   5   5  129.65    1.35   0
   1  -4  -1  247.89    1.36   0
   1  -3  -1  403.07    1.43   0
   1   2   1   81.03    0.53   0
   2   6   6   58.12    1.10   0
   3   7   9    2.32    0.87   0
   5  -7  -1    7.78    0.71   0
   6   6   5    0.78    0.61   0
   6   7   8   21.71    0.98   0
   7   4   2  565.12    1.50   0
   7   6   5    2.10    0.46   0
  13   3   1   -0.00    0.10   0
  14   6   5   18.86    0.56   0
  17  -1  -1    8.21    0.55   0
  18  -6  -1    1.78    1.05   0
  18   1   0  105.12    0.95   0
  19  -6  -1    8.76    0.94   0
  19  -2  -1  126.80    1.46   0
  20  -4  -1   20.57    1.19   0
  23   1   1    8.83    0.63   0
  24   2   2    2.73    0.50   0
  24   3   3    0.68    0.41   0
  25  -4   0    8.73    1.03   0
  25   0   1    2.10    0.75   0
 -18  -2   9    3.53    0.96   0
 -17  -4   7    4.21    0.60   0
 -17  -3   7   18.38    0.81   0
 -17  -1   8   37.55    1.20   0
 -16  -5   6    1.73    0.47   0
 -16   1  10   67.66    1.67   0
 -15  -4   5    8.01    0.43   0
 -15   1   8   15.55    1.00   0
 -13   0   5   -0.78    0.47   0
 -13   3  10   74.76    1.79   0
 -12   1   5  107.51    1.31   0
 -11   3   7    1.09    0.65   0
 -11   4  10    5.46    1.04   0
 -10   3   6   97.34    1.46   0
  -9  -8   3    3.32    0.32   0
  -8   5   9    3.60    1.20   0
  -7   5   8    3.48    1.01   0
  -5 -10   3   12.30    0.78   0
  -5   6  10   30.21    1.52   0
  -4   5   6    4.77    0.66   0
  -4   6   9    1.34    0.88   0
  -3   6   8    1.27    0.80   0
  -2 -10   2   30.07    1.08   0
  -2   5   5   23.38    0.89   0
  -1  -9   1    2.41    0.72   0
  -1   6   7   10.19    0.77   0
   0   3   2   36.50    0.53   0
   0   4   3  236.46    1.47   0
   1   6   6   14.35    0.74   0
   2  -5  -1   -0.03    0.58   0
   4   7   8    0.43    0.77   0
   5   6   5   85.96    1.21   0
   6  -9   0   60.48    1.52   0
   7  -7  -1    3.15    0.86   0
   7   3   1  391.51    0.81   0
   8  -7  -1    6.58    0.88   0
   8   7   7   -0.68    0.86   0
   9   7   7   -0.48    0.76   0
  10   7   7    3.62    0.74   0
  14  -7  -1    0.22    0.81   0
  15   6   5    0.90    0.42   0
  19  -4  -1    4.82    0.77   0
  19  -3  -1    3.54    0.69   0
  22  -1   0   52.22    1.17   0
  24  -5   0   14.21    1.23   0
  24  -3   0    5.12    0.87   0
 -17  -5   7    5.71    0.57   0
 -17  -2   7   36.84    1.03   0
 -17   0   9   -0.56    0.86   0
 -16  -2   6  105.38    1.29   0
 -15  -3   5    0.52    0.34   0
 -14   2   8   23.63    1.08   0
 -13   3   9    0.77    0.88   0
 -12   2   6  182.87    1.78   0
 -11   4   9   42.47    1.36   0
  -9   4   7   -0.23    0.68   0
  -9   5  10   25.24    1.36   0
  -8   4   6   -0.39    0.81   0
  -7  -9   3    4.14    0.49   0
  -7  -4   1   18.57    0.19   0
  -6  -6   1  198.04    1.03   0
  -6   1   2  897.90    2.21   0
  -6   5   7    0.49    0.68   0
  -4   3   3  183.03    1.27   0
  -4   6   8   22.45    1.32   0
  -3  -8   1    5.86    0.60   0
  -3  -5   0  224.59    1.17   0
  -2  -6   0  500.23    2.04   0
  -2   6   7   54.14    1.20   0
   0  -9   1    0.46    0.76   0
   1   5   4  596.05    2.46   0
   1   7   9    2.01    0.89   0
   2  -8   0   67.76    1.16   0
   2  -4  -1  182.77    1.24   0
   2  -3  -1  820.60    2.12   0
   2   7   8   23.41    1.29   0
   4  -6  -1    0.45    0.53   0
   4   6   5   28.81    0.86   0
   5  -1  -1   70.96    0.62   0
   6   7   7    1.15    0.84   0
   7  -9   0   80.17    1.57   0
   7   7   7    9.21    0.73   0
   8  -9   0   59.06    1.45   0
   9  -9   0    3.34    0.89   0
   9   5   3   19.33    0.45   0
  10  -9   0    3.08    0.93   0
  10  -7  -1    5.41    0.73   0
  10   5   3    0.98    0.28   0
  11  -7  -1    0.40    0.72   0
  11   5   3   58.83    0.59   0
  15  -1  -1  248.78    1.59   0
  16  -6  -1   -0.91    0.73   0
  17  -8   0   -0.13    1.25   0
  18  -8   0    5.44    1.16   0
  18  -4  -1    4.48    0.80   0
  18  -3  -1   26.92    0.92   0
  19   2   1   44.96    0.63   0
  20  -7   0    2.13    1.42   0
  20   0   0    3.98    0.49   0
  22  -6   0    1.54    1.12   0
  22   1   1    0.73    0.52   0
  23  -5   0   46.82    1.52   0
  23  -4   0   34.82    1.42   0
  23  -2   0   10.46    0.80   0
  24   0   1    1.63    0.77   0
 -18  -2   8   87.32    1.53   0
 -18  -1   9    0.25    0.76   0
 -16   0   7    0.90    0.86   0
 -15  -7   6   -0.20    0.20   0
 -15  -2   5   11.91    0.62   0
 -15   0   6  347.35    2.35   0
 -15   1   7   42.08    1.23   0
 -15   2   9   -0.55    0.84   0
 -13   3   8  106.41    1.94   0
 -12  -4   3   -0.05    0.18   0
 -12  -3   3    1.24    0.25   0
 -12   0   4  703.12    2.53   0
 -12   3   7   49.48    1.29   0
 -11  -1   3   39.44    0.57   0
 -11   2   5  431.14    2.38   0
 -11   4   8   29.85    1.31   0
 -10  -7   3   65.11    0.52   0
 -10   0   3    0.47    0.37   0
  -9   3   5   33.91    0.84   0
  -7   3   4  261.67    1.71   0
  -7   5   7    1.56    0.91   0
  -6  -8   2   42.83    0.73   0
  -6   6   9    1.95    1.13   0
  -4  -9   2   25.84    0.72   0
  -4   2   2  989.63    2.37   0
  -4   4   4  357.19    1.98   0
  -3   5   5   40.93    0.91   0
  -1 -10   2   92.93    1.48   0
  -1   6   6   38.40    1.17   0
  -1   7   9    0.51    1.09   0
   1   7   8   54.56    1.49   0
   3  -8   0   66.62    1.19   0
   3  -5  -1   12.28    0.55   0
   3   6   5    0.49    0.52   0
   4   7   7    4.40    0.85   0
   5   4   2  107.54    0.78   0
   5   7   7    0.61    0.64   0
   6  -6  -1  199.72    1.69   0
   7 -10   1    4.71    1.18   0
   7   5   3   12.07    0.39   0
  12  -6  -1   99.51    1.61   0
  13  -6  -1  119.94    1.74   0
  14  -6  -1   -0.57    0.69   0
  14  -1  -1   36.70    0.73   0
  16  -8   0    1.56    1.00   0
  16  -5  -1   92.75    1.48   0
  16   6   5   49.09    0.70   0
  17  -3  -1   74.17    1.23   0
  21  -6   0   14.10    1.17   0
  22  -5   0    1.58    1.13   0
  23   2   2    0.16    0.47   0
  23   4   4   12.99    0.37   0
  25  -1   1   19.70    0.92   0
  26  -2   1    8.16    0.95   0
 -17   0   8   67.88    1.40   0
 -16  -1   6    9.50    0.78   0
 -15   2   8   28.76    1.30   0
 -14   0   5    1.22    0.69   0
 -14   2   7   37.79    1.12   0
 -14   3   9    4.19    1.03   0
 -13   2   6  257.37    2.19   0
 -12   4   9    4.38    0.97   0
 -11   3   6  212.07    1.94   0
 -10   5  10   55.27    1.68   0
  -9   1   3   75.52    0.84   0
  -9   5   8   49.19    1.50   0
  -6   5   6    5.07    0.90   0
  -5   3   3   53.92    0.90   0
  -5   6   8   43.67    1.28   0
  -4 -10   3   -0.24    0.73   0
  -4   6   7    4.13    0.95   0
  -2   7   9   11.31    1.26   0
  -1   3   2   11.30    0.42   0
   0   7   8   34.53    1.19   0
   1  -9   1    1.60    0.67   0
   2   6   5   59.94    1.01   0
   3  -4  -1   67.68    0.81   0
   3   7   7    2.20    0.68   0
   4  -8   0   18.49    0.86   0
   4  -5  -1   55.42    0.85   0
   5  -8   0   16.64    1.01   0
   5  -5  -1    5.36    0.65   0
   6   3   1  237.17    0.70   0
   6   5   3    0.18    0.30   0
   7  -1  -1   55.72    0.62   0
   8  -6  -1   -0.14    0.54   0
  11  -6  -1    5.73    0.72   0
  13   5   3   42.04    0.44   0
  14  -5  -1   51.54    1.13   0
  15  -8   0    1.45    0.94   0
  15  -4  -1  112.87    1.58   0
  15  -2  -1   47.10    0.89   0
  16  -4  -1   83.05    1.34   0
  16  -3  -1   39.14    0.99   0
  18  -7   0    1.69    0.95   0
  20  -6   0   27.39    1.24   0
  21  -5   0   12.06    1.18   0
  22  -4   0   38.77    1.27   0
  22  -3   0    1.43    0.80   0
  23   0   1    0.71    0.70   0
  25   1   2    4.26    0.57   0
 -18  -1   8    4.23    0.74   0
 -18   0   9   -0.84    0.83   0
 -15  -1   5   76.31    1.07   0
 -14  -3   4   -0.15    0.35   0
 -14   3   8   18.83    1.27   0
 -13   1   5  298.22    1.96   0
 -13   4  10   35.68    1.50   0
 -12  -2   3   42.96    0.58   0
 -12   4   8    2.73    1.18   0
 -10   2   4   16.01    0.78   0
 -10   3   5    1.08    0.71   0
  -8   0   2  263.88    1.17   0
  -8   5   7   -0.77    0.70   0
  -7   6   9   -0.18    0.91   0
  -6  -1   1  106.21    0.50   0
  -5   4   4  397.24    2.13   0
  -3  -9   2    0.04    0.66   0
  -3  -3   0 1135.82    1.72   0
  -3   1   1  914.04    1.72   0
  -3   7   9    0.31    1.24   0
  -2   6   6   46.47    1.10   0
  -1  -6   0  356.00    1.76   0
  -1   5   4   78.06    1.04   0
   1 -10   2  110.80    1.81   0
   1   7   7    2.31    0.94   0
   2   7   7    3.25    0.71   0
   3  -9   1   -0.54    0.87   0
   4  -4  -1    6.67    0.49   0
   4   4   2   24.15    0.44   0
   5  -2  -1   51.31    0.74   0
   6  -8   0   75.64    1.35   0
   6   7   6   47.56    1.13   0
   7  -8   0   27.40    1.03   0
   7   7   6   34.31    1.06   0
   8  -1  -1  117.38    0.86   0
   8   7   6   95.44    1.39   0
   9  -8   0   40.06    1.32   0
   9  -1  -1  186.54    1.12   0
   9   7   6   86.02    1.31   0
  10  -8   0   53.75    1.33   0
  10  -1  -1 3170.71    4.57   0
  11  -8   0   69.37    1.50   0
  11   7   6   54.08    1.02   0
  12  -8   0   12.21    1.01   0
  12   3   1    0.33    0.09   0
  13  -5  -1    4.95    0.71   0
  13  -2  -1  165.07    1.44   0
  14  -3  -1   61.63    1.14   0
  14  -2  -1  216.81    1.60   0
  15  -3  -1  151.98    1.52   0
  17   6   5   -0.35    0.34   0
  18   0   0   10.88    0.61   0
  18   2   1   90.52    0.81   0
  19  -6   0    6.05    0.96   0
  20  -1   0    0.53    0.56   0
  21  -4   0   27.24    1.11   0
  21  -3   0    0.22    0.91   0
  21  -2   0  118.48    1.53   0
  21   1   1   12.11    0.52   0
  23   3   3    0.64    0.42   0
  25  -4   1   10.70    1.07   0
  25  -3   1    0.88    0.91   0
  26   0   2   48.11    1.26   0
 -19  -3   8    6.30    0.86   0
 -18  -4   7    6.26    0.65   0
 -18  -3   7    1.62    0.57   0
 -17  -4   6   65.94    0.89   0
 -17  -3   6    3.68    0.57   0
 -17  -2   6   28.38    0.86   0
 -17   0   7   -0.62    0.93   0
 -17   1   8   38.26    1.37   0
 -16  -6   6   32.04    0.50   0
 -14  -2   4  436.26    1.84   0
 -13   4   9    9.90    1.08   0
 -12   3   6  281.29    2.33   0
 -11   4   7   20.55    0.99   0
 -11   5   9    8.42    1.27   0
 -10  -3   2  539.28    1.02   0
 -10   5   8   56.93    1.58   0
  -8   4   5   15.50    0.72   0
  -8   6   9    1.98    1.15   0
  -7  -7   2  108.18    0.88   0
  -7   5   6   15.13    0.79   0
  -7   6   8   62.75    1.63   0
  -6  -9   3   15.83    0.64   0
  -5  -6   1  140.08    0.96   0
  -5   0   1   -0.04    0.34   0
  -5   6   7   42.08    1.15   0
  -3 -10   3    2.86    0.62   0
  -3   6   6  130.81    1.63   0
  -1  -8   1    0.65    0.50   0
   2 -10   2   47.08    1.33   0
   3   4   2  100.04    0.85   0
   4  -9   1   -0.30    0.90   0
   5   3   1  256.56    0.81   0
   6  -4  -1   10.22    0.69   0
   6  -2  -1    1.56    0.53   0
   7   6   4   84.65    1.02   0
   8  -5  -1    5.30    0.55   0
   8   6   4   68.03    0.92   0
   9   6   4   14.29    0.58   0
  10   6   4   -0.59    0.40   0
  11  -4  -1    7.23    0.76   0
  11  -2  -1  116.65    1.14   0
  12  -4  -1   12.88    0.65   0
  12  -2  -1   16.73    0.58   0
  12   7   6   33.19    0.86   0
  13  -4  -1  125.47    1.42   0
  14  -9   1    0.31    1.02   0
  14   5   3    0.08    0.20   0
  18  -8   1    3.92    1.39   0
  18  -6   0   47.57    1.39   0
  19  -5   0   39.47    1.41   0
  19  -1   0   44.16    1.03   0
  20  -4   0   39.43    1.32   0
  20  -2   0   37.51    1.12   0
  22   2   2   22.64    0.63   0
  24  -4   1   15.75    1.40   0
  25   2   3   32.12    0.84   0
 -19   0   9   -0.03    1.08   0
 -18   0   8   48.76    1.29   0
 -18   1   9    0.09    0.90   0
 -17   2   9   -0.30    1.14   0
 -16  -3   5    1.22    0.45   0
 -16   0   6  374.81    2.37   0
 -16   2   8   24.94    1.14   0
 -15   2   7    4.14    0.74   0
 -13   0   4  844.19    2.82   0
 -11   0   3    0.77    0.39   0
  -8  -8   3    1.96    0.37   0
  -7   1   2  502.77    1.71   0
  -6  -5   1   56.37    0.50   0
  -6   3   3    4.18    0.48   0
  -6   4   4  193.95    1.56   0
  -6   6   7   30.17    1.27   0
  -3  -7   1   11.22    0.61   0
  -2 -10   3    2.06    0.81   0
  -2  -9   2    7.27    0.63   0
  -1   7   7    1.49    1.02   0
   0  -8   1   19.42    0.88   0
   0  -6   0  169.86    1.31   0
   3 -10   2    2.40    0.86   0
   3   5   3    0.45    0.39   0
   3   7   6   19.05    0.97   0
   4  -7   0    4.06    0.77   0
   5  -9   1    1.74    0.78   0
   6   6   4  229.93    1.53   0
   7  -9   1    0.29    1.04   0
   7  -3  -1   17.34    0.72   0
   7  -2  -1    9.14    0.48   0
   8  -2  -1 1064.50    2.74   0
   9  -9   1    2.38    1.12   0
   9  -4  -1   11.13    0.59   0
   9  -3  -1    1.16    0.60   0
   9  -2  -1  153.23    1.15   0
  10  -9   1   -1.17    0.87   0
  10  -3  -1   21.08    0.79   0
  10  -2  -1   26.04    0.63   0
  11  -9   1    0.52    0.95   0
  11  -3  -1    4.72    0.50   0
  11   6   4    0.32    0.36   0
  12  -9   1    1.20    0.97   0
  12  -3  -1   21.80    0.68   0
  13  -7   0   64.73    1.42   0
  13   7   6    5.74    0.50   0
  16  -6   0   35.42    1.34   0
  17  -8   1   29.94    1.45   0
  17  -6   0   15.52    1.06   0
  17   0   0    4.23    0.43   0
  19   3   2   19.10    0.39   0
  20  -7   1    1.84    1.04   0
  20  -3   0   18.27    0.86   0
  20   1   1    9.83    0.62   0
  22  -6   1    5.09    1.12   0
  22   0   1    0.50    0.51   0
  25   0   2    0.36    0.77   0
  26  -1   2    7.11    0.99   0
 -19  -1   8   24.59    1.00   0
 -18  -5   7   -0.24    0.52   0
 -18  -1   7   -0.19    0.61   0
 -17  -1   6    0.61    0.52   0
 -16  -4   5   29.64    0.62   0
 -15   0   5    0.27    0.52   0
 -14   1   5   19.03    0.75   0
 -13   2   5   14.46    0.89   0
 -13   3   6    4.28    0.90   0
 -12   4   7    5.03    0.81   0
 -12   5   9   29.56    1.39   0
 -11   2   4   93.54    1.21   0
 -11   4   6   -0.35    0.88   0
 -11   5   8   57.35    1.50   0
 -10  -2   2   98.23    0.61   0
  -9   3   4  143.73    1.38   0
  -9   6   9    0.55    0.93   0
  -8   6   8   22.07    1.10   0
  -6   5   5    5.07    0.65   0
  -5   7   9    0.20    1.01   0
  -4   7   8   39.86    1.46   0
  -3   5   4    5.15    0.56   0
  -2   7   7    3.76    1.09   0
  -1  -9   2   32.87    1.06   0
  -1  -5   0   30.42    0.65   0
   1  -6   0  352.24    1.87   0
   2   4   2  643.18    1.96   0
   2   5   3   30.50    0.65   0
   2   7   6   14.67    0.82   0
   4   6   4    2.89    0.46   0
   4   8   8    7.78    1.09   0
   5  -7   0   51.91    1.07   0
   5   8   8   16.39    1.24   0
   6  -7   0  102.11    1.39   0
   7 -10   2   13.69    1.15   0
   8  -3  -1  108.41    1.06   0
  12   6   4   -0.16    0.33   0
  14   7   6    1.05    0.55   0
  16   0   0   -0.77    0.55   0
  17  -5   0   58.11    1.46   0
  18  -4   0    6.20    0.98   0
  18  -1   0  108.31    1.22   0
  19  -7   1    0.97    1.05   0
  19  -3   0   33.77    1.00   0
  19  -2   0   41.31    0.98   0
  21  -6   1    0.82    0.97   0
  22  -5   1   -2.33    1.14   0
  23  -4   1    0.47    0.85   0
  26  -2   2   44.55    1.50   0
  26   1   3   43.46    1.16   0
 -18   0   7    1.36    0.86   0
 -17  -5   6   53.82    0.73   0
 -16  -1   5   30.80    0.81   0
 -16   1   6    9.37    0.98   0
 -15   4   9   15.10    1.37   0
 -14   4   8   75.96    1.79   0
 -12  -8   5    9.91    0.34   0
 -10  -9   5    1.32    0.45   0
 -10   6   9    4.44    1.29   0
  -9   5   6  170.04    1.99   0
  -8  -6   2   15.96    0.33   0
  -7   3   3  101.28    1.14   0
  -7   4   4  112.83    1.26   0
  -5  -9   3    1.00    0.44   0
  -5   6   6  138.96    1.73   0
  -4  -8   2  124.98    1.30   0
  -4   4   3    1.58    0.61   0
  -3   7   7   22.42    1.19   0
  -2  -7   1   12.72    0.68   0
  -2  -4   0   70.35    0.63   0
  -2   6   5  172.20    1.67   0
  -1 -10   3   14.38    0.85   0
   0  -9   2   42.96    1.18   0
   1   5   3   20.02    0.72   0
   1   7   6   25.84    0.91   0
   2  -6   0  509.64    2.38   0
   2   8   8   36.04    1.44   0
   3   6   4   48.29    0.85   0
   3   8   8   35.03    1.24   0
  13  -6   0   39.91    1.25   0
  13   6   4    6.06    0.37   0
  15   7   6   28.86    0.76   0
  16  -5   0    6.52    0.95   0
  18  -3   0  176.26    1.77   0
  18  -2   0   60.26    1.08   0
  20  -6   1    2.61    0.97   0
  21  -5   1    0.70    1.11   0
  21   0   1   -0.12    0.49   0
  22  -1   1    0.31    0.62   0
  23   1   2   28.06    0.88   0
 -19  -2   7   33.64    1.10   0
 -19   0   8   38.60    1.21   0
 -17   3   9    1.47    1.25   0
 -16   3   8    1.56    0.88   0
 -15   2   6   78.30    1.31   0
 -15   3   7   -0.33    0.80   0
 -14   0   4   36.73    0.84   0
 -13   4   7    4.50    0.88   0
 -12   5   8  113.24    1.94   0
 -11   5   7    6.10    0.83   0
 -10   3   4   32.28    0.93   0
  -9   0   2 1822.27    3.12   0
  -8   6   7    6.59    0.89   0
  -7   5   5   20.91    0.84   0
  -6   2   2  218.87    1.26   0
  -6   6   6   91.84    1.57   0
  -4 -10   4   68.24    1.38   0
  -4  -6   1    0.65    0.36   0
  -4   5   4   59.29    0.98   0
  -4   7   7    0.11    1.02   0
  -3   6   5   41.52    1.01   0
   0 -10   3   24.44    1.01   0
   0  -5   0    0.20    0.51   0
   1  -9   2   22.96    1.05   0
   1   4   2 2049.56    3.59   0
   2   6   4   20.06    0.68   0
   3  -8   1   15.42    0.80   0
   4  -8   1   70.09    1.37   0
   6   7   5    5.93    0.70   0
   7   7   5   21.71    0.80   0
   7   8   7    0.91    0.82   0
   8   7   5    5.68    0.63   0
   8   8   7   -0.85    0.79   0
   9   7   5    1.00    0.57   0
  11  -6   0  128.76    1.70   0
  12  -8   1   19.95    1.10   0
  17  -7   1    2.56    0.98   0
  17  -2   0  340.43    2.26   0
  19  -6   1   27.93    1.19   0
  21   2   2  101.93    1.02   0
  22  -3   1   36.80    1.17   0
  22   3   3    2.53    0.41   0
  24   0   2    8.14    0.71   0
  24   2   3   16.73    0.71   0
  25  -2   2   15.26    1.16   0
 -20  -2   8   32.06    1.05   0
 -18  -2   6    0.54    0.52   0
 -18   2   8   79.03    1.81   0
 -16   4   9    4.16    1.39   0
 -15  -3   4   11.14    0.43   0
 -15  -2   4   48.03    0.75   0
 -15   1   5   78.66    1.16   0
 -15   4   8   30.38    1.44   0
 -14  -5   4    0.39    0.17   0
 -14   2   5   80.20    1.34   0
 -14   3   6   54.68    1.20   0
 -14   5   9    4.81    1.37   0
 -13   5   8   26.66    1.44   0
 -12   0   3    1.01    0.40   0
 -12   2   4    0.44    0.53   0
 -11   6   9    4.72    1.05   0
 -10  -1   2    7.01    0.38   0
  -9  -5   2   95.41    0.44   0
  -8   4   4    0.24    0.51   0
  -7  -8   3    0.58    0.42   0
  -4  -9   3    5.00    0.53   0
  -4   3   2  159.16    1.13   0
  -3  -8   2   85.96    1.14   0
  -2  -3   0 1653.45    2.29   0
  -1  -7   1   78.07    1.00   0
  -1   8   8    2.33    1.09   0
   1   6   4  185.07    1.55   0
   2 -10   3    2.18    0.98   0
   3   3   1  127.10    0.67   0
   3   8   7    1.65    0.94   0
   4   8   7   23.88    1.17   0
   5  -8   1   35.39    1.05   0
   5  -6   0   17.58    0.71   0
   5   7   5    3.59    0.56   0
   6   8   7   10.48    0.83   0
   8  -6   0   30.60    1.07   0
   9  -6   0   14.70    0.79   0
   9   8   7    1.25    0.69   0
  10  -8   1   12.82    0.98   0
  10  -6   0  126.47    1.57   0
  10   7   5    4.07    0.58   0
  12  -9   2   54.30    1.75   0
  13  -9   2   47.77    1.59   0
  14   6   4    1.41    0.33   0
  15  -7   1    2.63    1.11   0
  16  -4   0  180.41    1.83   0
  16  -3   0  134.44    1.60   0
  16  -1   0  151.85    1.33   0
  16   2   1    8.60    0.37   0
  17  -8   2   67.39    1.99   0
  18  -6   1   12.30    0.98   0
  19   4   3    2.88    0.21   0
  20  -5   1    0.74    0.85   0
  20   0   1    0.13    0.59   0
  21  -4   1    0.11    0.82   0
  23  -5   2   25.27    1.55   0
  24  -4   2    1.69    1.14   0
  26   0   3   -0.01    0.89   0
 -18  -1   6    1.91    0.56   0
 -18   1   7   -0.16    0.75   0
 -17   3   8    2.00    0.96   0
 -16   2   6  105.11    1.67   0
 -16   3   7    3.24    1.12   0
 -15  -1   4   11.95    0.63   0
 -14   4   7   26.23    1.10   0
 -13  -3   3   10.82    0.32   0
 -12   5   7   12.77    0.93   0
 -11   4   5  104.40    1.55   0
  -8   3   3   38.18    0.76   0
  -7  -9   4   38.40    0.85   0
  -7   6   6   49.96    1.21   0
  -7   7   8    1.77    0.88   0
  -5   7   7   19.17    1.03   0
  -3  -9   3    9.93    0.77   0
  -3   7   6    6.14    0.95   0
  -2  -2   0 2646.65    2.13   0
  -2   2   1   17.87    0.44   0
  -2   8   8   15.83    1.30   0
   0   6   4  107.42    1.25   0
   2   7   5   -0.96    0.77   0
   3 -10   3   -0.16    0.86   0
   3  -9   2   31.07    1.04   0
   3   7   5   28.61    0.87   0
   4  -9   2  123.00    1.74   0
   5 -10   3   10.29    1.19   0
   5  -9   2   68.51    1.63   0
   6  -9   2    7.06    1.09   0
   7  -9   2    8.97    1.12   0
   9  -9   2   13.32    1.23   0
  10  -9   2    8.97    1.03   0
  11  -9   2   29.04    1.33   0
  11   7   5    5.76    0.55   0
  12  -5   0   24.48    0.99   0
  13  -5   0    2.42    0.68   0
  14  -7   1    7.60    0.93   0
  14   0   0   72.91    0.81   0
  15  -4   0  158.36    1.68   0
  15   5   3   70.04    0.34   0
  17  -6   1   11.85    0.97   0
  18   1   1    7.53    0.53   0
  18   3   2   13.23    0.34   0
  19  -7   2   13.30    1.44   0
  21  -6   2   26.50    1.60   0
  22   1   2   16.86    0.71   0
  22   4   4    1.75    0.31   0
  23   0   2    9.13    0.83   0
  24  -3   2   17.42    1.08   0
  24  -2   2    2.58    1.01   0
  24  -1   2   36.18    1.08   0
  25   1   3    0.79    0.58   0
 -20   0   8   -0.83    0.79   0
 -19   0   7    0.33    0.69   0
 -17  -3   5   20.06    0.63   0
 -17  -2   5   34.56    0.71   0
 -15   3   6    1.31    0.71   0
 -14   1   4   30.50    0.91   0
 -14   5   8   10.84    1.33   0
 -13  -1   3   23.06    0.50   0
 -13   4   6    1.58    0.70   0
 -11   3   4  102.68    1.24   0
 -11   5   6  132.42    1.77   0
 -10   6   7    4.41    0.90   0
  -9   4   4    8.23    0.61   0
  -9   5   5   89.69    1.51   0
  -8   6   6   19.78    0.95   0
  -7   2   2   41.63    0.69   0
  -6   0   1   -0.52    0.25   0
  -6   4   3   75.07    1.08   0
  -6   7   7   14.55    1.05   0
  -5  -5   1    5.39    0.24   0
  -5   6   5   51.06    1.11   0
  -3  -6   1  133.10    1.04   0
  -3   8   8   26.58    1.29   0
  -2  -8   2   30.76    0.77   0
  -2   5   3   39.10    0.80   0
  -1   4   2   12.60    0.52   0
   1   8   7   35.61    1.18   0
   2  -5   0   75.09    0.91   0
   6 -10   3   -0.67    0.96   0
   7 -10   3    1.07    0.95   0
  11  -5   0   91.64    1.29   0
  11   3   1  177.31    0.39   0
  12  -7   1    4.48    1.03   0
  12   7   5   -0.99    0.45   0
  14  -4   0   51.28    1.04   0
  15  -8   2    3.83    1.02   0
  15  -3   0   22.55    0.80   0
  15  -2   0  210.57    1.60   0
  16  -6   1    4.31    0.85   0
  18  -7   2    7.30    1.42   0
  18  -5   1   12.74    0.97   0
  19  -4   1   12.79    1.04   0
  19   0   1   -0.58    0.60   0
  20  -3   1   27.33    0.97   0
  20  -2   1    3.84    0.88   0
  20  -1   1    9.80    0.66   0
  23  -4   2   19.24    1.18   0
  26  -1   3   43.49    1.28   0
 -20   1   8    3.48    1.14   0
 -19   1   7    1.84    0.96   0
 -19   2   8   87.52    1.76   0
 -18   3   8   14.77    1.44   0
 -16  -5   5    0.18    0.27   0
 -16   1   5   31.95    0.88   0
 -15  -4   4   54.40    0.56   0
 -15   0   4    3.75    0.61   0
 -15   4   7    0.61    0.80   0
 -13   2   4  175.79    1.57   0
 -13   5   7   64.96    1.48   0
 -12   1   3    1.45    0.64   0
 -12   4   5    6.04    0.89   0
 -12   6   8    5.89    1.02   0
 -10   0   2  325.05    1.46   0
  -9  -9   5    0.42    0.45   0
  -9   1   2   28.49    0.58   0
  -9   3   3  193.66    1.56   0
  -9   7   8   15.90    1.37   0
  -7   5   4  108.81    1.45   0
  -7   7   7    6.17    0.90   0
  -6  -8   3    5.82    0.50   0
  -6  -4   1    8.70    0.21   0
  -6   6   5    5.50    0.72   0
  -5  -7   2   33.73    0.60   0
  -4   8   8    8.13    1.09   0
  -2  -9   3    3.23    0.64   0
  -2   6   4  139.11    1.46   0
  -1 -10   4    7.88    0.99   0
  -1   8   7    1.29    0.84   0
   0  -4   0   44.33    0.58   0
   0   7   5   10.48    0.74   0
   3  -7   1    5.47    0.79   0
   4  -5   0  175.35    1.38   0
   5  -5   0  137.66    1.34   0
   5   8   6   31.60    1.10   0
   6   8   6   14.05    0.92   0
   7  -5   0  490.34    2.48   0
   8  -5   0    6.64    0.57   0
   9  -5   0    0.37    0.55   0
  12  -4   0  369.39    2.32   0
  13   7   5   -0.37    0.44   0
  14  -8   2    8.72    1.03   0
  14  -1   0   95.81    1.02   0
  15   2   1  139.46    0.84   0
  17  -7   2    0.83    1.19   0
  21  -5   2    2.37    1.27   0
  22  -4   2    9.64    1.18   0
  25   0   3   -0.14    0.79   0
 -20  -3   7    4.47    0.68   0
 -20  -1   7    8.25    0.76   0
 -19  -1   6   47.20    1.14   0
 -17   0   5   -0.31    0.54   0
 -17   4   8   60.20    1.79   0
 -15   5   8    1.13    1.02   0
 -14   3   5    5.93    0.73   0
 -14   4   6   36.20    1.10   0
 -14   5   7   13.82    1.21   0
 -13   0   3   -0.72    0.39   0
 -12   3   4  109.52    1.33   0
 -12   5   6   94.93    1.60   0
 -11   2   3  164.49    1.37   0
 -11   6   7   37.21    1.27   0
 -10   4   4   55.01    1.03   0
  -9  -8   4   -0.02    0.35   0
  -7  -6   2    0.39    0.27   0
  -7   4   3   71.57    1.00   0
  -5   7   6    4.30    0.79   0
  -3   2   1  693.39    1.80   0
  -3   6   4  146.45    1.52   0
  -2  -6   1  174.97    1.23   0
  -2   7   5    6.24    0.89   0
  -1  -9   3    2.59    0.78   0
  -1  -3   0    2.32    0.27   0
   0 -10   4    1.37    1.01   0
   0  -8   2   24.72    0.91   0
   1  -4   0  485.50    1.77   0
   2   8   6   33.27    1.16   0
   4  -7   1    5.18    0.63   0
   5  -7   1   10.94    0.73   0
   6  -7   1   24.35    0.89   0
   9   8   6    2.12    0.80   0
  11  -4   0  308.28    2.01   0
  12  -9   3   -1.12    1.29   0
  12   0   0  990.18    2.48   0
  13  -9   3    1.04    1.07   0
  13  -2   0   99.35    1.18   0
  14  -6   1   30.20    1.05   0
  15   6   4   25.58    0.40   0
  16  -7   2    8.10    1.23   0
  16  -5   1   32.36    1.21   0
  17   1   1   79.20    0.84   0
  18  -4   1   32.91    1.06   0
  18   0   1    1.46    0.55   0
  19  -6   2   77.59    1.74   0
  19  -2   1   43.97    1.02   0
  21   3   3    5.86    0.38   0
  22   0   2    1.74    0.52   0
  25  -1   3    0.65    1.01   0
 -21   0   8   22.27    1.12   0
 -20   2   8   30.35    1.48   0
 -19   0   6    0.13    0.77   0
 -17  -4   5   16.74    0.48   0
 -16   4   7    6.67    0.93   0
 -15   1   4   11.14    0.85   0
 -14   2   4  415.42    2.49   0
 -11  -2   2  339.62    1.12   0
  -8   5   4    5.77    0.64   0
  -6   7   6   10.73    0.87   0
  -5  -8   3    4.11    0.54   0
  -4  -7   2  172.97    1.31   0
  -4  -5   1   54.51    0.62   0
  -4   8   7    0.89    1.05   0
  -3   4   2  658.59    2.39   0
  -3   7   5    1.80    0.94   0
  -1  -6   1   27.60    0.75   0
   0   8   6   33.18    1.21   0
   1 -10   4    3.83    0.83   0
   1  -9   3    2.36    0.87   0
   1  -8   2    6.12    0.70   0
   2 -10   4    1.52    1.01   0
   2  -8   2    0.38    0.82   0
   2  -4   0   72.74    0.81   0
   3   6   3   12.39    0.65   0
   4   6   3   20.01    0.66   0
   7   6   3   36.56    0.66   0
   9  -4   0  171.08    1.51   0
  10  -9   3    0.23    1.23   0
  10  -4   0  385.84    2.16   0
  10   8   6    0.14    0.69   0
  11  -9   3    3.91    0.99   0
  11   0   0  214.11    1.17   0
  12  -3   0   10.32    0.58   0
  13  -6   1   41.44    1.12   0
  15  -7   2   20.95    1.11   0
  15  -5   1   23.96    1.18   0
  17  -4   1   42.94    1.10   0
  18  -3   1    1.47    0.69   0
  20  -5   2   11.98    1.06   0
  21  -4   2   14.52    1.01   0
  22  -1   2   15.24    0.81   0
  24  -4   3   43.65    1.53   0
 -20   1   7    7.21    1.06   0
 -19   3   8    5.43    1.06   0
 -18  -2   5   52.13    0.95   0
 -18  -1   5    4.72    0.71   0
 -18   3   7    1.21    0.91   0
 -18   4   8   21.46    1.58   0
 -16   5   8    0.85    1.03   0
 -15   4   6   91.82    1.59   0
 -14  -2   3    1.51    0.36   0
 -14  -1   3   87.17    0.92   0
 -14   6   8    0.19    1.02   0
 -13   1   3   21.88    0.75   0
 -13   5   6    1.62    0.83   0
 -11  -7   4    6.85    0.32   0
 -11   5   5   -0.00    0.70   0
 -11   7   8   82.72    1.91   0
  -9   7   7   -0.82    0.83   0
  -8  -9   5    0.23    0.52   0
  -8  -7   3    6.12    0.37   0
  -8   4   3    4.63    0.53   0
  -7   7   6   36.81    1.21   0
  -5   5   3   17.96    0.85   0
  -5   6   4   12.27    0.90   0
  -4   7   5    0.44    0.97   0
   0  -6   1   40.19    0.87   0
   0  -3   0   -0.42    0.30   0
   2  -9   3    3.86    0.73   0
   3 -10   4    1.02    0.97   0
   3  -9   3    0.04    1.03   0
   3  -8   2    3.89    0.75   0
   3  -4   0    2.97    0.43   0
   3   7   4   84.76    1.25   0
   4 -10   4    3.61    1.07   0
   4  -9   3    0.45    1.00   0
   4  -8   2    8.78    0.79   0
   4   5   2  210.72    1.23   0
   4   7   4   61.10    1.08   0
   5  -8   2    1.13    0.70   0
   5  -4   0   13.18    0.71   0
   5   5   2  199.71    1.11   0
   6  -8   2   -0.59    0.69   0
   6  -4   0  155.14    1.34   0
   6   5   2  213.95    1.12   0
   7  -8   2   21.19    0.99   0
   7  -4   0    8.74    0.55   0
   7   5   2   29.02    0.48   0
   7   7   4   16.83    0.69   0
   8  -9   3   41.51    1.53   0
   8  -8   2  103.51    1.64   0
   8  -4   0   -0.23    0.48   0
   9  -9   3   12.27    1.11   0
  12  -2   0    1.66    0.45   0
  14  -7   2    4.57    0.93   0
  14  -5   1    0.23    0.94   0
  16  -4   1   41.10    1.24   0
  16   1   1  281.58    1.48   0
  17  -6   2   35.33    1.25   0
  17   3   2  156.38    0.85   0
  18  -7   3    3.72    1.38   0
  18  -1   1    8.03    0.57   0
  19  -5   2   -1.42    0.81   0
  21   0   2   70.82    1.20   0
  22  -5   3    0.03    1.27   0
  23  -4   3    0.85    1.13   0
  24  -3   3    1.61    0.88   0
  24   0   3   -0.04    0.61   0
 -21  -2   7    0.55    0.87   0
 -21  -1   7   27.54    1.15   0
 -19   1   6   47.02    1.15   0
 -18  -5   6   35.75    0.57   0
 -18   0   5    0.26    0.71   0
 -17   3   6    3.76    0.82   0
 -16   0   4    6.04    0.51   0
 -14   4   5    7.67    0.93   0
 -14   5   6   -1.73    1.08   0
 -13  -4   3    0.10    0.15   0
 -13   6   7   44.15    1.42   0
 -12   2   3   43.42    0.83   0
 -11  -8   5    6.43    0.37   0
 -11   0   2  651.44    2.10   0
 -10   7   7    1.77    0.94   0
  -9   2   2    3.77    0.59   0
  -9   6   5   35.01    1.04   0
  -8  -8   4   10.89    0.51   0
  -8   7   6   56.26    1.52   0
  -7   0   1    0.03    0.25   0
  -6   1   1  100.05    0.75   0
  -6   8   7   -0.41    1.17   0
  -5   7   5   -0.42    1.00   0
  -4  -9   4    4.67    0.70   0
  -4  -8   3   -0.73    0.58   0
  -4   2   1  442.42    1.52   0
  -4   4   2   74.96    0.92   0
  -3  -7   2  164.03    1.31   0
  -1  -1   0   12.84    0.14   0
  -1   3   1  388.15    1.43   0
   0   6   3  391.29    2.21   0
   1   6   3    1.24    0.48   0
   1   7   4   71.09    1.27   0
   2   5   2  139.44    1.14   0
   2   7   4  130.22    1.41   0
   8   5   2  164.34    0.88   0
   8   7   4    4.40    0.55   0
   9  -6   1   54.86    1.09   0
  10  -6   1   31.98    0.96   0
  10  -3   0   17.83    0.60   0
  11  -2   0   54.49    0.81   0
  11  -1   0  360.06    1.64   0
  12   8   6    0.50    0.58   0
  13  -7   2   15.31    1.02   0
  14  -8   3   26.49    1.29   0
  14   2   1   72.24    0.60   0
  17   0   1    0.82    0.42   0
  18  -5   2    3.85    1.21   0
  20  -6   3    1.31    0.94   0
  20   1   2   13.12    0.56   0
  21  -2   2  103.00    1.50   0
  21  -1   2    2.43    0.82   0
  23   1   3   12.59    0.65   0
  24  -1   3    1.18    0.73   0
 -21  -3   7   -0.97    0.65   0
 -20  -2   6    0.24    0.65   0
 -20  -1   6   48.82    1.14   0
 -20   2   7    0.81    1.08   0
 -19  -4   6    9.44    0.55   0
 -19   3   7    1.66    0.94   0
 -17   2   5   34.63    1.00   0
 -16   1   4   47.49    1.10   0
 -16   4   6   47.61    1.28   0
 -16   5   7    2.14    0.95   0
 -15   2   4   43.86    0.96   0
 -14   0   3    0.22    0.40   0
 -14   3   4    0.54    0.82   0
 -14   6   7    0.99    1.31   0
 -12   4   4  497.68    2.82   0
 -12   6   6   12.53    1.00   0
 -11   3   3   48.41    0.89   0
 -11   7   7   19.27    1.38   0
 -10   5   4   61.09    1.32   0
  -9   4   3  141.57    1.40   0
  -7   8   7    0.31    1.20   0
  -6  -6   2   88.29    0.78   0
  -6   6   4   64.69    1.16   0
  -6   7   5    1.91    0.92   0
  -5   4   2   46.70    0.89   0
  -4   8   6   69.79    1.67   0
  -3  -9   4    2.96    0.74   0
  -3   8   6   20.80    1.04   0
  -2  -7   2  182.48    1.49   0
  -1   6   3   81.12    1.20   0
   1  -3   0    2.32    0.34   0
   2  -6   1    0.93    0.51   0
   4  -6   1   -0.23    0.75   0
   4   8   5   80.28    1.41   0
   5   8   5  100.58    1.51   0
   6  -6   1    8.98    0.66   0
   8  -6   1    6.75    0.67   0
   8  -3   0  323.50    1.72   0
  10  -1   0  386.83    1.68   0
  10   6   3    0.53    0.30   0
  11  -7   2   28.46    1.21   0
  12  -9   4   15.36    1.65   0
  12  -8   3    0.84    1.15   0
  12  -5   1  207.73    1.99   0
  13  -8   3    5.40    1.02   0
  15  -6   2   75.52    1.67   0
  16  -3   1   68.50    1.17   0
  17  -1   1   78.13    1.06   0
  19  -4   2    4.48    0.79   0
  20  -3   2   49.74    1.20   0
  21  -5   3    3.02    0.98   0
  21   4   4   14.37    0.45   0
  22  -4   3    2.97    1.11   0
  23  -3   3    1.16    0.84   0
  23   0   3   -0.05    0.76   0
 -21   1   7   26.50    1.13   0
 -19   2   6    0.77    0.75   0
 -18   3   6   27.17    1.12   0
 -17  -1   4  158.21    1.38   0
 -15   4   5    7.69    0.96   0
 -14  -3   3    4.94    0.28   0
 -14   1   3   84.87    1.13   0
 -13   2   3   16.86    0.80   0
 -13   5   5   27.92    1.00   0
 -12   7   7    1.84    1.21   0
 -10   6   5   71.08    1.37   0
  -8   3   2  206.98    1.45   0
  -8   8   7    3.07    1.34   0
  -7  -9   5    1.97    0.63   0
  -7  -7   3   37.66    0.65   0
  -7   5   3   25.80    0.93   0
  -5   2   1   54.74    0.66   0
  -3  -8   3    8.69    0.55   0
  -2   3   1  777.64    2.10   0
  -2   6   3  293.42    1.94   0
  -2   7   4   76.97    1.42   0
  -1  -7   2    6.07    0.65   0
  -1   7   4  126.77    1.49   0
   0  -2   0 1369.92    1.96   0
   0   5   2   12.99    0.55   0
   1   8   5   35.07    1.12   0
   2  -3   0 1455.67    2.77   0
   2   8   5    3.97    0.69   0
   3  -3   0 1167.76    2.61   0
   3   8   5   20.65    0.89   0
   4  -3   0 2515.45    4.01   0
   5  -3   0 1054.12    2.70   0
   6  -3   0  198.20    1.29   0
   6   8   5   19.81    0.81   0
   7  -3   0   19.38    0.59   0
   9  -2   0 1089.16    2.89   0
   9  -1   0   16.86    0.61   0
   9   5   2   28.81    0.39   0
  10  -9   4   21.72    1.53   0
  11  -9   4   42.46    1.61   0
  11  -5   1  213.75    1.87   0
  14  -6   2    4.83    1.00   0
  15   1   1    0.84    0.41   0
  15   7   5    3.65    0.40   0
  16  -2   1   10.00    0.62   0
  16   0   1   -0.03    0.41   0
  17  -5   2   84.95    1.53   0
  18  -6   3   -0.45    1.10   0
  18   4   3    0.18    0.23   0
  20  -5   3   11.03    1.23   0
  20  -2   2   87.51    1.38   0
  20   0   2  106.80    1.24   0
  20   3   3    2.74    0.36   0
  23  -2   3   30.66    1.13   0
  25  -2   4   10.96    1.19   0
  25   0   4    7.02    0.97   0
 -20  -3   6   57.34    0.97   0
 -20   1   6   51.34    1.19   0
 -19  -1   5    0.58    0.61   0
 -19   0   5   -0.35    0.73   0
 -17  -2   4    0.39    0.47   0
 -17   0   4    7.45    0.69   0
 -17   5   7    5.29    1.04   0
 -15  -7   6    0.23    0.19   0
 -15   6   7   19.63    1.22   0
 -13  -7   5    4.08    0.26   0
 -13   4   4   82.55    1.31   0
 -13   6   6   87.43    1.67   0
 -11  -3   2   21.43    0.24   0
 -11   5   4  158.81    1.75   0
 -11   6   5    8.07    0.84   0
 -10   2   2   98.87    1.02   0
 -10   7   6   64.35    1.49   0
  -9   8   7    2.94    1.26   0
  -8  -5   2  114.25    0.62   0
  -7   1   1   57.95    0.71   0
  -7   7   5   -0.03    0.72   0
  -3   6   3  154.40    1.50   0
  -2  -8   3   16.58    0.68   0
  -2  -5   1    0.34    0.31   0
  -1  -8   3   24.54    0.92   0
  -1   5   2  211.54    1.43   0
  -1   8   5   20.97    1.11   0
   0  -7   2   35.17    0.79   0
   0   8   5    6.48    0.76   0
   7  -7   2    2.65    0.97   0
   8  -9   4    0.89    1.17   0
   8  -2   0  532.05    1.96   0
   8   8   5   -0.03    0.54   0
   9  -9   4    0.04    0.98   0
   9  -8   3    2.53    1.12   0
   9   8   5    0.19    0.59   0
  10  -5   1   64.78    1.09   0
  11   7   4    2.91    0.41   0
  13  -6   2   25.33    1.16   0
  13  -4   1   46.85    1.02   0
  15  -8   4   38.07    1.56   0
  15  -7   3   12.56    1.04   0
  16  -1   1  279.20    1.78   0
  18  -7   4    5.66    1.35   0
  19   1   2    2.35    0.43   0
  21  -4   3    0.82    0.83   0
  22  -5   4   18.08    1.51   0
  22  -3   3    1.68    0.84   0
  24  -3   4   14.73    1.32   0
  25  -1   4   17.67    1.04   0
 -22  -1   7   17.22    0.90   0
 -21   2   7    0.87    0.88   0
 -19  -2   5   -0.08    0.42   0
 -17   1   4  152.99    1.64   0
 -16   4   5   28.51    1.21   0
 -16   5   6    1.94    0.86   0
 -15  -1   3  157.70    1.15   0
 -15   0   3    1.45    0.56   0
 -14   5   5   92.87    1.60   0
 -14   6   6   51.92    1.59   0
 -13   7   7    0.43    1.03   0
 -12  -1   2   17.91    0.40   0
 -12   0   2   12.47    0.56   0
 -10  -8   5    0.30    0.41   0
  -9   6   4   22.05    1.10   0
  -8   0   1    1.47    0.38   0
  -8   5   3   13.05    0.70   0
  -7   8   6   11.42    1.21   0
  -6  -9   5    2.05    0.68   0
  -5  -6   2   69.72    0.72   0
  -4   6   3    9.56    0.66   0
  -3   3   1  113.10    0.90   0
  -3   8   5    3.71    0.99   0
  -2   5   2    7.95    0.54   0
  -2   8   5   11.53    0.85   0
  -1  -5   1  270.64    1.46   0
   0  -9   4   28.34    1.02   0
   0  -8   3    5.28    0.82   0
   1  -9   4   21.95    1.11   0
   2  -9   4   60.32    1.54   0
   2  -7   2  207.52    1.75   0
   4  -9   4    2.17    1.10   0
   4  -7   2  406.22    2.50   0
   5  -7   2  194.03    1.83   0
   6  -9   4   17.58    1.30   0
   6  -8   3   -0.50    0.93   0
   7  -9   4    3.59    1.00   0
   7  -2   0  112.89    0.94   0
   7   0   0  113.21    0.71   0
   8  -8   3    8.23    0.90   0
   8  -1   0  755.54    2.05   0
   9  -5   1    1.59    0.57   0
  10   8   5    0.28    0.57   0
  12  -6   2   40.54    1.11   0
  13   2   1    5.08    0.26   0
  14  -8   4   38.74    1.51   0
  14  -7   3   14.14    1.03   0
  15  -2   1  142.77    1.38   0
  15   0   1    1.09    0.54   0
  16   3   2   33.80    0.45   0
  17  -7   4   10.54    1.38   0
  17  -6   3    9.90    0.96   0
  17  -4   2   14.46    0.88   0
  19  -5   3    4.34    0.88   0
  19  -2   2  149.54    1.66   0
  19   0   2  274.03    1.90   0
  20  -6   4    9.62    1.11   0
  21   5   5   -0.28    0.32   0
  22  -2   3    1.52    0.71   0
  22  -1   3   12.03    0.96   0
  22   0   3   -0.10    0.73   0
  23  -4   4   14.11    1.13   0
  24   1   4   29.17    1.03   0
 -22   1   7   16.49    1.06   0
 -21  -2   6   16.94    0.83   0
 -21  -1   6  123.38    1.52   0
 -21   0   6    9.77    0.80   0
 -18   4   6   12.09    1.04   0
 -18   5   7   -0.64    1.01   0
 -15  -2   3  155.26    1.05   0
 -15   1   3  163.69    1.49   0
 -14   2   3    1.95    0.54   0
 -14   4   4   23.75    0.91   0
 -13   3   3   10.27    0.81   0
 -12  -2   2  283.09    1.07   0
 -12   7   6   -0.50    1.15   0
 -11   2   2  327.21    1.86   0
 -11   4   3   32.85    0.87   0
 -10  -7   4   11.35    0.40   0
  -9   5   3   62.62    1.23   0
  -8   8   6   16.52    1.29   0
  -7   4   2   42.21    0.81   0
  -6  -8   4    1.10    0.52   0
  -6  -7   3   53.86    0.79   0
  -6   2   1    0.90    0.38   0
  -5  -9   5    2.72    0.70   0
  -5   6   3    5.62    0.63   0
  -5   7   4    7.87    0.80   0
   0   9   6   34.38    1.37   0
   1   9   6   79.90    1.61   0
   2  -8   3   10.02    0.80   0
   2  -2   0 2568.09    3.11   0
   2   4   1    4.43    0.43   0
   3  -8   3    2.94    0.72   0
   3   9   6   23.35    1.03   0
   4  -8   3   34.36    1.08   0
   4   4   1  204.22    0.97   0
   4   9   6   11.67    0.90   0
   5  -8   3   33.35    1.07   0
   5  -2   0  250.32    1.21   0
   5   9   6    7.29    0.85   0
   6  -5   1   54.79    1.04   0
   7  -5   1   67.13    1.04   0
   7  -1   0  194.43    1.03   0
   7   9   6    8.41    0.95   0
  10   5   2  112.78    0.60   0
  11  -6   2   44.79    1.12   0
  11  -4   1    1.23    0.55   0
  13  -8   4   20.20    1.26   0
  13  -7   3   13.81    1.01   0
  13  -3   1    0.38    0.68   0
  14  -5   2  106.66    1.72   0
  14  -2   1   72.17    1.11   0
  14   1   1   22.40    0.51   0
  16  -6   3    8.31    0.96   0
  16  -4   2    3.99    0.91   0
  18  -5   3    5.00    1.12   0
  19  -6   4    4.89    1.07   0
  19  -1   2    2.86    0.62   0
  21  -3   3    6.30    0.88   0
  22  -4   4    1.06    1.20   0
  22   3   4   32.92    0.75   0
  24  -1   4   28.72    1.22   0
 -21   1   6  125.97    1.78   0
 -20   3   6   53.63    1.57   0
 -20   4   7    1.23    1.03   0
 -19  -3   5    2.89    0.45   0
 -19   2   5    1.20    0.73   0
 -18  -1   4  140.17    1.35   0
 -18   0   4  226.90    1.83   0
 -18   3   5   68.68    1.37   0
 -17  -3   4  141.41    1.00   0
 -17   2   4   -0.11    0.62   0
 -17   4   5   15.23    1.15   0
 -15   5   5  102.63    1.65   0
 -15   6   6   38.37    1.36   0
 -12   1   2   18.53    0.58   0
 -10   3   2  530.30    2.44   0
 -10   6   4  254.80    2.26   0
  -6   6   3    4.57    0.66   0
  -6   7   4   62.94    1.29   0
  -4  -9   5    1.38    0.73   0
  -4  -6   2  157.94    1.11   0
  -4  -4   1    6.85    0.29   0
  -4   5   2  312.23    1.85   0
  -2   9   6   45.53    1.37   0
  -1   9   6   65.91    1.57   0
   1   4   1  287.31    1.30   0
   2  -5   1   52.38    0.81   0
   4  -5   1  101.65    1.11   0
   5  -5   1    4.42    0.51   0
   5   4   1   51.28    0.46   0
   6  -1   0 1042.63    2.15   0
   6   0   0  577.65    1.32   0
  10  -6   2  179.71    1.86   0
  10  -4   1    0.86    0.50   0
  11  -7   3    5.68    1.13   0
  12  -8   4    2.23    0.96   0
  15  -6   3    0.84    0.86   0
  16  -7   4   41.61    1.53   0
  17  -3   2  156.49    1.71   0
  18  -2   2   35.73    0.97   0
  18   1   2   13.35    0.61   0
  20  -3   3    2.78    0.92   0
  21   1   3    7.22    0.67   0
 -21   2   6   17.06    1.03   0
 -20  -4   6    0.35    0.46   0
 -20   0   5    0.24    0.58   0
 -20   1   5    0.28    0.91   0
 -19   4   6    9.26    0.98   0
 -18   1   4  137.36    1.58   0
 -16   6   6   31.53    1.60   0
 -15   4   4   55.99    1.18   0
 -13   7   6   10.31    1.06   0
 -12  -8   6   16.44    0.56   0
 -10   8   6    0.87    1.18   0
  -9  -8   5    4.03    0.48   0
  -9  -6   3   10.42    0.34   0
  -8   1   1  119.93    0.88   0
  -7   7   4  161.51    1.88   0
  -6   8   5   11.29    0.96   0
  -5  -8   4    0.38    0.55   0
  -5  -7   3   45.67    0.73   0
  -5   3   1   42.96    0.67   0
  -5   5   2  292.15    1.86   0
  -4   9   6    2.16    1.12   0
  -3  -9   5    4.57    0.78   0
  -3  -6   2    7.03    0.54   0
   0   4   1    0.37    0.37   0
   0   7   3   25.25    0.96   0
   1   7   3    2.32    0.53   0
   2   8   4    4.30    0.89   0
   3   7   3   26.67    0.70   0
   3   8   4    7.94    0.88   0
   4   7   3   21.16    0.66   0
   4   8   4   49.94    1.12   0
   5  -1   0 1038.51    2.01   0
   5   0   0  280.65    0.88   0
   5   7   3   85.59    1.11   0
   6   4   1   21.62    0.34   0
   9  -6   2  318.56    2.34   0
   9  -4   1  275.19    1.81   0
[truncated: 95,708 more chars]
