# Supplementary material for: 1-Eth­oxy-3-[4-(eth­oxy­carbon­yl)phen­yl]-3-hy­droxy-1-oxopropan-2-aminium chloride
Source: IUCrdata. 2024 Oct 31;9(Pt 10):x241032. doi: 10.1107/S2414314624010320 (PMC11660177; doi:10.1107/S2414314624010320)
Supplement: Supplementary file 2 [file x-09-x241032-Isup2.hkl]

data_I                                                                          
_shelx_title ' ipr37 in P2(1)/c'                                                
_shelx_refln_list_code          4                                               
_shelx_F_calc_maximum      182.76                                               
_exptl_crystal_F_000       672.00                                               
_reflns_d_resolution_high  0.7546                                               
                                                                                
loop_                                                                           
 _space_group_symop_operation_xyz                                               
 'x, y, z'                                                                      
 '-x, y+1/2, -z+1/2'                                                            
 '-x, -y, -z'                                                                   
 'x, -y-1/2, z-1/2'                                                             
                                                                                
_cell_length_a    20.5205                                                       
_cell_length_b     8.1626                                                       
_cell_length_c     9.4732                                                       
_cell_angle_alpha  90.000                                                       
_cell_angle_beta   90.788                                                       
_cell_angle_gamma  90.000                                                       
                                                                                
_shelx_F_squared_multiplier     1.000                                           
                                                                                
loop_                                                                           
 _refln_index_h                                                                 
 _refln_index_k                                                                 
 _refln_index_l                                                                 
 _refln_F_squared_calc                                                          
 _refln_F_squared_meas                                                          
 _refln_F_squared_sigma                                                         
 _refln_observed_status                                                         
   3   0   0       2442.03       2471.85         3.85 o                         
   4   0   0        606.67        564.78        10.18 o                         
   5   0   0       1075.08       1105.07        10.93 o                         
   6   0   0       2181.05       2243.27        20.09 o                         
   7   0   0        442.88        431.76         3.98 o                         
   8   0   0       4802.01       5120.43        20.51 o                         
   9   0   0       1282.56       1489.08        18.72 o                         
  10   0   0         91.76         69.89         1.42 o                         
  11   0   0        902.59        830.10         5.41 o                         
  12   0   0       3701.28       3770.72        37.49 o                         
  13   0   0       3339.46       3265.41        39.24 o                         
  14   0   0        238.64        280.42         2.28 o                         
  15   0   0        225.57        205.36         1.96 o                         
  16   0   0          0.00          1.52         2.13 o                         
  17   0   0          2.19         15.66         1.22 o                         
  18   0   0         53.35         42.68         1.56 o                         
  19   0   0         40.26         45.02         1.62 o                         
  20   0   0         15.72         13.82         1.13 o                         
  21   0   0         40.43         41.23         1.39 o                         
  22   0   0        296.59        271.37         2.79 o                         
  23   0   0        111.56        101.17         2.14 o                         
  24   0   0        294.96        366.30         6.89 o                         
  25   0   0         27.47         24.60         1.80 o                         
  26   0   0         87.23         98.95         2.05 o                         
  27   0   0         64.26         66.00         3.94 o                         
   1   1   0         39.65         49.90         0.64 o                         
   2   1   0       6344.98       6697.85       228.67 o                         
   3   1   0          7.19         24.74         0.85 o                         
   4   1   0       1180.50       1215.48        23.14 o                         
   5   1   0       3888.49       4028.45        44.57 o                         
   6   1   0       4098.67       4099.54        27.86 o                         
   7   1   0        736.88        736.28         4.47 o                         
   8   1   0       2874.08       3002.01        68.10 o                         
   9   1   0         65.23         64.20         1.41 o                         
  10   1   0       1467.05       1533.04        31.58 o                         
  11   1   0       1326.78       1434.55        19.77 o                         
  12   1   0       1065.49       1075.26         8.03 o                         
  13   1   0       1524.75       1590.08         4.92 o                         
  14   1   0        405.42        359.33         2.30 o                         
  15   1   0          9.71          7.56         0.79 o                         
  16   1   0        604.33        589.78         4.27 o                         
  17   1   0       1029.50       1034.53        13.57 o                         
  18   1   0        398.13        413.10         3.60 o                         
  19   1   0        166.68        178.27         2.07 o                         
  20   1   0          1.87          2.19         0.93 o                         
  21   1   0         18.73         13.68         1.41 o                         
  22   1   0        201.73        202.01         2.28 o                         
  23   1   0         40.68         41.65         1.38 o                         
  24   1   0        200.00        234.99         4.26 o                         
  25   1   0        201.75        208.95         3.39 o                         
  26   1   0         81.94         76.95         1.31 o                         
  27   1   0         59.90         54.73         2.66 o                         
   0   2   0       5682.24       5766.26       247.56 o                         
   1   2   0       1154.28       1278.37         8.15 o                         
   2   2   0       9267.09      10155.09       125.56 o                         
   3   2   0        702.29        747.12         6.19 o                         
   4   2   0          1.61          1.72         0.21 o                         
   5   2   0        887.63        986.04         9.59 o                         
   6   2   0        109.44        120.25         2.54 o                         
   7   2   0        514.13        458.17         7.24 o                         
   8   2   0       2108.36       1973.63        24.73 o                         
   9   2   0       4281.04       3947.32       113.31 o                         
  10   2   0        327.07        238.55         1.79 o                         
  11   2   0        244.53        214.52         1.59 o                         
  12   2   0          8.40          5.46         0.47 o                         
  13   2   0        371.32        355.58         7.77 o                         
  14   2   0        388.46        344.20         4.21 o                         
  15   2   0        791.92        780.37        22.25 o                         
  16   2   0         80.66         81.92         1.48 o                         
  17   2   0       1369.56       1361.12        22.13 o                         
  18   2   0        242.06        217.31         6.12 o                         
  19   2   0        153.80        176.92         4.90 o                         
  20   2   0        135.74        149.60         2.41 o                         
  21   2   0        408.32        446.77         3.60 o                         
  22   2   0        170.86        183.52         1.54 o                         
  23   2   0         43.13         41.77         2.34 o                         
  24   2   0          0.05          0.21         0.58 o                         
  25   2   0          0.27          1.70         0.44 o                         
  26   2   0        148.08        179.02         3.90 o                         
   1   3   0          5.87          8.55         0.61 o                         
   2   3   0       5957.59       5981.59       115.90 o                         
   3   3   0       4189.97       4400.25        23.70 o                         
   4   3   0       9800.52       9766.42        99.38 o                         
   5   3   0       4213.05       4256.48        45.92 o                         
   6   3   0        864.75        765.42         2.33 o                         
   7   3   0        102.92         76.00         0.89 o                         
   8   3   0       1296.08       1273.19        12.49 o                         
   9   3   0        851.06        823.25        16.32 o                         
  10   3   0         72.02         67.10         1.00 o                         
  11   3   0         96.56         98.31         2.96 o                         
  12   3   0         50.93         37.78         1.02 o                         
  13   3   0         52.53         51.43         0.75 o                         
  14   3   0        177.83        170.25         2.00 o                         
  15   3   0        100.88         92.26         3.10 o                         
  16   3   0        531.85        511.06         6.39 o                         
  17   3   0         35.97         29.75         2.81 o                         
  18   3   0        712.20        670.41         6.14 o                         
  19   3   0        121.83        125.20         2.84 o                         
  20   3   0         58.16         65.65         4.26 o                         
  21   3   0          5.63          2.64         1.94 o                         
  22   3   0          1.56          3.50         2.14 o                         
  23   3   0          2.20         -0.66         2.00 o                         
  24   3   0         23.10         19.66         1.64 o                         
  25   3   0         17.85         14.30         1.68 o                         
  26   3   0        149.75        151.30         6.37 o                         
   0   4   0        191.49        171.33         1.77 o                         
   1   4   0       1844.75       1832.52        15.33 o                         
   2   4   0        201.70        278.33         2.25 o                         
   3   4   0          5.00         12.24         0.68 o                         
   4   4   0        117.70        113.12         1.11 o                         
   5   4   0         30.54         49.56         0.83 o                         
   6   4   0        567.25        616.98        11.79 o                         
   7   4   0         48.40         32.44         0.99 o                         
   8   4   0          1.80         -0.71         0.71 o                         
   9   4   0        713.74        660.11         2.65 o                         
  10   4   0       1566.54       1527.33        15.08 o                         
  11   4   0       1202.24       1199.19         6.96 o                         
  12   4   0       1511.26       1461.87        12.48 o                         
  13   4   0        797.26        773.94        11.52 o                         
  14   4   0        198.67        206.10         2.41 o                         
  15   4   0        615.97        630.04         9.46 o                         
  16   4   0        685.80        700.38         6.29 o                         
  17   4   0          0.69          7.05         3.06 o                         
  18   4   0         15.09         21.96         2.27 o                         
  19   4   0        614.66        629.14         7.99 o                         
  20   4   0        158.50        155.91         3.77 o                         
  21   4   0         99.10        109.69         4.73 o                         
  22   4   0        145.49        150.40         3.44 o                         
  23   4   0        132.92        131.20         3.51 o                         
  24   4   0         91.67         90.89         3.00 o                         
  25   4   0         19.84         30.40         3.29 o                         
   1   5   0        112.54        117.40         1.41 o                         
   2   5   0        294.29        281.32         3.28 o                         
   3   5   0        843.90        876.22         9.84 o                         
   4   5   0        684.80        680.03         5.20 o                         
   5   5   0        547.28        513.49         8.42 o                         
   6   5   0       1989.68       1809.85        18.80 o                         
   7   5   0       1931.41       2039.52        42.99 o                         
   8   5   0         25.41         30.22         2.21 o                         
   9   5   0          6.08          2.85         1.18 o                         
  10   5   0        103.27        101.88         3.37 o                         
  11   5   0        376.46        347.68         5.37 o                         
  12   5   0        107.69         94.36         2.71 o                         
  13   5   0         12.13          9.31         1.97 o                         
  14   5   0         32.00         26.66         2.04 o                         
  15   5   0        473.54        470.83         4.00 o                         
  16   5   0         18.06         22.26         1.48 o                         
  17   5   0        225.91        226.08         3.93 o                         
  18   5   0        334.45        323.34         4.60 o                         
  19   5   0        157.16        146.57         4.98 o                         
  20   5   0         16.69         12.36         2.23 o                         
  21   5   0         38.41         48.21         2.77 o                         
  22   5   0         16.15         13.64         5.52 o                         
  23   5   0        164.29        185.69         3.37 o                         
  24   5   0         63.48         58.97         3.81 o                         
   0   6   0        708.43        669.87         8.38 o                         
   1   6   0       1367.99       1361.11         3.35 o                         
   2   6   0       1862.10       1909.04        26.24 o                         
   3   6   0        803.70        843.57         7.33 o                         
   4   6   0         12.42          9.97         0.84 o                         
   5   6   0         76.41         73.99         2.54 o                         
   6   6   0        111.04        119.82         1.58 o                         
   7   6   0        549.61        547.05         4.54 o                         
   8   6   0        119.88        116.00         3.03 o                         
   9   6   0         64.80         59.75         3.58 o                         
  10   6   0        495.60        488.54         4.56 o                         
  11   6   0        489.77        485.38         5.71 o                         
  12   6   0        414.27        413.29         2.62 o                         
  13   6   0        151.95        155.66         1.83 o                         
  14   6   0        201.81        203.73         2.04 o                         
  15   6   0        169.75        171.71         1.86 o                         
  16   6   0        137.26        130.18         3.33 o                         
  17   6   0         61.62         60.90         3.11 o                         
  18   6   0        199.77        187.10         4.37 o                         
  19   6   0         15.32         23.56         2.76 o                         
  20   6   0         92.82         90.74         7.15 o                         
  21   6   0         37.88         46.50         9.05 o                         
  22   6   0          8.69          5.47         2.52 o                         
   1   7   0        245.59        243.46         2.07 o                         
   2   7   0         14.97         17.12         1.54 o                         
   3   7   0         20.36         19.18         1.19 o                         
   4   7   0         16.21         17.13         0.96 o                         
   5   7   0        194.73        191.51         1.95 o                         
   6   7   0        416.00        388.12         2.59 o                         
   7   7   0        321.16        276.15         4.36 o                         
   8   7   0        323.63        313.26         4.62 o                         
   9   7   0        151.21        155.91         5.85 o                         
  10   7   0          1.09          0.81         1.23 o                         
  11   7   0         10.57         10.93         1.51 o                         
  12   7   0        100.71         94.43         5.77 o                         
  13   7   0        244.06        244.65         3.20 o                         
  14   7   0        503.82        510.60         7.37 o                         
  15   7   0        349.09        340.35         6.44 o                         
  16   7   0        294.57        282.68        11.30 o                         
  17   7   0        184.39        177.21         1.96 o                         
  18   7   0          8.32          6.13         2.19 o                         
  19   7   0          1.09         -2.28         2.54 o                         
  20   7   0          9.91         14.06         2.63 o                         
   0   8   0        768.07        823.40        10.66 o                         
   1   8   0        346.70        374.72         2.61 o                         
   2   8   0        240.13        261.50         2.28 o                         
   3   8   0        249.72        265.05         2.15 o                         
   4   8   0         65.34         72.71         1.87 o                         
   5   8   0         79.94         63.52         1.31 o                         
   6   8   0        284.10        297.03         3.85 o                         
   7   8   0        120.03        115.89         4.57 o                         
   8   8   0         89.02         96.96         1.41 o                         
   9   8   0        154.71        158.96         2.96 o                         
  10   8   0        199.63        198.64         3.21 o                         
  11   8   0        260.08        246.71         7.18 o                         
  12   8   0         50.81         48.51         2.60 o                         
  13   8   0          3.25          4.59         1.44 o                         
  14   8   0          1.28          4.12         1.67 o                         
  15   8   0          4.24          5.05         1.42 o                         
  16   8   0         11.71          5.69         2.18 o                         
  17   8   0          4.07          2.59         1.83 o                         
  18   8   0         22.60         22.88         2.62 o                         
   1   9   0        134.97        146.60         2.59 o                         
   2   9   0        287.83        302.67         4.60 o                         
   3   9   0        184.84        202.45         2.93 o                         
   4   9   0        153.15        155.89         3.67 o                         
   5   9   0        197.86        201.76         2.53 o                         
   6   9   0        255.40        243.69         5.01 o                         
   7   9   0        312.10        312.95         2.50 o                         
   8   9   0        225.49        212.75         3.89 o                         
   9   9   0         10.13         14.02         1.04 o                         
  10   9   0         21.25         14.72         2.63 o                         
  11   9   0         47.81         48.82         2.18 o                         
  12   9   0          6.03          6.08         2.06 o                         
  13   9   0         62.79         72.46         2.20 o                         
  14   9   0         44.02         42.66         2.32 o                         
   0  10   0          2.12          2.67         2.00 o                         
   1  10   0         17.36         15.57         1.49 o                         
   2  10   0         42.96         43.74         2.08 o                         
   3  10   0         65.40         63.67         1.87 o                         
   4  10   0         72.85         76.83         2.00 o                         
   5  10   0          2.50          4.75         1.54 o                         
   6  10   0          3.86          0.71         2.12 o                         
   7  10   0          7.99          9.76         1.28 o                         
   8  10   0         56.43         60.64         1.60 o                         
   9  10   0        147.58        144.32         4.60 o                         
  10  10   0         81.19         82.13         2.90 o                         
 -26   1   1         61.68         59.31         2.14 o                         
 -25   1   1          5.35          8.35         0.79 o                         
 -24   1   1          1.51          2.96         0.87 o                         
 -23   1   1         23.15         26.95         0.78 o                         
 -22   1   1         21.38         27.18         0.90 o                         
 -21   1   1         48.17         45.82         0.95 o                         
 -20   1   1         16.19         17.96         0.99 o                         
 -19   1   1         37.36         19.20         0.62 o                         
 -18   1   1          0.09          0.68         0.54 o                         
 -17   1   1         34.32         31.96         0.92 o                         
 -16   1   1        128.19        125.88         1.59 o                         
 -15   1   1        983.33        965.62         6.63 o                         
 -14   1   1        150.58        136.70         1.68 o                         
 -13   1   1          0.66          2.29         1.71 o                         
 -12   1   1        310.06        304.15         2.28 o                         
 -11   1   1          4.45          7.48         0.45 o                         
 -10   1   1      11104.86      11927.67        88.61 o                         
  -9   1   1        720.48        685.32         8.44 o                         
  -8   1   1        410.01        459.81         3.15 o                         
  -7   1   1        190.13        216.81         1.32 o                         
  -6   1   1        387.76        405.53         7.88 o                         
  -5   1   1        329.08        269.35         1.53 o                         
  -4   1   1        893.83        817.54         5.68 o                         
  -3   1   1       3854.87       3723.74       105.35 o                         
  -2   1   1         21.11         35.92         0.43 o                         
  -1   1   1       2057.00       2436.99        22.29 o                         
   0   1   1        110.81        143.52         0.78 o                         
   1   1   1       7221.44       8151.38       208.85 o                         
   2   1   1        610.57        698.46         5.35 o                         
   3   1   1         38.65         37.82         0.92 o                         
   4   1   1        117.75        132.78         0.89 o                         
   5   1   1       1759.77       1680.00        56.28 o                         
   6   1   1          9.58         12.91         0.70 o                         
   7   1   1         24.05         19.77         1.40 o                         
   8   1   1        963.40        823.01         4.82 o                         
   9   1   1       2912.10       2990.79        28.31 o                         
  10   1   1       3204.71       3488.54        47.05 o                         
  11   1   1         31.20         37.93         1.53 o                         
  12   1   1         45.50         37.07         1.09 o                         
  13   1   1          7.27          7.63         0.93 o                         
  14   1   1         87.15         80.92         1.81 o                         
  15   1   1          2.63          3.98         0.81 o                         
  16   1   1       1099.32       1084.58         7.57 o                         
  17   1   1        317.01        305.21         2.42 o                         
  18   1   1         28.19         29.72         1.30 o                         
  19   1   1        129.61        104.72         1.64 o                         
  20   1   1         23.62         36.18         1.49 o                         
  21   1   1         46.43         46.40         1.29 o                         
  22   1   1          6.56          1.75         1.31 o                         
  23   1   1         29.98         32.64         1.52 o                         
  24   1   1         44.21         54.42         1.87 o                         
  25   1   1         63.76         84.62         3.86 o                         
  26   1   1        200.50        208.41         2.79 o                         
 -26   2   1          4.10          4.67         1.25 o                         
 -25   2   1          1.34         -1.04         1.04 o                         
 -24   2   1         29.28         33.86         1.64 o                         
 -23   2   1         27.66         41.14         1.60 o                         
 -22   2   1         24.74         18.70         1.68 o                         
 -21   2   1          3.43          0.48         1.21 o                         
 -20   2   1         13.75         12.20         2.24 o                         
 -19   2   1        486.04        480.60         4.62 o                         
 -18   2   1         29.11         32.78         1.26 o                         
 -17   2   1          3.88          3.34         0.73 o                         
 -16   2   1         10.70          7.50         0.65 o                         
 -15   2   1        171.72        176.34         2.30 o                         
 -14   2   1        831.83        814.65         5.08 o                         
 -13   2   1        674.84        638.78         2.23 o                         
 -12   2   1         55.14         61.34         3.80 o                         
 -11   2   1        470.23        417.56         7.72 o                         
 -10   2   1        103.93         97.91         1.17 o                         
  -9   2   1        570.52        590.05         6.90 o                         
  -8   2   1       3988.99       3942.31        43.96 o                         
  -7   2   1         28.47         37.32         1.75 o                         
  -6   2   1          3.29          3.78         0.51 o                         
  -5   2   1        261.51        198.55         3.56 o                         
  -4   2   1       1499.04       1670.34         9.86 o                         
  -3   2   1       2605.33       2680.73         9.49 o                         
  -2   2   1         66.81         70.66         0.89 o                         
  -1   2   1      15658.41      16627.99       268.38 o                         
   0   2   1      18608.98      21909.39       138.71 o                         
   1   2   1        317.35        316.09         5.97 o                         
   2   2   1       3226.58       3349.06         9.67 o                         
   3   2   1       1455.31       1362.53         6.78 o                         
   4   2   1        848.20        767.74        16.10 o                         
   5   2   1         50.28         70.46         1.15 o                         
   6   2   1       1424.16       1404.33        17.57 o                         
   7   2   1        666.86        623.77        25.40 o                         
   8   2   1       1657.97       1777.53        24.78 o                         
   9   2   1         22.26         18.79         1.36 o                         
  10   2   1        633.63        612.10         7.43 o                         
  11   2   1         93.47         71.86         1.01 o                         
  12   2   1         16.06         19.23         0.89 o                         
  13   2   1         11.40         20.46         0.67 o                         
  14   2   1        253.56        278.08         1.90 o                         
  15   2   1        557.93        542.87         2.98 o                         
  16   2   1         29.21         32.31         2.49 o                         
  17   2   1         65.60         70.99         1.39 o                         
  18   2   1        357.05        353.60         2.16 o                         
  19   2   1        155.22        170.00         1.59 o                         
  20   2   1         19.95         15.71         0.97 o                         
  21   2   1         31.58         25.53         1.25 o                         
  22   2   1         20.38         27.04         1.74 o                         
  23   2   1          1.69          6.08         1.13 o                         
  24   2   1         64.79         76.55         3.80 o                         
  25   2   1         78.76         84.40         1.48 o                         
  26   2   1         25.53         26.46         1.74 o                         
 -26   3   1          4.20         10.06         2.45 o                         
 -25   3   1         67.01         71.74         2.61 o                         
 -24   3   1          0.41          1.44         2.14 o                         
 -23   3   1          0.84          1.92         1.70 o                         
 -22   3   1         80.78         79.53         1.87 o                         
 -21   3   1         64.54         72.98         2.94 o                         
 -20   3   1          4.41          3.68         1.89 o                         
 -19   3   1         14.59         13.56         1.79 o                         
 -18   3   1        110.68        102.87         2.67 o                         
 -17   3   1        292.59        285.86         3.33 o                         
 -16   3   1        165.72        155.38         2.08 o                         
 -15   3   1        593.87        577.66         7.97 o                         
 -14   3   1        261.83        241.77         3.83 o                         
 -13   3   1        162.40        161.23         2.28 o                         
 -12   3   1         91.28         85.41         1.81 o                         
 -11   3   1         26.78         18.92         1.39 o                         
 -10   3   1         99.71         81.94         2.14 o                         
  -9   3   1          3.53          2.44         1.12 o                         
  -8   3   1        485.83        441.74        14.41 o                         
  -7   3   1         90.95         68.38         1.99 o                         
  -6   3   1         27.50         27.83         0.48 o                         
  -5   3   1        149.84        160.13         3.07 o                         
  -4   3   1         19.74         19.23         0.56 o                         
  -3   3   1        430.72        428.83         2.55 o                         
  -2   3   1       3032.73       3072.43        35.62 o                         
  -1   3   1       1435.01       1496.74        14.54 o                         
   0   3   1       3811.26       3815.93        68.19 o                         
   1   3   1        328.69        334.10         4.00 o                         
   2   3   1        297.73        317.82         4.17 o                         
   3   3   1        520.69        507.41         6.52 o                         
   4   3   1        298.34        297.57         7.53 o                         
   5   3   1        938.98        955.82        20.29 o                         
   6   3   1       1011.99        943.33        23.61 o                         
   7   3   1       1507.09       1526.65        11.20 o                         
   8   3   1         53.42         52.54         1.30 o                         
   9   3   1        505.62        502.60         9.12 o                         
  10   3   1         21.78         20.55         0.68 o                         
  11   3   1        703.44        694.94        14.82 o                         
  12   3   1          2.09          1.27         0.76 o                         
  13   3   1          0.04          0.50         0.33 o                         
  14   3   1          7.02          6.95         0.32 o                         
  15   3   1        330.07        327.38         3.63 o                         
  16   3   1        259.75        272.25         2.45 o                         
  17   3   1        535.44        540.18         4.95 o                         
  18   3   1          4.64          4.29         0.65 o                         
  19   3   1          1.34          0.35         0.89 o                         
  20   3   1         98.65        103.14         2.31 o                         
  21   3   1         42.58         45.05         1.52 o                         
  22   3   1        128.36        135.13         6.00 o                         
  23   3   1          6.26          6.03         1.79 o                         
  24   3   1         27.42         31.85         1.24 o                         
  25   3   1          5.94          4.26         0.55 o                         
 -25   4   1          0.00          1.95         2.06 o                         
 -24   4   1         16.96         20.65         2.17 o                         
 -23   4   1          0.58          5.75         4.10 o                         
 -22   4   1         12.72         16.36         2.42 o                         
 -21   4   1          2.61          0.45         1.85 o                         
 -20   4   1         69.58         80.18         3.72 o                         
 -19   4   1         22.28         20.04         2.22 o                         
 -18   4   1         14.65         15.08         2.23 o                         
 -17   4   1        167.40        152.25         4.41 o                         
 -16   4   1        292.66        318.42         3.62 o                         
 -15   4   1        454.11        441.87         3.43 o                         
 -14   4   1        935.66        907.96        12.30 o                         
 -13   4   1        531.27        497.73        14.05 o                         
 -12   4   1         44.51         50.06         1.77 o                         
 -11   4   1         26.75         27.89         0.65 o                         
 -10   4   1        136.70        113.98         7.33 o                         
  -9   4   1         50.13         41.07         1.71 o                         
  -8   4   1         52.93         39.19         1.48 o                         
  -7   4   1         60.39         71.30         0.68 o                         
  -6   4   1         24.50         32.92         2.25 o                         
  -5   4   1         45.09         55.71         1.35 o                         
  -4   4   1         20.95         26.08         0.85 o                         
  -3   4   1        274.36        261.82         1.27 o                         
  -2   4   1        694.11        741.71        20.81 o                         
  -1   4   1        974.72        948.22         6.90 o                         
   0   4   1          0.21          1.09         0.63 o                         
   1   4   1       1030.97       1085.53         9.33 o                         
   2   4   1         31.55         17.78         0.81 o                         
   3   4   1        129.87        139.17         2.04 o                         
   4   4   1        752.55        788.12         5.62 o                         
   5   4   1        225.66        198.67         2.80 o                         
   6   4   1         76.94         85.90         1.79 o                         
   7   4   1        613.09        688.28         5.45 o                         
   8   4   1        257.01        231.05         2.11 o                         
   9   4   1       1014.71       1080.37         6.62 o                         
  10   4   1          0.49          4.53         0.68 o                         
  11   4   1          5.44          5.26         1.14 o                         
  12   4   1         59.55         57.72         0.99 o                         
  13   4   1        191.47        187.70         4.91 o                         
  14   4   1        340.99        359.29         3.96 o                         
  15   4   1         53.65         54.13         1.40 o                         
  16   4   1        163.41        160.86         1.38 o                         
  17   4   1        155.65        160.54         1.94 o                         
  18   4   1        113.21        123.85         2.86 o                         
  19   4   1         46.46         47.71         1.19 o                         
  20   4   1         33.54         34.17         2.15 o                         
  21   4   1          0.21          0.26         0.89 o                         
  22   4   1         61.07         54.53         4.19 o                         
  23   4   1          0.27          2.22         1.83 o                         
  24   4   1         61.46         66.82         2.95 o                         
  25   4   1         35.90         42.83         3.15 o                         
 -24   5   1         13.03         12.24         5.31 o                         
 -23   5   1         14.65         24.09         5.09 o                         
 -22   5   1         49.81         42.23         2.85 o                         
 -21   5   1          5.93          9.22         2.33 o                         
 -20   5   1          0.03          5.35         2.78 o                         
 -19   5   1          2.77          5.01         2.18 o                         
 -18   5   1         62.86         57.50         2.51 o                         
 -17   5   1        393.93        372.20         6.08 o                         
 -16   5   1        370.96        360.11         3.96 o                         
 -15   5   1        114.39        118.50         2.68 o                         
 -14   5   1        207.96        198.22         3.09 o                         
 -13   5   1         21.53         21.12         0.63 o                         
 -12   5   1        487.13        466.86         3.43 o                         
 -11   5   1        205.08        182.75         2.83 o                         
 -10   5   1         99.79        105.81         1.29 o                         
  -9   5   1          4.25          4.57         0.86 o                         
  -8   5   1         22.12         19.55         0.75 o                         
  -7   5   1         63.93         69.04         1.23 o                         
  -6   5   1        220.52        216.27         1.55 o                         
  -5   5   1         22.87         20.68         0.77 o                         
  -4   5   1        229.70        206.28         1.77 o                         
  -3   5   1         37.42         46.75         1.40 o                         
  -2   5   1          2.54         -0.39         0.67 o                         
  -1   5   1        939.33       1008.86        15.98 o                         
   0   5   1        862.85        901.66        11.28 o                         
   1   5   1        125.53        145.34         1.34 o                         
   2   5   1        182.79        210.34         4.91 o                         
   3   5   1          0.28          0.23         0.95 o                         
   4   5   1        391.66        402.85         3.53 o                         
   5   5   1         12.14         19.62         0.77 o                         
   6   5   1        199.80        219.44         2.40 o                         
   7   5   1        264.78        259.62         3.18 o                         
   8   5   1          0.30          0.66         0.53 o                         
   9   5   1          5.35          5.01         0.82 o                         
  10   5   1        251.67        253.71         3.13 o                         
  11   5   1        792.63        803.89        11.62 o                         
  12   5   1        847.73        821.86        11.41 o                         
  13   5   1         94.29         89.21         1.81 o                         
  14   5   1          0.62          1.52         1.08 o                         
  15   5   1         90.33         95.94         1.58 o                         
  16   5   1        139.52        133.80         4.32 o                         
  17   5   1        265.77        254.22         2.32 o                         
  18   5   1         58.35         52.53         2.08 o                         
  19   5   1         15.17         16.28         4.41 o                         
  20   5   1          5.09          1.93         2.27 o                         
  21   5   1          0.05          8.41         2.36 o                         
  22   5   1          0.00         -2.42         2.42 o                         
  23   5   1          1.70         -1.90         2.87 o                         
 -22   6   1          2.32         -1.00         3.01 o                         
 -21   6   1          1.98          3.21         2.02 o                         
 -20   6   1          0.79         -2.61         2.61 o                         
 -19   6   1         33.11         33.53         2.92 o                         
 -18   6   1          0.15         10.75         3.73 o                         
 -17   6   1        145.53        153.79         3.28 o                         
 -16   6   1          0.00         -2.21         2.21 o                         
 -15   6   1         97.28        106.78         4.62 o                         
 -14   6   1          2.98          0.25         1.03 o                         
 -13   6   1        443.19        456.91         3.66 o                         
 -12   6   1        406.93        381.62         4.22 o                         
 -11   6   1         22.18         21.30         1.18 o                         
 -10   6   1        107.39        100.58         3.69 o                         
  -9   6   1          8.84          7.18         2.66 o                         
  -8   6   1          4.31          2.34         1.07 o                         
  -7   6   1        130.52        119.96         2.29 o                         
  -6   6   1        755.31        757.78         4.86 o                         
  -5   6   1        487.87        539.57         4.14 o                         
  -4   6   1          1.47          1.82         0.89 o                         
  -3   6   1        500.82        522.40         4.85 o                         
  -2   6   1        635.82        678.01         6.30 o                         
  -1   6   1         96.91        105.04         1.38 o                         
   0   6   1        168.45        163.18         3.30 o                         
   1   6   1         44.77         46.15         1.42 o                         
   2   6   1          2.98          3.93         0.83 o                         
   3   6   1         81.97         79.31         1.50 o                         
   4   6   1          3.50          1.38         1.44 o                         
   5   6   1          2.33          2.20         1.61 o                         
   6   6   1         38.73         37.71         1.33 o                         
   7   6   1         51.24         53.15         0.89 o                         
   8   6   1         25.95         23.88         0.77 o                         
   9   6   1        209.56        203.21         3.87 o                         
  10   6   1        123.06        116.46         1.74 o                         
  11   6   1         39.58         43.10         1.35 o                         
  12   6   1        126.11        123.30         1.64 o                         
  13   6   1        171.63        161.66         2.10 o                         
  14   6   1        118.35        115.51         2.40 o                         
  15   6   1          0.08          0.71         1.25 o                         
  16   6   1         19.35         22.12         1.75 o                         
  17   6   1         47.91         46.05         2.06 o                         
  18   6   1         32.25         36.37         5.21 o                         
  19   6   1         92.14        103.07         4.68 o                         
  20   6   1         15.62         10.61         2.25 o                         
  21   6   1          1.90          3.39         2.27 o                         
  22   6   1         20.62         21.05         2.50 o                         
 -20   7   1          0.03         -2.48         2.48 o                         
 -19   7   1          0.41         -2.89         2.89 o                         
 -18   7   1         59.61         64.45         3.01 o                         
 -17   7   1         97.39         95.94         3.49 o                         
 -16   7   1         22.98         17.93         2.45 o                         
 -15   7   1         84.29         74.03         2.57 o                         
 -14   7   1          3.75          0.20         0.92 o                         
 -13   7   1         80.99         82.68         2.92 o                         
 -12   7   1        143.12        146.83         1.92 o                         
 -11   7   1          1.97          2.65         1.02 o                         
 -10   7   1         24.04         24.67         1.49 o                         
  -9   7   1         14.52         12.76         0.62 o                         
  -8   7   1         17.38         22.69         1.26 o                         
  -7   7   1         11.46         10.29         1.35 o                         
  -6   7   1        205.08        202.22         1.86 o                         
  -5   7   1         38.50         30.74         1.60 o                         
  -4   7   1         16.07         26.40         1.34 o                         
  -3   7   1         41.60         46.08         1.83 o                         
  -2   7   1         45.54         50.06         1.43 o                         
  -1   7   1        295.12        295.71         3.32 o                         
   0   7   1         84.83         86.75         1.42 o                         
   1   7   1         57.65         62.72         1.60 o                         
   2   7   1         21.30         18.84         1.28 o                         
   3   7   1         16.74         19.78         1.30 o                         
   4   7   1         13.09         19.23         1.13 o                         
   5   7   1         35.58         41.00         1.33 o                         
   6   7   1         84.60         87.83         3.12 o                         
   7   7   1         71.30         69.58         2.90 o                         
   8   7   1         54.42         68.90         0.90 o                         
   9   7   1          6.66         10.47         0.92 o                         
  10   7   1          5.21          1.27         1.24 o                         
  11   7   1         63.41         53.40         1.94 o                         
  12   7   1         15.28         15.93         2.70 o                         
  13   7   1          0.01         -0.25         2.33 o                         
  14   7   1         28.11         27.99         1.55 o                         
  15   7   1         15.28         12.25         1.64 o                         
  16   7   1          6.44          7.63         2.67 o                         
  17   7   1          6.13          6.64         2.18 o                         
  18   7   1         10.09         11.60         2.16 o                         
  19   7   1          9.23          7.14         1.45 o                         
  20   7   1          4.37          4.86         2.06 o                         
 -18   8   1          0.99          0.70         3.08 o                         
 -17   8   1         97.66         91.01         5.37 o                         
 -16   8   1         27.47         19.57         3.51 o                         
 -15   8   1          2.32          4.99         1.08 o                         
 -14   8   1         13.95         11.87         3.68 o                         
 -13   8   1         10.06         10.75         1.31 o                         
 -12   8   1        209.84        199.36         3.97 o                         
 -11   8   1         21.30         20.83         2.64 o                         
 -10   8   1         16.72         21.81         1.95 o                         
  -9   8   1         34.90         36.86         2.80 o                         
  -8   8   1        122.44        119.88         1.46 o                         
  -7   8   1          0.06          0.92         1.19 o                         
  -6   8   1         14.42         13.28         1.15 o                         
  -5   8   1          0.65          2.40         1.60 o                         
  -4   8   1         25.39         24.86         1.31 o                         
  -3   8   1         22.55         24.07         1.34 o                         
  -2   8   1         30.27         31.59         1.84 o                         
  -1   8   1          3.90          1.40         1.00 o                         
   0   8   1         59.43         69.75         2.77 o                         
   1   8   1         57.32         54.77         2.13 o                         
   2   8   1          5.99          6.83         1.04 o                         
   3   8   1         46.94         61.80         1.32 o                         
   4   8   1        256.06        275.67         5.28 o                         
   5   8   1        141.84        141.33         1.64 o                         
   6   8   1          6.07          4.98         1.40 o                         
   7   8   1          2.35         -0.26         0.95 o                         
   8   8   1         15.94         15.92         1.26 o                         
   9   8   1          2.73          5.77         1.80 o                         
  10   8   1         49.48         51.86         2.39 o                         
  11   8   1          0.10         -0.05         1.40 o                         
  12   8   1         76.58         73.93         2.61 o                         
  13   8   1         35.69         36.46         2.85 o                         
  14   8   1          0.00          2.17         1.77 o                         
  15   8   1         37.54         38.86         2.96 o                         
  16   8   1        180.76        173.44         5.89 o                         
  17   8   1        130.39        121.18         2.50 o                         
  18   8   1         15.93         12.88         3.65 o                         
 -14   9   1         32.43         34.01         1.77 o                         
 -13   9   1         41.69         46.42         1.86 o                         
 -12   9   1          1.14          0.43         2.25 o                         
 -11   9   1          1.83          1.14         2.58 o                         
 -10   9   1         94.85         81.34         2.17 o                         
  -9   9   1         98.95        103.09         1.31 o                         
  -8   9   1         61.10         63.34         1.56 o                         
  -7   9   1          0.82         -0.28         1.25 o                         
  -6   9   1          6.51          5.43         1.72 o                         
  -5   9   1          2.70          1.16         1.28 o                         
  -4   9   1         35.71         42.92         2.55 o                         
  -3   9   1        106.15        108.80         2.22 o                         
  -2   9   1         72.30         71.47         2.22 o                         
  -1   9   1         12.84         11.55         1.27 o                         
   0   9   1          0.95          2.15         1.33 o                         
   1   9   1          9.22         10.22         1.31 o                         
   2   9   1          2.16          0.49         1.27 o                         
   3   9   1          0.27         -1.52         1.52 o                         
   4   9   1          5.21          5.47         2.41 o                         
   5   9   1          2.63          2.41         1.64 o                         
   6   9   1          0.26         -1.11         1.11 o                         
   7   9   1          0.23          3.49         0.91 o                         
   8   9   1          1.67          3.11         0.87 o                         
   9   9   1          3.20          7.46         1.73 o                         
  10   9   1          0.17         -1.54         1.54 o                         
  11   9   1          0.34          2.43         2.07 o                         
  12   9   1          2.14          1.99         1.72 o                         
  13   9   1          2.34          4.05         2.36 o                         
  14   9   1          4.78          4.50         1.69 o                         
 -10  10   1         26.26         22.39         2.61 o                         
  -9  10   1         24.69         26.39         2.10 o                         
  -8  10   1          2.80          1.82         1.39 o                         
  -7  10   1          4.46          4.17         1.26 o                         
  -6  10   1          1.29         -1.33         1.33 o                         
  -5  10   1          0.16          2.18         1.93 o                         
  -4  10   1         11.46          5.44         1.96 o                         
  -3  10   1          0.66         -0.65         2.04 o                         
  -2  10   1          0.63         -1.53         1.53 o                         
  -1  10   1         24.74         28.70         1.87 o                         
   0  10   1        172.63        168.02         5.38 o                         
   1  10   1         36.12         32.10         1.97 o                         
   2  10   1         16.96         20.98         1.78 o                         
   3  10   1         72.93         75.83         3.06 o                         
   4  10   1          1.90          3.41         1.35 o                         
   5  10   1          0.59         -0.58         1.20 o                         
   6  10   1         29.72         30.30         1.45 o                         
   7  10   1         21.41         20.84         1.55 o                         
   8  10   1          0.24          1.73         1.39 o                         
   9  10   1          9.68          9.42         2.97 o                         
  10  10   1         12.00          3.50         3.96 o                         
 -26   0   2          0.03          2.41         2.19 o                         
 -25   0   2          7.86          9.68         0.90 o                         
 -24   0   2         52.47         55.79         3.25 o                         
 -23   0   2        231.25        252.09         8.37 o                         
 -22   0   2        359.21        395.45         9.51 o                         
 -21   0   2        453.58        499.77        19.45 o                         
 -20   0   2         37.11         57.30         1.43 o                         
 -19   0   2        615.05        614.02         6.81 o                         
 -18   0   2        221.15        196.13         1.91 o                         
 -17   0   2         20.60         29.35         1.27 o                         
 -16   0   2        284.95        253.42         2.10 o                         
 -15   0   2        239.15        229.09         2.26 o                         
 -14   0   2         48.18         62.33         2.94 o                         
 -13   0   2        353.64        289.24         2.58 o                         
 -12   0   2         33.25         48.30         1.48 o                         
 -11   0   2       2812.94       2571.34        61.54 o                         
 -10   0   2       1293.82       1263.37        11.93 o                         
  -9   0   2       6686.76       6832.60       175.88 o                         
  -8   0   2        974.02        971.33        43.10 o                         
  -7   0   2       3130.11       3224.42        16.02 o                         
  -6   0   2        180.59        156.46         2.89 o                         
  -5   0   2       6391.50       6729.70        75.83 o                         
  -4   0   2        395.84        415.27        13.32 o                         
  -3   0   2      17543.79      19783.07       320.44 o                         
  -2   0   2        803.66        951.69        23.53 o                         
  -1   0   2       1537.03       1565.91         4.04 o                         
   0   0   2      33401.51      36615.00      1869.25 o                         
   1   0   2        222.00        217.75         7.14 o                         
   2   0   2       4964.48       5720.83       397.02 o                         
   3   0   2        172.78        194.20         8.41 o                         
   4   0   2          3.26          2.35         1.00 o                         
   5   0   2       2136.00       1982.12        22.98 o                         
   6   0   2       6410.30       6378.96        84.14 o                         
   7   0   2        164.92        123.99         1.48 o                         
   8   0   2        119.40         90.45         1.34 o                         
   9   0   2        563.15        567.82         7.39 o                         
  10   0   2       3608.71       3787.94        31.00 o                         
  11   0   2       4498.29       4339.12        46.38 o                         
  12   0   2        291.47        267.00         2.29 o                         
  13   0   2         43.34         39.12         1.65 o                         
  14   0   2         14.07         10.44         2.83 o                         
  15   0   2        517.32        458.10        15.07 o                         
  16   0   2       2034.20       1952.98         6.31 o                         
  17   0   2       3494.78       3245.98       100.35 o                         
  18   0   2         14.67         16.23         1.52 o                         
  19   0   2        969.42       1028.42        25.05 o                         
  20   0   2        395.72        404.78         6.56 o                         
  21   0   2        257.10        270.61         3.20 o                         
  22   0   2          1.28          6.15         1.59 o                         
  23   0   2         27.96         31.98         3.19 o                         
  24   0   2         29.77         31.89         2.08 o                         
  25   0   2          0.21          3.46         1.98 o                         
  26   0   2        180.31        181.02         3.96 o                         
 -26   1   2         58.33         60.39         1.85 o                         
 -25   1   2          1.11          1.75         1.18 o                         
 -24   1   2          0.18          2.38         1.91 o                         
 -23   1   2         16.60         24.43         2.08 o                         
 -22   1   2          0.04          1.43         0.58 o                         
 -21   1   2        319.90        313.21         4.88 o                         
 -20   1   2        116.82        117.88         0.84 o                         
 -19   1   2        142.08        154.19         1.60 o                         
 -18   1   2        256.37        222.19         2.08 o                         
 -17   1   2        196.15        178.51         3.16 o                         
 -16   1   2        736.67        734.25        11.27 o                         
 -15   1   2        244.07        237.59         1.73 o                         
 -14   1   2       1597.16       1578.66         4.42 o                         
 -13   1   2         76.45         83.75         0.59 o                         
 -12   1   2         71.70         70.45         0.86 o                         
 -11   1   2       2056.11       2198.29         9.95 o                         
 -10   1   2         20.41         26.31         0.72 o                         
  -9   1   2        144.78        112.03         2.08 o                         
  -8   1   2       2041.60       1820.40        49.60 o                         
  -7   1   2       1947.12       1941.29         9.37 o                         
  -6   1   2       3592.41       3540.11        25.30 o                         
  -5   1   2       2935.03       2937.94        27.81 o                         
  -4   1   2        763.77        775.45         9.84 o                         
  -3   1   2       1677.23       1805.38        17.94 o                         
  -2   1   2       6759.75       7081.15        41.46 o                         
  -1   1   2       4020.81       3890.84       109.34 o                         
   0   1   2       2209.27       2497.11        13.03 o                         
   1   1   2       3410.81       3736.20        61.18 o                         
   2   1   2       4046.42       4341.45        43.23 o                         
   3   1   2      10672.25      11281.43       175.83 o                         
   4   1   2       3229.25       3343.57        25.37 o                         
   5   1   2       4049.63       4246.80        32.15 o                         
   6   1   2        249.61        254.87         1.26 o                         
   7   1   2       1020.46       1031.17         6.88 o                         
   8   1   2        401.63        441.69         3.93 o                         
   9   1   2       1088.85       1087.34         3.90 o                         
  10   1   2        321.91        307.99         2.24 o                         
  11   1   2        572.59        520.77         2.86 o                         
  12   1   2          2.80          8.65         0.94 o                         
  13   1   2         69.24         61.14         1.21 o                         
  14   1   2        135.46        129.49         1.46 o                         
  15   1   2        251.22        264.28         2.06 o                         
  16   1   2       1618.95       1595.59         4.61 o                         
  17   1   2         83.59         81.63         2.27 o                         
  18   1   2         48.80         49.49         1.29 o                         
  19   1   2          8.22         10.49         1.05 o                         
  20   1   2         51.52         54.63         3.19 o                         
  21   1   2          8.27         15.07         3.62 o                         
  22   1   2         53.16         61.60         1.82 o                         
  23   1   2         94.97        108.29         2.56 o                         
  24   1   2        149.03        138.41         2.17 o                         
  25   1   2         14.52         16.08         1.60 o                         
  26   1   2         26.77         27.35         2.23 o                         
 -26   2   2          0.29         -1.20         1.20 o                         
 -25   2   2        161.18        165.32         3.15 o                         
 -24   2   2        220.71        267.36         4.91 o                         
 -23   2   2         74.00         62.15         2.56 o                         
 -22   2   2         65.75         69.58         1.16 o                         
 -21   2   2         85.22         77.65         2.15 o                         
 -20   2   2        408.44        390.36         1.95 o                         
 -19   2   2        279.38        268.24         3.27 o                         
 -18   2   2          4.15          6.76         0.79 o                         
 -17   2   2        181.58        172.22         1.28 o                         
 -16   2   2        341.17        352.54         2.41 o                         
 -15   2   2        394.68        385.51         3.71 o                         
 -14   2   2        227.94        221.07         2.15 o                         
 -13   2   2        692.47        603.32         5.87 o                         
 -12   2   2       1136.94       1111.93        10.50 o                         
 -11   2   2       1326.20       1278.07        10.80 o                         
 -10   2   2        391.79        373.55         7.86 o                         
  -9   2   2         25.25         12.80         1.02 o                         
  -8   2   2       1335.69       1300.37         7.83 o                         
  -7   2   2        149.41        163.07         1.51 o                         
  -6   2   2        815.39        844.55         5.27 o                         
  -5   2   2        862.69        835.06         8.01 o                         
  -4   2   2       3957.67       3882.16        24.25 o                         
  -3   2   2       3948.41       3884.27        38.86 o                         
  -2   2   2       1974.04       1825.99        10.07 o                         
  -1   2   2       6950.95       6740.97       100.96 o                         
   0   2   2      12149.32      13429.41       163.38 o                         
   1   2   2       2646.56       2797.87        20.67 o                         
   2   2   2          4.23          4.44         1.44 o                         
   3   2   2       1417.34       1466.82         8.98 o                         
   4   2   2       1936.00       2074.87        22.72 o                         
   5   2   2          2.74          2.84         1.13 o                         
   6   2   2         10.15          3.83         0.59 o                         
   7   2   2        828.36        780.19         7.03 o                         
   8   2   2       4201.00       4139.44        18.27 o                         
   9   2   2        980.51        906.60         6.39 o                         
  10   2   2       1453.82       1445.07         9.60 o                         
  11   2   2        740.57        689.56         5.63 o                         
  12   2   2        487.18        508.82         2.44 o                         
  13   2   2          0.97          3.26         0.82 o                         
  14   2   2       1000.14       1016.64         4.61 o                         
  15   2   2        694.62        665.29         4.07 o                         
  16   2   2        411.61        400.90         7.79 o                         
  17   2   2        509.16        499.03         6.08 o                         
  18   2   2        156.92        138.61         1.85 o                         
  19   2   2        584.11        587.96         5.13 o                         
  20   2   2        324.69        342.53         2.80 o                         
  21   2   2        355.74        392.25         2.34 o                         
  22   2   2         84.29         87.21         1.61 o                         
  23   2   2          1.35          2.27         1.62 o                         
  24   2   2          9.66         10.38         1.72 o                         
  25   2   2         48.09         58.48         1.61 o                         
  26   2   2        165.10        176.37         2.28 o                         
 -25   3   2        188.83        193.76         3.74 o                         
 -24   3   2        141.84        149.58         4.16 o                         
 -23   3   2         58.67         64.52         2.77 o                         
 -22   3   2          3.13          2.04         2.32 o                         
 -21   3   2         27.72         32.90         2.90 o                         
 -20   3   2        115.88        106.58         2.65 o                         
 -19   3   2        269.71        263.46        14.21 o                         
 -18   3   2          0.99          0.41         1.36 o                         
 -17   3   2         32.36         33.83         1.08 o                         
 -16   3   2        151.98        153.52         1.78 o                         
 -15   3   2        952.01        894.06         2.39 o                         
 -14   3   2        489.80        426.68        14.66 o                         
 -13   3   2        517.52        460.26         3.97 o                         
 -12   3   2         12.79         11.29         0.78 o                         
 -11   3   2         70.61         81.99         1.16 o                         
 -10   3   2       2177.16       2079.52        21.88 o                         
  -9   3   2       1107.62       1023.72        13.91 o                         
  -8   3   2        864.16        764.61         9.94 o                         
  -7   3   2       1453.96       1381.58        21.65 o                         
  -6   3   2        185.53        166.57         1.16 o                         
  -5   3   2          0.28          5.26         0.58 o                         
  -4   3   2        545.81        610.05         5.04 o                         
  -3   3   2         66.45         64.23         1.25 o                         
  -2   3   2       1249.28       1423.68         4.16 o                         
  -1   3   2         26.80         43.29         0.93 o                         
   0   3   2        111.47        141.18         2.02 o                         
   1   3   2       4166.42       4404.47        29.08 o                         
   2   3   2       2833.18       2842.28        23.57 o                         
   3   3   2       2088.23       1980.00        23.66 o                         
   4   3   2         15.25         33.22         0.75 o                         
   5   3   2         14.19         20.42         0.80 o                         
   6   3   2        168.97        167.66         4.67 o                         
   7   3   2        487.00        538.46         4.18 o                         
   8   3   2         78.91         95.15         2.02 o                         
   9   3   2         37.95         34.29         0.72 o                         
  10   3   2        148.50        169.70         1.12 o                         
  11   3   2        159.78        153.39         0.93 o                         
  12   3   2        459.79        457.95         8.84 o                         
  13   3   2       1324.39       1258.11        15.61 o                         
  14   3   2       2328.61       2245.77         8.59 o                         
  15   3   2       2990.64       2742.42        83.51 o                         
  16   3   2        123.68        129.45         1.27 o                         
  17   3   2        608.68        613.66         6.53 o                         
  18   3   2         58.32         51.91         1.53 o                         
  19   3   2         72.56         70.62         2.48 o                         
  20   3   2        192.36        200.63         4.05 o                         
  21   3   2         53.61         64.39         1.87 o                         
  22   3   2         40.70         41.58         1.57 o                         
  23   3   2         51.41         54.62         1.13 o                         
  24   3   2         69.38         62.43         1.60 o                         
  25   3   2        239.61        209.87         4.49 o                         
 -24   4   2         31.20         32.63         3.11 o                         
 -23   4   2         73.39         74.91         2.68 o                         
 -22   4   2        143.70        144.91         2.96 o                         
 -21   4   2        163.20        162.40         4.83 o                         
 -20   4   2        127.87        137.20         4.14 o                         
 -19   4   2          2.12          2.11         1.82 o                         
 -18   4   2          9.69         10.42         2.58 o                         
 -17   4   2         28.25         23.74         2.08 o                         
 -16   4   2        449.78        450.19         8.62 o                         
 -15   4   2        733.11        726.16         9.91 o                         
 -14   4   2        578.91        571.00        11.22 o                         
 -13   4   2         86.26         85.99         2.81 o                         
 -12   4   2         33.88         32.88         1.38 o                         
 -11   4   2        266.74        218.41         2.82 o                         
 -10   4   2       1731.71       1487.36        71.54 o                         
  -9   4   2        343.87        331.17         4.37 o                         
  -8   4   2        218.70        200.26         1.44 o                         
  -7   4   2        166.64        158.37         1.63 o                         
  -6   4   2         11.48          9.86         0.94 o                         
  -5   4   2        143.54        174.23         1.70 o                         
  -4   4   2        345.22        291.34         2.09 o                         
  -3   4   2       2488.20       2575.83        19.99 o                         
  -2   4   2       6504.66       6869.55        33.65 o                         
  -1   4   2         25.54         48.60         1.00 o                         
   0   4   2       1366.43       1307.21         7.99 o                         
   1   4   2       8074.22       8229.20       155.48 o                         
   2   4   2       2241.21       2434.61        19.73 o                         
   3   4   2        387.17        393.96         3.02 o                         
   4   4   2        106.94         89.58         2.34 o                         
   5   4   2        400.09        413.10         2.08 o                         
   6   4   2       1948.51       1914.62        32.85 o                         
   7   4   2       2239.40       2173.19         3.41 o                         
   8   4   2        661.93        627.70         4.00 o                         
   9   4   2        738.72        733.25         7.38 o                         
  10   4   2         51.46         49.22         0.90 o                         
  11   4   2         78.26         85.70         1.68 o                         
  12   4   2         14.76         10.73         0.39 o                         
  13   4   2          5.76          6.59         0.67 o                         
  14   4   2         88.96         78.58         1.52 o                         
  15   4   2         70.10         61.37         1.44 o                         
  16   4   2         14.72         16.89         1.25 o                         
  17   4   2         45.90         57.46         1.57 o                         
  18   4   2        177.46        189.90         2.97 o                         
  19   4   2         10.80         15.76         0.97 o                         
  20   4   2        160.10        163.97         4.13 o                         
  21   4   2         52.52         57.70         1.52 o                         
  22   4   2         41.46         40.68         2.34 o                         
  23   4   2         72.76         76.76         3.28 o                         
  24   4   2          1.70          0.17         2.44 o                         
 -23   5   2          0.01         -1.69         2.39 o                         
 -22   5   2          0.05          4.09         2.67 o                         
 -21   5   2          1.60          5.34         2.08 o                         
 -20   5   2         52.45         54.38         6.68 o                         
 -19   5   2        110.83        115.30         3.75 o                         
 -18   5   2        248.89        243.57         4.30 o                         
 -17   5   2        497.89        512.31         6.04 o                         
 -16   5   2        809.99        769.67         5.56 o                         
 -15   5   2        329.44        347.53         3.92 o                         
 -14   5   2          4.60          7.12         2.07 o                         
 -13   5   2          2.71          7.08         1.98 o                         
 -12   5   2          0.24         -1.73         1.73 o                         
 -11   5   2         73.80         78.76         2.85 o                         
 -10   5   2        259.97        263.35         2.54 o                         
  -9   5   2        401.99        381.85         8.70 o                         
  -8   5   2        459.08        452.08         6.90 o                         
  -7   5   2        620.70        545.56         2.09 o                         
  -6   5   2        912.84        869.82         8.88 o                         
  -5   5   2       1180.58       1162.78         9.26 o                         
  -4   5   2       1234.29       1203.29        19.36 o                         
  -3   5   2         13.07         10.82         1.02 o                         
  -2   5   2         41.63         30.21         1.27 o                         
  -1   5   2        790.65        797.04         8.37 o                         
   0   5   2         51.79         48.03         0.92 o                         
   1   5   2        168.12        173.57         3.87 o                         
   2   5   2        566.08        519.87         9.07 o                         
   3   5   2         31.19         24.62         1.12 o                         
   4   5   2        827.87        813.71         4.71 o                         
   5   5   2        755.19        771.72         4.64 o                         
   6   5   2        827.74        808.60         7.01 o                         
   7   5   2        143.92        109.71         1.60 o                         
   8   5   2        614.43        630.15         2.53 o                         
   9   5   2         89.41        111.11         1.21 o                         
  10   5   2        474.24        435.99         2.98 o                         
  11   5   2          0.38          1.58         0.60 o                         
  12   5   2        236.20        224.95         5.23 o                         
  13   5   2        456.87        465.05         3.48 o                         
  14   5   2        435.27        455.34        13.03 o                         
  15   5   2        121.66        123.21         1.92 o                         
  16   5   2         86.27         82.56         1.36 o                         
  17   5   2        327.70        337.86         5.11 o                         
  18   5   2         28.88         25.37         4.67 o                         
  19   5   2          0.65         -0.91         0.91 o                         
  20   5   2         43.66         41.37         2.06 o                         
  21   5   2         11.39          9.26         2.37 o                         
  22   5   2         77.25         77.78         3.37 o                         
  23   5   2        105.28        101.80         3.78 o                         
 -22   6   2        179.53        209.64         4.81 o                         
 -21   6   2         76.00         77.91         3.49 o                         
 -20   6   2         90.51         90.81         3.15 o                         
 -19   6   2         31.33         25.18         3.18 o                         
 -18   6   2          8.25          6.36         2.61 o                         
 -17   6   2          5.01          6.19         2.14 o                         
 -16   6   2        158.47        157.78         3.20 o                         
 -15   6   2          2.87         -1.29         2.68 o                         
 -14   6   2        215.34        228.34         3.78 o                         
 -13   6   2         77.38         75.88         2.45 o                         
 -12   6   2        558.45        551.55         2.86 o                         
 -11   6   2        406.71        422.58         2.35 o                         
 -10   6   2         37.34         35.22         1.66 o                         
  -9   6   2        109.09        102.71         3.02 o                         
  -8   6   2         63.01         62.70         3.24 o                         
  -7   6   2          1.11          2.43         0.71 o                         
  -6   6   2        329.97        345.16         3.71 o                         
  -5   6   2        280.89        271.79         2.12 o                         
  -4   6   2        639.57        618.05         4.99 o                         
  -3   6   2         33.75         31.21         2.12 o                         
  -2   6   2         98.24         78.43         1.60 o                         
  -1   6   2       1505.14       1484.32        15.99 o                         
   0   6   2        157.35        159.33         1.86 o                         
   1   6   2         66.94         51.30         1.74 o                         
   2   6   2         80.08         87.64         1.34 o                         
   3   6   2        120.97        122.29         2.54 o                         
   4   6   2         96.47         91.10         2.13 o                         
   5   6   2         21.04         19.22         1.00 o                         
   6   6   2         45.07         41.69         1.01 o                         
   7   6   2        294.30        299.80         3.51 o                         
   8   6   2        158.26        157.02         2.78 o                         
   9   6   2       1226.57       1210.02         9.09 o                         
  10   6   2        695.21        674.34         9.54 o                         
  11   6   2        182.83        178.38         3.59 o                         
  12   6   2        168.90        158.48         1.84 o                         
  13   6   2         99.44        111.58         4.72 o                         
  14   6   2         12.13         16.12         1.14 o                         
  15   6   2        268.05        283.35         2.25 o                         
  16   6   2        207.81        210.08         2.10 o                         
  17   6   2        140.76        142.09         2.58 o                         
  18   6   2        236.37        249.54         2.11 o                         
  19   6   2        281.30        298.38         2.75 o                         
  20   6   2         99.09         94.77         1.87 o                         
  21   6   2        108.70        103.94         3.07 o                         
  22   6   2        162.96        163.94         9.18 o                         
 -20   7   2         29.65         32.86         3.29 o                         
 -19   7   2        110.42         99.78         3.82 o                         
 -18   7   2        284.81        237.66         4.65 o                         
 -17   7   2        112.59        122.98         3.04 o                         
 -16   7   2          5.56          2.90         2.53 o                         
 -15   7   2        128.79        141.76         3.83 o                         
 -14   7   2         52.51         66.69         4.92 o                         
 -13   7   2        170.26        159.75         1.40 o                         
 -12   7   2         45.29         46.57         1.34 o                         
 -11   7   2        187.41        187.61         2.74 o                         
 -10   7   2        200.29        200.74         2.18 o                         
  -9   7   2        354.26        345.27         6.89 o                         
  -8   7   2        310.05        316.24         2.62 o                         
  -7   7   2        376.21        417.42         2.60 o                         
  -6   7   2        125.65        140.69         2.43 o                         
  -5   7   2        125.14        129.47         1.61 o                         
  -4   7   2        653.63        666.89         3.03 o                         
  -3   7   2        634.98        623.98         5.12 o                         
  -2   7   2        734.94        712.93         5.59 o                         
  -1   7   2         18.76         23.53         1.16 o                         
   0   7   2        131.95        135.58         1.42 o                         
   1   7   2         70.95         63.13         1.46 o                         
   2   7   2        814.21        796.92         4.77 o                         
   3   7   2       1391.12       1413.90        10.12 o                         
   4   7   2       1532.23       1555.90         6.85 o                         
   5   7   2        749.59        767.62        10.24 o                         
   6   7   2        213.50        236.68         1.65 o                         
   7   7   2         16.87         13.50         2.04 o                         
   8   7   2         88.69         86.90         3.22 o                         
   9   7   2         18.39         15.67         1.02 o                         
  10   7   2          4.59          1.12         0.70 o                         
  11   7   2        110.86        117.05         5.45 o                         
  12   7   2        162.09        157.73         2.17 o                         
  13   7   2         48.87         61.02         1.80 o                         
  14   7   2         19.28         17.80         1.61 o                         
  15   7   2         57.63         66.19         4.78 o                         
  16   7   2         49.71         43.94         3.38 o                         
  17   7   2          1.21          0.47         1.34 o                         
  18   7   2         34.27         25.74         1.63 o                         
  19   7   2         50.42         51.38         1.86 o                         
  20   7   2          0.08          2.26         1.58 o                         
 -17   8   2          8.49          2.15         2.92 o                         
 -16   8   2        107.13        102.29         3.54 o                         
 -15   8   2         46.95         45.04         2.93 o                         
 -14   8   2        116.92        118.50         1.42 o                         
 -13   8   2        445.87        436.14         7.08 o                         
 -12   8   2        338.71        305.12         5.90 o                         
 -11   8   2          8.43          4.53         1.71 o                         
 -10   8   2         60.76         54.65         6.68 o                         
  -9   8   2        294.15        301.17         4.83 o                         
  -8   8   2        231.15        218.60         3.23 o                         
  -7   8   2         73.70         80.22         1.92 o                         
  -6   8   2        154.19        159.64         4.30 o                         
  -5   8   2        493.48        504.99         6.27 o                         
  -4   8   2        472.49        482.59         2.83 o                         
  -3   8   2        338.70        330.04         5.58 o                         
  -2   8   2        121.41        118.31         1.73 o                         
  -1   8   2        190.44        208.16         2.51 o                         
   0   8   2         86.85         94.57         1.39 o                         
   1   8   2         24.23         19.00         1.60 o                         
   2   8   2          2.69          2.04         1.26 o                         
   3   8   2         17.93         18.25         1.40 o                         
   4   8   2         42.95         34.93         1.87 o                         
   5   8   2          6.37          3.91         1.38 o                         
   6   8   2          0.40         -1.57         1.57 o                         
   7   8   2         89.18         86.49         1.93 o                         
   8   8   2        425.93        412.31         6.55 o                         
   9   8   2        298.60        302.36         3.05 o                         
  10   8   2        286.07        278.81         1.97 o                         
  11   8   2        161.50        163.89         3.70 o                         
  12   8   2         61.02         65.39         3.13 o                         
  13   8   2         17.16         21.61         3.01 o                         
  14   8   2         40.07         29.81         2.58 o                         
  15   8   2         14.17         12.20         2.28 o                         
  16   8   2         96.27        100.58         2.33 o                         
  17   8   2        305.63        279.20         7.23 o                         
 -14   9   2         22.84         19.47         0.96 o                         
 -13   9   2          5.87          5.46         1.29 o                         
 -12   9   2          0.18         -0.52         1.19 o                         
 -11   9   2         11.16         13.13         1.47 o                         
 -10   9   2          0.61         -1.94         2.54 o                         
  -9   9   2        155.59        131.85         3.32 o                         
  -8   9   2         55.95         62.44         1.54 o                         
  -7   9   2         48.16         54.56         1.57 o                         
  -6   9   2        187.43        196.61         3.51 o                         
  -5   9   2        220.45        217.05         2.32 o                         
  -4   9   2         88.20         97.07         1.77 o                         
  -3   9   2          2.36          4.59         1.52 o                         
  -2   9   2         26.03         29.46         1.97 o                         
  -1   9   2        103.21        126.20         2.01 o                         
   0   9   2        174.68        178.81         4.04 o                         
   1   9   2         88.48         87.46         2.52 o                         
   2   9   2          2.47          2.16         1.43 o                         
   3   9   2        134.00        121.60         2.11 o                         
   4   9   2        477.69        489.63         5.70 o                         
   5   9   2        226.24        245.84         8.39 o                         
   6   9   2         29.89         28.75         1.31 o                         
   7   9   2         33.25         27.17         1.78 o                         
   8   9   2          0.31          0.12         1.19 o                         
   9   9   2         49.18         48.23         2.32 o                         
  10   9   2         32.88         33.77         2.34 o                         
  11   9   2         99.38         97.34         8.35 o                         
  12   9   2        192.56        205.23         6.21 o                         
  13   9   2        185.10        183.22         4.20 o                         
  14   9   2        133.97        119.46         4.07 o                         
  -9  10   2         23.68         20.77         2.01 o                         
  -8  10   2          1.86          0.77         1.22 o                         
  -7  10   2          7.44          3.86         1.88 o                         
  -6  10   2          0.46         -1.60         1.60 o                         
  -5  10   2          2.33          3.92         1.74 o                         
  -4  10   2          2.95          0.97         1.40 o                         
  -3  10   2         18.94         19.70         3.22 o                         
  -2  10   2        119.39        118.56         2.48 o                         
  -1  10   2        352.69        362.19         3.24 o                         
   0  10   2        596.13        632.77         4.87 o                         
   1  10   2        408.52        421.90         3.94 o                         
   2  10   2        186.92        185.96         2.68 o                         
   3  10   2         10.10         10.73         2.21 o                         
   4  10   2        107.34        102.76         2.69 o                         
   5  10   2        114.60        126.25         2.10 o                         
   6  10   2         25.64         26.18         1.43 o                         
   7  10   2         53.07         49.08         1.53 o                         
   8  10   2        138.62        145.52         2.37 o                         
   9  10   2         58.11         59.14         2.65 o                         
 -26   1   3         23.51         16.43         1.33 o                         
 -25   1   3          0.37         -1.09         1.16 o                         
 -24   1   3         13.01         15.51         1.18 o                         
 -23   1   3         14.41         22.40         1.49 o                         
 -22   1   3          3.74          5.98         1.03 o                         
 -21   1   3        100.46         91.32         1.86 o                         
 -20   1   3          0.07          3.44         1.22 o                         
 -19   1   3        303.53        266.41         3.57 o                         
 -18   1   3          0.35          0.51         0.56 o                         
 -17   1   3         62.28         70.68         0.74 o                         
 -16   1   3        173.46        161.98         4.17 o                         
 -15   1   3        650.76        603.52         7.13 o                         
 -14   1   3        326.30        326.66         2.87 o                         
 -13   1   3         82.74         88.88         1.56 o                         
 -12   1   3          7.93         10.13         1.25 o                         
 -11   1   3        172.45        155.50         1.35 o                         
 -10   1   3       1883.99       1959.69        17.25 o                         
  -9   1   3        305.56        293.56         2.06 o                         
  -8   1   3         56.63         57.29         0.65 o                         
  -7   1   3        456.42        442.88         6.72 o                         
  -6   1   3        109.82        110.25         1.94 o                         
  -5   1   3          3.80          9.41         0.74 o                         
  -4   1   3        203.35        232.26         3.31 o                         
  -3   1   3       1483.39       1491.18        10.62 o                         
  -2   1   3         92.83         97.72         1.06 o                         
  -1   1   3        464.45        423.16        10.06 o                         
   0   1   3        219.95        222.76         4.04 o                         
   1   1   3       5764.64       5969.72       112.71 o                         
   2   1   3       2060.97       1992.96        48.62 o                         
   3   1   3         42.89         46.93         1.34 o                         
   4   1   3        165.41        189.91         1.82 o                         
   5   1   3          0.76          1.75         1.25 o                         
   6   1   3        645.88        689.48         4.75 o                         
   7   1   3       2763.58       2860.64        18.86 o                         
   8   1   3        417.26        457.54         2.34 o                         
   9   1   3        428.82        407.57         4.62 o                         
  10   1   3         18.97         38.84         1.15 o                         
  11   1   3         13.21         14.67         1.40 o                         
  12   1   3        162.53        161.19         1.47 o                         
  13   1   3         90.61         73.95         1.44 o                         
  14   1   3        279.23        275.12         2.04 o                         
  15   1   3          0.81         -0.62         1.02 o                         
  16   1   3       1197.21       1203.69         5.74 o                         
  17   1   3        818.94        822.79         8.68 o                         
  18   1   3        172.43        161.23         2.28 o                         
  19   1   3         27.51         24.86         1.48 o                         
  20   1   3         17.12         16.52         1.56 o                         
  21   1   3         20.30         29.10         1.89 o                         
  22   1   3         44.86         44.69         1.82 o                         
  23   1   3         39.18         48.52         2.06 o                         
  24   1   3          0.64          3.20         1.41 o                         
  25   1   3          0.19          3.32         1.58 o                         
  26   1   3        155.06        159.41         4.89 o                         
 -26   2   3          5.69          2.12         1.62 o                         
 -25   2   3          7.89          7.59         1.00 o                         
 -24   2   3         23.52         28.13         1.55 o                         
 -23   2   3         11.46          8.96         1.15 o                         
 -22   2   3          7.03         11.01         1.04 o                         
 -21   2   3         18.44         20.76         1.45 o                         
 -20   2   3         10.76         13.14         1.47 o                         
 -19   2   3        110.45        100.23         1.62 o                         
 -18   2   3        271.59        253.70         2.63 o                         
 -17   2   3         61.65         56.50         1.21 o                         
 -16   2   3         96.86         88.14         4.10 o                         
 -15   2   3        641.90        588.46        11.78 o                         
 -14   2   3          4.99          6.43         1.15 o                         
 -13   2   3         58.52         62.65         1.72 o                         
 -12   2   3        147.57        165.92         1.57 o                         
 -11   2   3        640.33        623.02         9.26 o                         
 -10   2   3          4.68          6.76         0.91 o                         
  -9   2   3        181.10        187.79         4.99 o                         
  -8   2   3          0.09         -0.47         0.61 o                         
  -7   2   3       1070.01       1106.80        16.85 o                         
  -6   2   3         23.06         18.60         0.65 o                         
  -5   2   3        431.01        442.29         3.66 o                         
  -4   2   3          6.74          7.27         1.33 o                         
  -3   2   3        152.80        121.82         1.11 o                         
  -2   2   3        798.46        824.72        16.53 o                         
  -1   2   3         13.36         14.62         1.49 o                         
   0   2   3       2072.56       2208.34        11.31 o                         
   1   2   3        906.41        900.74         4.54 o                         
   2   2   3        993.11       1114.42         6.91 o                         
   3   2   3       4100.88       4337.82        39.07 o                         
   4   2   3       1352.79       1409.38        17.36 o                         
   5   2   3        740.69        718.73        11.15 o                         
   6   2   3        418.09        407.26         8.91 o                         
   7   2   3        401.64        471.64         5.02 o                         
   8   2   3         18.43         13.59         1.00 o                         
   9   2   3          1.92          3.25         1.00 o                         
  10   2   3         36.93         37.16         1.40 o                         
  11   2   3          9.80          5.01         0.78 o                         
  12   2   3         81.19         70.01         1.49 o                         
  13   2   3          8.72         11.30         2.14 o                         
  14   2   3          1.11          3.02         1.46 o                         
  15   2   3        421.14        426.60         5.34 o                         
  16   2   3        229.62        233.82         2.27 o                         
  17   2   3         96.44         91.16         3.52 o                         
  18   2   3        191.87        165.50         3.61 o                         
  19   2   3         47.22         53.36         4.41 o                         
  20   2   3         29.53         30.21         1.98 o                         
  21   2   3         18.19         17.86         1.64 o                         
  22   2   3          1.39          3.59         1.32 o                         
  23   2   3        124.63        119.40         2.63 o                         
  24   2   3         63.07         65.29         1.85 o                         
  25   2   3        121.82        123.79         2.12 o                         
 -25   3   3          0.12          0.16         1.68 o                         
 -24   3   3          3.71          2.77         2.00 o                         
 -23   3   3         11.57         14.57         1.77 o                         
 -22   3   3          3.23          7.29         2.06 o                         
 -21   3   3         28.42         26.73         1.40 o                         
 -20   3   3         96.95         94.05         1.30 o                         
 -19   3   3          0.92          1.04         0.90 o                         
 -18   3   3         87.39         92.14         2.05 o                         
 -17   3   3        332.39        308.82         5.02 o                         
 -16   3   3          0.11         -1.77         1.77 o                         
 -15   3   3         10.20          8.69         0.82 o                         
 -14   3   3         17.96         19.74         1.85 o                         
 -13   3   3         45.90         40.91         1.01 o                         
 -12   3   3          8.54          5.13         0.81 o                         
 -11   3   3        189.19        185.71         4.86 o                         
 -10   3   3          1.17          4.46         1.25 o                         
  -9   3   3        794.27        819.42        22.57 o                         
  -8   3   3        141.90        142.96         2.95 o                         
  -7   3   3        379.84        385.55         2.79 o                         
  -6   3   3         11.19         20.07         1.38 o                         
  -5   3   3        191.69        205.81         1.77 o                         
  -4   3   3        666.53        698.93         7.79 o                         
  -3   3   3          4.42          3.08         0.82 o                         
  -2   3   3        522.70        547.88        11.17 o                         
  -1   3   3        234.87        219.16         1.97 o                         
   0   3   3        464.32        554.00         3.94 o                         
   1   3   3        543.05        559.10         4.47 o                         
   2   3   3         77.65         93.55         1.27 o                         
   3   3   3        780.46        826.82         9.69 o                         
   4   3   3         76.42         80.84         1.41 o                         
   5   3   3        373.37        445.00         5.35 o                         
   6   3   3         18.19         19.13         0.83 o                         
   7   3   3         23.62         31.49         1.06 o                         
   8   3   3        105.16        120.20         1.32 o                         
   9   3   3        439.80        456.81         5.62 o                         
  10   3   3         67.68         72.69         1.20 o                         
  11   3   3        294.83        282.74         2.18 o                         
  12   3   3          0.09         -0.71         0.71 o                         
  13   3   3        127.44        120.64         1.71 o                         
  14   3   3          3.56          1.55         1.05 o                         
  15   3   3        133.06        126.99         2.42 o                         
  16   3   3         98.77         96.05         2.08 o                         
  17   3   3          0.04          2.21         1.10 o                         
  18   3   3         29.02         33.30         1.15 o                         
  19   3   3         57.79         60.37         1.42 o                         
  20   3   3          6.98         10.62         1.17 o                         
  21   3   3         20.82         22.19         1.09 o                         
  22   3   3          8.38          9.31         1.10 o                         
  23   3   3          3.87          3.61         0.92 o                         
  24   3   3          3.72          3.99         1.21 o                         
  25   3   3          0.58          2.65         0.89 o                         
 -24   4   3         27.63         30.30         2.72 o                         
 -23   4   3          5.58          5.97         2.52 o                         
 -22   4   3         70.58         65.37         2.83 o                         
 -21   4   3         39.20         40.53         2.32 o                         
 -20   4   3          6.87          5.72         1.75 o                         
 -19   4   3          0.02         -2.06         2.06 o                         
 -18   4   3          4.20          0.71         2.07 o                         
 -17   4   3         55.87         59.15         2.69 o                         
 -16   4   3          6.59          9.57         1.78 o                         
 -15   4   3         18.37         18.14         1.76 o                         
 -14   4   3        521.16        501.92        12.10 o                         
 -13   4   3          0.06         -0.43         0.51 o                         
 -12   4   3          0.23         -0.59         0.79 o                         
 -11   4   3        141.67        136.18         2.68 o                         
 -10   4   3          0.13          0.71         0.62 o                         
  -9   4   3        545.71        546.56         4.34 o                         
  -8   4   3         13.95         18.33         0.59 o                         
  -7   4   3        291.32        274.77         1.44 o                         
  -6   4   3        313.05        292.88         1.93 o                         
  -5   4   3        184.65        177.52         1.99 o                         
  -4   4   3          5.10          4.13         0.72 o                         
  -3   4   3          6.49          3.98         0.93 o                         
  -2   4   3        325.63        367.92         3.37 o                         
  -1   4   3         42.98         39.08         0.98 o                         
   0   4   3       1000.24        959.22        20.04 o                         
   1   4   3       1144.99       1108.87        26.84 o                         
   2   4   3       1548.22       1575.55        12.83 o                         
   3   4   3        167.61        166.08         1.33 o                         
   4   4   3          9.22          7.17         0.83 o                         
   5   4   3        129.55        131.06         1.86 o                         
   6   4   3        192.37        198.15         5.13 o                         
   7   4   3          4.39          8.49         0.86 o                         
   8   4   3          2.72          2.75         0.85 o                         
   9   4   3        107.53        124.22         1.28 o                         
  10   4   3          7.08          4.17         0.83 o                         
  11   4   3        432.95        411.93         2.23 o                         
  12   4   3        239.42        218.81         2.42 o                         
  13   4   3         60.13         56.49         1.59 o                         
  14   4   3        587.83        518.03         2.89 o                         
  15   4   3        665.73        640.42         7.35 o                         
  16   4   3         34.97         37.35         1.30 o                         
  17   4   3         29.82         29.28         0.68 o                         
  18   4   3          3.28          1.34         0.80 o                         
  19   4   3         10.04         10.64         0.54 o                         
  20   4   3         23.99         27.67         0.79 o                         
  21   4   3          4.56          3.63         2.51 o                         
  22   4   3          3.30          5.56         4.23 o                         
  23   4   3          0.26         -0.35         1.64 o                         
  24   4   3        161.20        171.02         4.05 o                         
 -23   5   3          1.88         -2.92         2.92 o                         
 -22   5   3         21.26         24.57         2.77 o                         
 -21   5   3          2.48          4.04         2.44 o                         
 -20   5   3          1.99          3.92         2.66 o                         
 -19   5   3          1.51          2.13         2.41 o                         
 -18   5   3          5.28          9.56         2.23 o                         
 -17   5   3          6.68         13.56         2.32 o                         
 -16   5   3         47.12         45.14         1.93 o                         
 -15   5   3        155.20        153.04         3.58 o                         
 -14   5   3        289.93        276.68         8.74 o                         
 -13   5   3          5.95         10.48         2.16 o                         
 -12   5   3        863.01        825.50        18.70 o                         
 -11   5   3          8.24         10.47         0.25 o                         
 -10   5   3        135.39        125.64         1.79 o                         
  -9   5   3        261.33        254.57         4.93 o                         
  -8   5   3         61.33         55.89         1.87 o                         
  -7   5   3        104.12        102.25         1.05 o                         
  -6   5   3          3.97          2.07         0.81 o                         
  -5   5   3         70.58         70.20         1.41 o                         
  -4   5   3        526.51        475.51         2.44 o                         
  -3   5   3         20.71         16.37         1.16 o                         
  -2   5   3        144.32        135.48         4.93 o                         
  -1   5   3        289.46        266.33         2.19 o                         
   0   5   3       2451.41       2648.47        10.79 o                         
   1   5   3         68.11         74.99         3.04 o                         
   2   5   3         91.86        120.94         1.71 o                         
   3   5   3          0.96         -0.31         1.23 o                         
   4   5   3         44.13         51.34         1.22 o                         
   5   5   3          2.91          3.36         0.93 o                         
   6   5   3          2.41          1.16         0.70 o                         
   7   5   3         50.07         44.83         1.77 o                         
   8   5   3          3.54          9.70         1.26 o                         
   9   5   3         75.36         70.26         2.17 o                         
  10   5   3          2.69          3.00         0.79 o                         
  11   5   3        221.29        225.40         1.57 o                         
  12   5   3        347.72        315.20         3.99 o                         
  13   5   3        183.34        162.27         4.68 o                         
  14   5   3          0.11          0.70         0.50 o                         
  15   5   3        263.66        268.35         2.75 o                         
  16   5   3          0.89          4.92         1.21 o                         
  17   5   3          3.20          4.24         1.29 o                         
  18   5   3         25.08         28.44         2.96 o                         
  19   5   3         13.64         17.37         1.37 o                         
  20   5   3         38.96         42.03         1.45 o                         
  21   5   3         12.92         14.81         1.94 o                         
  22   5   3          0.00         -2.00         2.00 o                         
  23   5   3          1.89          0.26         1.95 o                         
 -21   6   3         11.94         12.14         3.08 o                         
 -20   6   3          2.12         -1.71         2.79 o                         
 -19   6   3          8.33          6.82         2.41 o                         
 -18   6   3        113.04        122.50         3.55 o                         
 -17   6   3          7.28          7.19         2.29 o                         
 -16   6   3         74.62         70.58         2.22 o                         
 -15   6   3        179.45        165.45         3.44 o                         
 -14   6   3          0.94          3.56         2.28 o                         
 -13   6   3        749.97        756.48         5.67 o                         
 -12   6   3       1422.24       1253.03        35.06 o                         
 -11   6   3         59.71         51.60         1.05 o                         
 -10   6   3        276.77        255.54         2.46 o                         
  -9   6   3         53.97         41.14         0.86 o                         
  -8   6   3         23.19         21.18         1.23 o                         
  -7   6   3         57.72         53.91         1.28 o                         
  -6   6   3         16.91         17.64         1.09 o                         
  -5   6   3         17.09         21.79         0.98 o                         
  -4   6   3         43.51         40.19         1.34 o                         
  -3   6   3        576.54        585.30         2.50 o                         
  -2   6   3       1129.85       1122.35         9.98 o                         
  -1   6   3        313.74        317.57         4.59 o                         
   0   6   3       1645.14       1554.82        34.06 o                         
   1   6   3          8.34          3.70         1.07 o                         
   2   6   3        123.99        128.45         1.97 o                         
   3   6   3         49.41         46.95         1.22 o                         
   4   6   3         67.13         77.37         1.74 o                         
   5   6   3         59.48         62.09         1.53 o                         
   6   6   3         63.05         58.73         1.68 o                         
   7   6   3        133.06        139.42         2.35 o                         
   8   6   3         16.69         16.20         1.44 o                         
   9   6   3        129.67        116.32         1.94 o                         
  10   6   3          1.28          2.62         0.81 o                         
  11   6   3         36.79         47.15         1.60 o                         
  12   6   3        201.00        187.70         1.44 o                         
  13   6   3         65.81         63.91         1.28 o                         
  14   6   3          0.93          5.82         2.04 o                         
  15   6   3          7.78          3.14         1.63 o                         
  16   6   3         31.04         31.51         1.43 o                         
  17   6   3         30.77         32.59         2.74 o                         
  18   6   3          0.19          0.36         1.67 o                         
  19   6   3          7.22          8.00         1.50 o                         
  20   6   3          1.24          1.57         1.22 o                         
  21   6   3          2.47         -1.23         1.70 o                         
 -19   7   3         25.01         15.97         6.20 o                         
 -18   7   3        117.37        104.04         3.98 o                         
 -17   7   3        187.12        179.99         4.20 o                         
 -16   7   3          2.13          8.80         2.83 o                         
 -15   7   3         93.65         92.39         3.62 o                         
 -14   7   3          0.00          0.45         2.86 o                         
 -13   7   3          1.48          1.36         2.49 o                         
 -12   7   3          0.06         -0.91         0.91 o                         
 -11   7   3        153.11        151.07         1.83 o                         
 -10   7   3        261.30        250.79         4.41 o                         
  -9   7   3          0.07          0.64         0.96 o                         
  -8   7   3         23.32         22.75         0.97 o                         
  -7   7   3        144.65        142.97         1.65 o                         
  -6   7   3        216.22        209.57         1.53 o                         
  -5   7   3        155.24        172.53         1.76 o                         
  -4   7   3         65.79         58.73         1.68 o                         
  -3   7   3          4.27          3.27         0.98 o                         
  -2   7   3         48.69         43.43         1.59 o                         
  -1   7   3         20.58         20.15         1.16 o                         
   0   7   3         90.98         91.76         2.92 o                         
   1   7   3          9.46         10.89         1.06 o                         
   2   7   3        258.85        249.97         2.41 o                         
   3   7   3        107.21         99.53         2.31 o                         
   4   7   3         82.25         82.77         1.59 o                         
   5   7   3        305.35        318.41         5.10 o                         
   6   7   3         95.36         92.92         1.45 o                         
   7   7   3         29.54         26.21         1.94 o                         
   8   7   3          0.33          3.07         1.22 o                         
   9   7   3         30.23         29.20         1.53 o                         
  10   7   3         61.08         63.91         1.61 o                         
  11   7   3         17.68         20.51         0.95 o                         
  12   7   3          3.73          2.97         1.13 o                         
  13   7   3         53.36         53.71         1.65 o                         
  14   7   3         54.66         55.10         2.76 o                         
  15   7   3         49.25         50.11         3.10 o                         
  16   7   3          0.34         -1.69         1.69 o                         
  17   7   3          1.73          8.15         1.80 o                         
  18   7   3         21.82         12.46         1.92 o                         
  19   7   3         30.27         29.03         3.06 o                         
 -17   8   3         68.48         56.48         2.74 o                         
 -16   8   3          2.57          6.71         2.73 o                         
 -15   8   3          3.17          3.56         2.69 o                         
 -14   8   3         20.47         33.30         3.03 o                         
 -13   8   3         57.62         50.36         1.34 o                         
 -12   8   3        123.57        108.39         1.69 o                         
 -11   8   3         36.17         42.90         1.41 o                         
 -10   8   3         90.48         92.92         1.71 o                         
  -9   8   3         13.29         12.55         1.29 o                         
  -8   8   3          6.82          8.06         1.09 o                         
  -7   8   3          4.44          3.71         0.91 o                         
  -6   8   3         17.50         19.39         1.49 o                         
  -5   8   3         12.08         14.89         1.52 o                         
  -4   8   3          2.75         -1.41         1.41 o                         
  -3   8   3         32.91         31.20         1.46 o                         
  -2   8   3         67.73         66.55         2.28 o                         
  -1   8   3        105.04        101.38         2.79 o                         
   0   8   3         20.02         18.15         1.48 o                         
   1   8   3         27.23         32.87         1.62 o                         
   2   8   3         41.56         37.86         1.45 o                         
   3   8   3         20.50         17.91         2.60 o                         
   4   8   3        124.46        130.37         2.22 o                         
   5   8   3        128.61        127.92         1.93 o                         
   6   8   3          2.53          2.20         1.44 o                         
   7   8   3         24.59         34.51         2.51 o                         
   8   8   3         37.64         31.52         1.81 o                         
   9   8   3         14.68         11.70         1.13 o                         
  10   8   3          6.44          4.17         1.18 o                         
  11   8   3          1.53          1.82         1.01 o                         
  12   8   3          0.13          0.87         1.95 o                         
  13   8   3         28.01         21.32         2.21 o                         
  14   8   3        106.32        109.99         4.87 o                         
  15   8   3         10.01          7.75         2.02 o                         
  16   8   3         42.78         41.84         1.79 o                         
 -13   9   3          7.82          3.25         1.14 o                         
 -12   9   3          8.33          3.70         1.70 o                         
 -11   9   3          3.83          7.89         1.57 o                         
 -10   9   3         57.99         53.03         2.64 o                         
  -9   9   3         50.79         49.21         1.33 o                         
  -8   9   3         13.57         12.41         1.27 o                         
  -7   9   3         16.96         17.55         1.26 o                         
  -6   9   3         67.40         62.75         2.67 o                         
  -5   9   3          7.03          6.70         1.22 o                         
  -4   9   3         15.96         23.53         2.26 o                         
  -3   9   3         36.95         39.76         1.51 o                         
  -2   9   3         13.48         12.77         1.51 o                         
  -1   9   3          2.66          3.41         2.15 o                         
   0   9   3         26.09         28.96         1.83 o                         
   1   9   3         10.04         10.03         1.98 o                         
   2   9   3         10.87         12.54         1.71 o                         
   3   9   3          0.98         -1.49         1.49 o                         
   4   9   3          8.02         -1.11         2.25 o                         
   5   9   3         36.98         34.22         1.61 o                         
   6   9   3          0.29         -0.99         1.56 o                         
   7   9   3         97.85        114.98         3.86 o                         
   8   9   3        160.51        167.34         6.33 o                         
   9   9   3         51.44         51.88         2.11 o                         
  10   9   3          0.55          0.13         0.99 o                         
  11   9   3         13.24         12.27         1.47 o                         
  12   9   3          0.18         -2.14         2.14 o                         
  13   9   3          0.03          3.26         1.64 o                         
  -8  10   3         20.26         19.01         4.93 o                         
  -7  10   3          7.79          9.67         1.32 o                         
  -6  10   3         48.46         36.28         1.45 o                         
  -5  10   3         45.36         48.11         1.94 o                         
  -4  10   3          2.14          0.16         1.35 o                         
  -3  10   3          6.08         11.27         1.60 o                         
  -2  10   3         12.15          7.39         1.88 o                         
  -1  10   3         61.41         64.17         4.95 o                         
   0  10   3         87.46         94.04         2.22 o                         
   1  10   3         65.29         67.11         2.46 o                         
   2  10   3          6.77          5.12         1.81 o                         
   3  10   3          1.42         -1.51         1.51 o                         
   4  10   3          7.64          1.81         2.41 o                         
   5  10   3         43.13         42.68         2.59 o                         
   6  10   3          2.33          0.83         1.70 o                         
   7  10   3          2.68          0.83         1.54 o                         
 -25   0   4        459.41        487.04        26.32 o                         
 -24   0   4        274.69        272.68         2.67 o                         
 -23   0   4        224.25        211.33         3.60 o                         
 -22   0   4         91.54         92.25         2.12 o                         
 -21   0   4        100.68         94.19         1.71 o                         
 -20   0   4          1.31          2.46         0.75 o                         
 -19   0   4         27.87         37.72         1.91 o                         
 -18   0   4        865.25        856.85         8.25 o                         
 -17   0   4         24.07         27.73         1.20 o                         
 -16   0   4         20.81         24.51         0.99 o                         
 -15   0   4          9.96         13.72         1.41 o                         
 -14   0   4        129.76        132.39         8.91 o                         
 -13   0   4       3252.25       3233.07        15.97 o                         
 -12   0   4       2721.19       2728.54        22.32 o                         
 -11   0   4        468.10        452.86         3.68 o                         
 -10   0   4        196.72        218.57         2.52 o                         
  -9   0   4        231.34        202.01         6.14 o                         
  -8   0   4        236.71        217.44         1.74 o                         
  -7   0   4         14.87         12.48         0.99 o                         
  -6   0   4        132.20        133.33         2.63 o                         
  -5   0   4       2698.59       2741.54        17.18 o                         
  -4   0   4        156.23         88.62         6.10 o                         
  -3   0   4        753.57        915.60        11.39 o                         
  -2   0   4        473.53        498.63         8.20 o                         
  -1   0   4       3681.36       4012.57         6.80 o                         
   0   0   4       8609.82       9318.00        27.06 o                         
   1   0   4       3202.30       3578.66        42.47 o                         
   2   0   4       4017.78       4414.22        48.09 o                         
   3   0   4        604.09        696.46         4.60 o                         
   4   0   4        845.05        863.03         6.89 o                         
   5   0   4       2851.39       2868.37        24.75 o                         
   6   0   4         46.19         22.37         2.52 o                         
   7   0   4       3950.45       4001.66       148.56 o                         
   8   0   4       3452.21       3278.67       313.14 o                         
   9   0   4          7.26          3.01         1.62 o                         
  10   0   4        208.45        229.64         1.89 o                         
  11   0   4        512.33        512.28         5.52 o                         
  12   0   4          7.65          8.23         1.25 o                         
  13   0   4          2.13         -0.29         1.74 o                         
  14   0   4        157.32        135.44         2.36 o                         
  15   0   4         74.92         76.77         2.08 o                         
  16   0   4          4.87          6.89         2.01 o                         
  17   0   4          2.65          2.66         1.66 o                         
  18   0   4        711.82        722.27        31.42 o                         
  19   0   4         59.01         58.46         3.89 o                         
  20   0   4          0.05          3.66         2.87 o                         
  21   0   4         37.77         50.23         2.48 o                         
  22   0   4         37.32         38.24         2.24 o                         
  23   0   4          3.91          4.88         2.03 o                         
  24   0   4          0.09          0.12         2.54 o                         
  25   0   4         23.25         24.04         2.66 o                         
 -25   1   4         62.11         63.87         2.14 o                         
 -24   1   4          2.78          3.39         1.12 o                         
 -23   1   4          0.20          1.95         0.97 o                         
 -22   1   4         17.45         16.56         1.36 o                         
 -21   1   4         19.17         22.25         1.93 o                         
 -20   1   4         15.98         20.34         1.46 o                         
 -19   1   4        461.74        455.77         3.33 o                         
 -18   1   4        536.71        533.20         4.10 o                         
 -17   1   4        585.14        601.79         4.23 o                         
 -16   1   4        186.40        186.88         1.95 o                         
 -15   1   4         46.30         46.09         1.40 o                         
 -14   1   4        123.45        121.61         2.52 o                         
 -13   1   4        179.05        172.91         1.72 o                         
 -12   1   4        647.54        621.45         5.36 o                         
 -11   1   4          8.39         14.04         0.51 o                         
 -10   1   4       1057.50        982.91        15.91 o                         
  -9   1   4       1170.21       1087.61         7.80 o                         
  -8   1   4       1723.60       1642.28        17.03 o                         
  -7   1   4        197.16        197.22         2.13 o                         
  -6   1   4        594.45        586.39         7.04 o                         
  -5   1   4        478.74        449.13         5.93 o                         
  -4   1   4        146.77        152.05         1.00 o                         
  -3   1   4        375.68        410.61         5.34 o                         
  -2   1   4       3053.91       3218.72        29.97 o                         
  -1   1   4       6001.88       5710.96        25.45 o                         
   0   1   4       5656.35       5545.70        46.93 o                         
   1   1   4        681.44        631.14         8.42 o                         
   2   1   4         34.05         33.42         1.15 o                         
   3   1   4        612.37        615.85        11.31 o                         
   4   1   4         38.72         31.99         1.60 o                         
   5   1   4        936.38        907.88         7.00 o                         
   6   1   4          0.21         -1.44         1.44 o                         
   7   1   4        888.94        974.26         6.49 o                         
   8   1   4        170.30        158.94         1.87 o                         
   9   1   4         15.54         16.90         1.22 o                         
  10   1   4         11.43         11.66         1.02 o                         
  11   1   4       1164.75       1169.84         5.21 o                         
  12   1   4       1177.74       1222.68        11.33 o                         
  13   1   4       2178.95       2105.78        14.58 o                         
  14   1   4        484.03        484.49         2.96 o                         
  15   1   4        772.54        727.85         5.62 o                         
  16   1   4         60.19         56.10         1.51 o                         
  17   1   4         33.97         40.84         2.31 o                         
  18   1   4         88.09         78.82         2.31 o                         
  19   1   4          4.67          7.15         2.09 o                         
  20   1   4        129.93        133.62         2.13 o                         
  21   1   4        292.76        311.85         2.70 o                         
  22   1   4        200.56        208.14         2.70 o                         
  23   1   4         89.59         80.28         2.64 o                         
  24   1   4         98.48        111.55         3.03 o                         
  25   1   4         64.56         65.46         2.62 o                         
 -25   2   4         10.21          5.31         1.96 o                         
 -24   2   4         73.11         73.77         1.69 o                         
 -23   2   4         38.55         44.20         2.33 o                         
 -22   2   4        149.92        158.38         5.91 o                         
 -21   2   4         81.44         95.90         2.27 o                         
 -20   2   4          4.27          7.34         1.30 o                         
 -19   2   4         11.44          8.65         1.43 o                         
 -18   2   4         27.03         25.97         3.06 o                         
 -17   2   4          0.72          0.92         1.22 o                         
 -16   2   4        107.14         94.81         1.94 o                         
 -15   2   4        192.70        179.69         4.14 o                         
 -14   2   4       1701.90       1664.55        26.67 o                         
 -13   2   4        687.05        672.23         3.70 o                         
 -12   2   4          1.81          1.65         1.40 o                         
 -11   2   4        404.66        352.47         5.66 o                         
 -10   2   4         57.82         56.46         2.83 o                         
  -9   2   4         22.03         26.92         0.90 o                         
  -8   2   4        385.02        390.82         2.23 o                         
  -7   2   4         90.01         96.21         2.70 o                         
  -6   2   4        753.84        766.17         2.33 o                         
  -5   2   4        917.39        817.22         5.14 o                         
  -4   2   4       1000.61       1000.10         7.39 o                         
  -3   2   4       3374.48       3562.46        24.41 o                         
  -2   2   4        741.35        674.53         4.67 o                         
  -1   2   4        241.67        218.31         1.73 o                         
   0   2   4        209.02        200.26         1.37 o                         
   1   2   4        983.59       1118.97         8.03 o                         
   2   2   4          0.21          3.33         0.90 o                         
   3   2   4        971.02        878.95         4.37 o                         
   4   2   4       1901.85       1871.23        54.16 o                         
   5   2   4       1437.04       1418.92        16.70 o                         
   6   2   4       1132.49       1180.94         5.43 o                         
   7   2   4        140.99        135.32         1.46 o                         
   8   2   4        569.12        519.15         4.46 o                         
   9   2   4       1383.33       1419.88         8.12 o                         
  10   2   4       1123.71       1138.02         4.85 o                         
  11   2   4        197.54        202.55         2.37 o                         
  12   2   4        138.35        128.14         1.57 o                         
  13   2   4         27.48         32.07         2.10 o                         
  14   2   4        148.18        138.55         2.30 o                         
  15   2   4          0.23          2.77         1.30 o                         
  16   2   4       2058.22       2128.28        15.91 o                         
  17   2   4        956.06        936.05         3.27 o                         
  18   2   4         84.44         86.63         1.95 o                         
  19   2   4        165.79        186.77         2.58 o                         
  20   2   4         45.62         47.92         1.81 o                         
  21   2   4          7.12          5.26         2.60 o                         
  22   2   4         48.66         54.42         2.16 o                         
  23   2   4         68.16         66.00         3.06 o                         
  24   2   4         36.95         42.47         2.94 o                         
  25   2   4         29.56         43.16         2.34 o                         
 -24   3   4          7.89          5.67         1.07 o                         
 -23   3   4         26.59         34.85         2.17 o                         
 -22   3   4         59.44         68.03         1.46 o                         
 -21   3   4        379.85        399.31         9.39 o                         
 -20   3   4        283.37        312.86         5.13 o                         
 -19   3   4        173.97        165.31         2.29 o                         
 -18   3   4        452.26        422.43         8.20 o                         
 -17   3   4        579.44        555.01        13.61 o                         
 -16   3   4        225.25        230.70         3.01 o                         
 -15   3   4         41.22         43.03         1.22 o                         
 -14   3   4          4.65          0.22         1.33 o                         
 -13   3   4         43.97         48.16         1.76 o                         
 -12   3   4        457.09        428.86         3.23 o                         
 -11   3   4        357.22        385.04         8.37 o                         
 -10   3   4        159.77        117.66         3.04 o                         
  -9   3   4        634.49        574.44         5.39 o                         
  -8   3   4       2099.53       2099.42         8.80 o                         
  -7   3   4       1069.22        966.13        10.91 o                         
  -6   3   4       1231.24       1138.96         6.88 o                         
  -5   3   4        393.75        426.36         2.73 o                         
  -4   3   4        909.38        947.15         8.60 o                         
  -3   3   4         61.01         70.91         1.20 o                         
  -2   3   4         45.74         54.41         1.02 o                         
  -1   3   4         56.01         72.23         1.42 o                         
   0   3   4        301.81        292.44         2.84 o                         
   1   3   4        158.65        125.85         1.40 o                         
   2   3   4        692.16        598.33        11.63 o                         
   3   3   4        985.95        967.09         9.88 o                         
   4   3   4       3046.97       3110.95        25.43 o                         
   5   3   4       2480.18       2490.31         5.52 o                         
   6   3   4        752.43        738.27         9.57 o                         
   7   3   4        388.95        437.30         7.12 o                         
   8   3   4        125.92        115.22         2.25 o                         
   9   3   4        883.43        815.05         2.81 o                         
  10   3   4        567.93        585.46        10.41 o                         
  11   3   4        117.00        121.02         2.31 o                         
  12   3   4        313.98        327.86         2.09 o                         
  13   3   4         98.55        100.10         2.01 o                         
  14   3   4         20.68         16.78         1.67 o                         
  15   3   4        357.98        350.49         5.33 o                         
  16   3   4        229.66        221.31         4.74 o                         
  17   3   4         16.88         21.24         1.17 o                         
  18   3   4          4.46          3.44         1.05 o                         
  19   3   4         17.82         22.05         1.64 o                         
  20   3   4          7.06          8.48         1.16 o                         
  21   3   4         28.69         23.64         1.52 o                         
  22   3   4        124.03        122.91         2.88 o                         
  23   3   4         78.21         82.57         4.61 o                         
  24   3   4         64.54         61.79         2.33 o                         
 -23   4   4        122.30        141.63        10.58 o                         
 -22   4   4        160.67        151.48         3.34 o                         
 -21   4   4         32.81         28.77         2.90 o                         
 -20   4   4         73.11         73.03         2.66 o                         
 -19   4   4         29.14         24.55         2.41 o                         
 -18   4   4          0.01          2.10         1.49 o                         
 -17   4   4         84.83         88.71         2.44 o                         
 -16   4   4        107.74        128.64         2.63 o                         
 -15   4   4        199.68        210.49         1.76 o                         
 -14   4   4         94.91         90.51         2.36 o                         
 -13   4   4        320.26        309.43         2.69 o                         
 -12   4   4       1956.93       1976.11        14.55 o                         
 -11   4   4        660.48        664.32         9.83 o                         
 -10   4   4        207.66        198.39         4.61 o                         
  -9   4   4         28.17         31.33         0.85 o                         
  -8   4   4          3.15          3.46         1.11 o                         
  -7   4   4        454.43        435.05         2.43 o                         
  -6   4   4        779.68        776.56        10.07 o                         
  -5   4   4       1578.16       1521.36         3.45 o                         
  -4   4   4       1380.56       1304.52        21.01 o                         
  -3   4   4        318.33        296.26         3.98 o                         
  -2   4   4         14.89          9.99         0.95 o                         
  -1   4   4       1406.00       1432.23        22.54 o                         
   0   4   4        615.46        627.40         8.93 o                         
   1   4   4        178.67        211.58         1.75 o                         
   2   4   4        461.25        477.93         3.72 o                         
   3   4   4        348.84        335.34         2.40 o                         
   4   4   4        307.00        296.84         3.03 o                         
   5   4   4         27.67         28.43         1.07 o                         
   6   4   4        607.76        584.79        20.29 o                         
   7   4   4        373.12        366.87         7.67 o                         
   8   4   4        390.84        382.34         2.74 o                         
   9   4   4        303.44        284.42         3.50 o                         
  10   4   4        264.17        257.50         2.07 o                         
  11   4   4        354.44        346.51         6.64 o                         
  12   4   4        656.91        650.53         6.16 o                         
  13   4   4         63.79         66.47         3.11 o                         
  14   4   4        344.97        325.70         3.38 o                         
  15   4   4        230.57        236.55         3.69 o                         
  16   4   4          0.14          1.64         1.06 o                         
  17   4   4        918.84        883.36        10.41 o                         
  18   4   4        885.61        927.39        13.76 o                         
  19   4   4        255.05        250.43         1.90 o                         
  20   4   4         93.03         97.86         1.56 o                         
  21   4   4         53.28         54.75         1.36 o                         
  22   4   4          5.28          6.50         1.04 o                         
  23   4   4         54.56         48.12         3.15 o                         
 -22   5   4         99.89         88.54         3.70 o                         
 -21   5   4          0.63          4.59         2.65 o                         
 -20   5   4         76.52         77.13         3.10 o                         
 -19   5   4        142.60        166.57         3.40 o                         
 -18   5   4         58.92         50.90         2.91 o                         
 -17   5   4        118.98        126.66         5.23 o                         
 -16   5   4        184.15        200.36         3.70 o                         
 -15   5   4        119.24        119.20         7.87 o                         
 -14   5   4          3.65          4.20         0.92 o                         
 -13   5   4         15.62         19.28         1.32 o                         
 -12   5   4        220.39        226.11         3.23 o                         
 -11   5   4        620.42        616.87        10.10 o                         
 -10   5   4        266.94        233.13         2.88 o                         
  -9   5   4         82.33         81.72         0.88 o                         
  -8   5   4         21.67         22.54         0.98 o                         
  -7   5   4        417.32        413.12         3.63 o                         
  -6   5   4        316.71        320.32         6.88 o                         
  -5   5   4        431.14        414.15         9.29 o                         
  -4   5   4        236.77        240.39         6.47 o                         
  -3   5   4         20.09         19.81         1.24 o                         
  -2   5   4         81.08         80.50         1.46 o                         
  -1   5   4        320.30        298.50         1.92 o                         
   0   5   4       1047.88       1035.04         9.36 o                         
   1   5   4       2216.76       2265.16        35.07 o                         
   2   5   4        874.69        886.34         7.74 o                         
   3   5   4        198.58        188.36         4.18 o                         
   4   5   4        163.85        161.37         5.01 o                         
   5   5   4        104.94         92.28         1.85 o                         
   6   5   4        276.54        291.42         5.54 o                         
   7   5   4         16.35         19.96         2.09 o                         
   8   5   4          1.44          1.93         1.05 o                         
   9   5   4         69.77         80.61         1.49 o                         
  10   5   4        442.18        433.37        12.89 o                         
  11   5   4       1057.27       1077.35        29.38 o                         
  12   5   4        955.39        968.86         8.48 o                         
  13   5   4        186.84        168.69         4.58 o                         
  14   5   4        225.07        236.42         4.78 o                         
  15   5   4          0.65          1.41         0.79 o                         
  16   5   4          0.04          0.47         0.76 o                         
  17   5   4          9.51         11.38         1.50 o                         
  18   5   4          2.39          2.93         1.22 o                         
  19   5   4          2.65          2.58         1.89 o                         
  20   5   4          0.44          2.89         1.63 o                         
  21   5   4         18.76         21.62         2.17 o                         
  22   5   4         71.59         65.75         2.93 o                         
 -20   6   4         45.12         46.45         3.20 o                         
 -19   6   4          2.07          3.68         2.70 o                         
 -18   6   4          0.00          4.21         2.88 o                         
 -17   6   4         70.56         59.99         3.09 o                         
 -16   6   4        224.72        228.11         4.06 o                         
 -15   6   4        247.19        248.74         9.82 o                         
 -14   6   4        157.55        168.62         3.35 o                         
 -13   6   4        218.01        233.42         2.91 o                         
 -12   6   4        318.69        320.56         2.99 o                         
 -11   6   4        179.89        168.66         1.92 o                         
 -10   6   4       1000.32       1000.31         6.48 o                         
  -9   6   4         76.65         83.26         1.07 o                         
  -8   6   4          4.46          4.47         0.88 o                         
  -7   6   4        138.03        134.24         1.48 o                         
  -6   6   4        245.47        252.64         4.74 o                         
  -5   6   4         47.25         47.27         1.26 o                         
  -4   6   4        310.98        316.20         4.28 o                         
  -3   6   4        591.66        529.40        10.37 o                         
  -2   6   4        576.52        539.68         8.40 o                         
  -1   6   4          0.32          1.20         0.99 o                         
   0   6   4        473.60        408.66         3.46 o                         
   1   6   4        744.65        741.38        16.79 o                         
   2   6   4         73.62         73.42         1.41 o                         
   3   6   4        210.65        186.04         1.63 o                         
   4   6   4          7.06          9.05         1.57 o                         
   5   6   4        731.53        740.29         3.73 o                         
   6   6   4        847.79        876.42         5.48 o                         
   7   6   4        322.07        311.30         8.05 o                         
   8   6   4        243.98        260.53         2.38 o                         
   9   6   4         49.22         55.22         1.59 o                         
  10   6   4          0.85         -1.15         1.32 o                         
  11   6   4          1.62          3.69         1.38 o                         
  12   6   4          1.55         -1.05         1.05 o                         
  13   6   4         23.28         23.37         1.21 o                         
  14   6   4          8.36          6.07         0.70 o                         
  15   6   4         85.80         95.54         1.69 o                         
  16   6   4        159.23        162.93         2.78 o                         
  17   6   4         40.16         37.61         2.39 o                         
  18   6   4         58.31         71.95         5.66 o                         
  19   6   4         27.04         22.72         2.69 o                         
  20   6   4         36.60         35.93         2.19 o                         
 -18   7   4        129.21        131.34         4.17 o                         
 -17   7   4         70.09         81.32         3.64 o                         
 -16   7   4         23.66         24.50         2.65 o                         
 -15   7   4          3.92          6.72         2.10 o                         
 -14   7   4          0.01          0.10         1.94 o                         
 -13   7   4          5.98          5.32         2.47 o                         
 -12   7   4        246.69        247.36         2.32 o                         
 -11   7   4         18.38         25.09         1.14 o                         
 -10   7   4         37.70         37.22         2.09 o                         
  -9   7   4        412.53        424.29         7.87 o                         
  -8   7   4        408.60        398.04         2.16 o                         
  -7   7   4        656.35        624.15         3.69 o                         
  -6   7   4        239.93        245.66         2.95 o                         
  -5   7   4         40.77         33.34         1.32 o                         
  -4   7   4         66.40         70.22         1.26 o                         
  -3   7   4        237.28        244.00         6.64 o                         
  -2   7   4        334.45        319.90         8.40 o                         
  -1   7   4        481.97        496.42         4.23 o                         
   0   7   4         19.90         19.91         1.37 o                         
   1   7   4        303.92        279.94         3.04 o                         
   2   7   4        474.09        502.64         3.41 o                         
   3   7   4        336.07        333.63         2.04 o                         
   4   7   4        226.17        238.08         2.55 o                         
   5   7   4          0.29         -0.60         1.39 o                         
   6   7   4          3.25         12.32         1.16 o                         
   7   7   4         76.92         64.60         1.72 o                         
   8   7   4         12.44         17.19         2.25 o                         
   9   7   4         98.41         93.18         4.96 o                         
  10   7   4        217.72        232.66         4.56 o                         
  11   7   4         13.91         12.65         1.22 o                         
  12   7   4         81.87         78.40         2.72 o                         
  13   7   4        260.44        294.87        13.67 o                         
  14   7   4        424.84        436.56         4.00 o                         
  15   7   4        659.75        614.62         9.77 o                         
  16   7   4        173.51        173.75        10.62 o                         
  17   7   4         45.05         44.44         2.36 o                         
  18   7   4         19.04         22.29         2.07 o                         
 -16   8   4          1.72          3.79         2.98 o                         
 -15   8   4        146.55        137.78         4.08 o                         
 -14   8   4        200.52        225.59         4.44 o                         
 -13   8   4        125.66        109.63         9.38 o                         
 -12   8   4         52.90         55.32         2.33 o                         
 -11   8   4         38.67         44.35         2.85 o                         
 -10   8   4         62.84         64.30         1.18 o                         
  -9   8   4          1.65          0.85         1.01 o                         
  -8   8   4         42.70         43.00         1.19 o                         
  -7   8   4         51.07         41.56         1.58 o                         
  -6   8   4          4.63          3.62         1.15 o                         
  -5   8   4          1.01          2.73         1.21 o                         
  -4   8   4         75.18         80.80         2.23 o                         
  -3   8   4        297.98        319.08         3.07 o                         
  -2   8   4       1109.46       1054.63        14.34 o                         
  -1   8   4        692.58        685.02         9.00 o                         
   0   8   4          3.05          0.73         1.36 o                         
   1   8   4          2.86          1.49         1.28 o                         
   2   8   4         26.60         17.39         1.36 o                         
   3   8   4         24.73         22.25         2.42 o                         
   4   8   4        202.74        187.65         2.77 o                         
   5   8   4        181.80        191.13         2.32 o                         
   6   8   4        145.06        136.13         1.90 o                         
   7   8   4        454.41        446.97         5.74 o                         
   8   8   4        204.83        249.95         5.66 o                         
   9   8   4        299.37        281.70         3.40 o                         
  10   8   4        134.99        131.35         4.48 o                         
  11   8   4         10.27          9.63         1.25 o                         
  12   8   4          2.51          0.87         2.28 o                         
  13   8   4         69.65         86.47         4.41 o                         
  14   8   4        148.76        160.34         7.33 o                         
  15   8   4        144.80        149.20         3.66 o                         
 -12   9   4         65.84         64.01         1.94 o                         
 -11   9   4        134.04        126.00         2.93 o                         
 -10   9   4        217.94        221.80         2.34 o                         
  -9   9   4        114.38        118.09         2.21 o                         
  -8   9   4        131.71        134.31         2.15 o                         
  -7   9   4        144.26        145.19         1.96 o                         
  -6   9   4        113.30        109.04         2.16 o                         
  -5   9   4         90.27         88.31         2.30 o                         
  -4   9   4         18.94         21.68         1.28 o                         
  -3   9   4          4.29          4.98         2.21 o                         
  -2   9   4         32.55         26.71         1.73 o                         
  -1   9   4         11.30          4.31         1.65 o                         
   0   9   4        117.15        111.49         2.12 o                         
   1   9   4         75.36         80.36         3.01 o                         
   2   9   4        252.50        263.61        10.10 o                         
   3   9   4        203.64        216.69         2.68 o                         
   4   9   4         11.86         10.54         2.04 o                         
   5   9   4          3.59          3.90         1.42 o                         
   6   9   4         75.20         70.79         2.09 o                         
   7   9   4         14.28         17.35         1.90 o                         
   8   9   4          0.00          2.60         1.67 o                         
   9   9   4          2.07         -1.29         1.41 o                         
  10   9   4         76.89         86.79         2.39 o                         
  11   9   4        176.01        190.40        11.85 o                         
  12   9   4         48.35         58.86         2.07 o                         
  -5  10   4        261.78        262.83         4.73 o                         
  -4  10   4        279.13        274.42         4.78 o                         
  -3  10   4        118.95        125.28         2.47 o                         
  -2  10   4         30.29         39.87         2.39 o                         
  -1  10   4         42.17         33.34         1.96 o                         
   0  10   4         11.54          8.07         1.66 o                         
   1  10   4         12.87         14.28         2.12 o                         
   2  10   4         14.18         10.21         1.94 o                         
   3  10   4          6.31          5.29         1.58 o                         
   4  10   4          7.84         13.16         1.68 o                         
   5  10   4         59.95         71.49         4.52 o                         
 -24   1   5          0.15         -0.50         1.15 o                         
 -23   1   5         14.87         25.99         1.43 o                         
 -22   1   5         67.87         78.36         1.78 o                         
 -21   1   5          4.26          3.08         1.21 o                         
 -20   1   5          0.76         -2.07         2.07 o                         
 -19   1   5          0.24          0.64         1.45 o                         
 -18   1   5         22.16         19.97         0.54 o                         
 -17   1   5          3.08          4.72         0.66 o                         
 -16   1   5        127.38        124.50         3.08 o                         
 -15   1   5        329.32        302.56         3.16 o                         
 -14   1   5         72.93         71.80         1.45 o                         
 -13   1   5       1134.97       1128.15         5.97 o                         
 -12   1   5        424.25        417.83         4.50 o                         
 -11   1   5         43.80         39.07         0.89 o                         
 -10   1   5        335.72        324.08         5.68 o                         
  -9   1   5        194.73        214.37         1.98 o                         
  -8   1   5        158.87        152.45         1.34 o                         
  -7   1   5          0.19          0.04         0.63 o                         
  -6   1   5        687.93        712.10         4.36 o                         
  -5   1   5        263.90        306.18         2.05 o                         
  -4   1   5        501.72        551.15         7.68 o                         
  -3   1   5       2115.60       2335.35        12.75 o                         
  -2   1   5        394.06        460.33         8.54 o                         
  -1   1   5        214.66        219.33         5.06 o                         
   0   1   5        106.55        111.40         3.63 o                         
   1   1   5        667.11        717.43         2.84 o                         
   2   1   5        285.58        246.06         7.44 o                         
   3   1   5         47.31         51.17         1.39 o                         
   4   1   5        835.08        810.59         6.13 o                         
   5   1   5         43.40         50.18         1.99 o                         
   6   1   5         31.01         26.05         1.55 o                         
   7   1   5        197.27        218.60         2.52 o                         
   8   1   5         61.16         58.13         1.51 o                         
   9   1   5        231.87        222.37         2.06 o                         
  10   1   5        432.53        414.67         5.41 o                         
  11   1   5          1.63          0.50         1.01 o                         
  12   1   5          1.01          1.45         0.96 o                         
  13   1   5         26.74         20.05         1.38 o                         
  14   1   5        114.65        104.51         1.93 o                         
  15   1   5          7.68          6.50         1.48 o                         
  16   1   5        140.33        121.68         4.55 o                         
  17   1   5          1.43          2.43         1.41 o                         
  18   1   5         34.74         42.59         3.38 o                         
  19   1   5          3.51          1.74         1.35 o                         
  20   1   5          1.68          5.82         1.43 o                         
  21   1   5         28.98         31.84         2.23 o                         
  22   1   5         21.50         19.63         2.96 o                         
  23   1   5          1.20          2.52         1.80 o                         
  24   1   5          1.12          3.57         2.07 o                         
 -24   2   5         16.12         16.10         2.18 o                         
 -23   2   5          2.57          3.82         1.47 o                         
 -22   2   5         88.12        102.95         4.85 o                         
 -21   2   5         24.17         32.52         2.73 o                         
 -20   2   5         35.75         33.86         2.73 o                         
 -19   2   5          0.62          1.49         2.46 o                         
 -18   2   5        215.57        200.00         2.79 o                         
 -17   2   5        136.26        137.31         3.51 o                         
 -16   2   5          7.80          8.88         1.47 o                         
 -15   2   5         41.65         44.71         1.79 o                         
 -14   2   5        322.63        318.61         2.94 o                         
 -13   2   5         57.40         54.66         1.14 o                         
 -12   2   5        245.29        240.71         3.65 o                         
 -11   2   5       1727.87       1614.70        18.08 o                         
 -10   2   5         97.87         95.28         1.79 o                         
  -9   2   5         18.11         16.99         0.96 o                         
  -8   2   5        408.48        409.43         3.05 o                         
  -7   2   5        171.90        196.32         1.53 o                         
  -6   2   5        270.58        256.36         2.01 o                         
  -5   2   5        282.25        279.12         1.47 o                         
  -4   2   5        187.52        189.67         3.54 o                         
  -3   2   5          8.66         16.25         0.93 o                         
  -2   2   5        629.96        675.90         7.50 o                         
  -1   2   5        239.84        215.86         4.80 o                         
   0   2   5        367.44        330.15         3.15 o                         
   1   2   5        119.85        122.57         1.61 o                         
   2   2   5         45.78         51.96         1.30 o                         
   3   2   5        531.52        509.02         2.69 o                         
   4   2   5        195.98        241.80         2.65 o                         
   5   2   5        742.35        738.66         7.08 o                         
   6   2   5         29.43         37.37         1.33 o                         
   7   2   5         54.92         52.55         2.71 o                         
   8   2   5        336.17        348.35         4.84 o                         
   9   2   5         72.96         62.38         1.41 o                         
  10   2   5         14.80         13.77         1.33 o                         
  11   2   5         33.00         42.13         1.49 o                         
  12   2   5         32.69         39.94         2.90 o                         
  13   2   5          4.82          5.04         1.30 o                         
  14   2   5         12.02         11.92         1.22 o                         
  15   2   5          4.12          4.29         1.34 o                         
  16   2   5         26.81         30.54         1.52 o                         
  17   2   5          0.63          0.27         1.19 o                         
  18   2   5         12.30         14.73         1.53 o                         
  19   2   5         19.71         18.80         1.83 o                         
  20   2   5          2.43         -0.16         1.46 o                         
  21   2   5          1.42          5.19         1.49 o                         
  22   2   5          5.96         10.85         2.03 o                         
  23   2   5          0.09          0.95         1.94 o                         
  24   2   5         47.37         49.49         2.26 o                         
 -23   3   5          1.54          1.02         1.56 o                         
 -22   3   5         64.73         69.62         1.67 o                         
 -21   3   5         18.91         22.38         3.79 o                         
 -20   3   5         65.09         53.64         1.47 o                         
 -19   3   5         11.27         13.19         1.68 o                         
 -18   3   5        266.72        258.61         5.25 o                         
 -17   3   5         88.16         71.79         4.57 o                         
 -16   3   5          3.83          6.63         1.33 o                         
 -15   3   5          5.24          3.01         1.50 o                         
 -14   3   5         22.89         22.59         1.41 o                         
 -13   3   5         90.40         99.36         1.86 o                         
 -12   3   5         89.38         85.17         1.63 o                         
 -11   3   5        614.02        548.27         6.70 o                         
 -10   3   5          3.72          0.41         1.54 o                         
  -9   3   5        136.12        129.35         1.25 o                         
  -8   3   5        104.25         96.60         1.27 o                         
  -7   3   5          9.10         10.17         0.75 o                         
  -6   3   5         65.99         72.28         1.31 o                         
  -5   3   5         31.32         35.12         1.02 o                         
  -4   3   5         98.49         94.23         1.54 o                         
  -3   3   5        246.10        239.54         3.91 o                         
  -2   3   5        290.24        310.16         5.70 o                         
  -1   3   5         91.13         77.41         1.36 o                         
   0   3   5          9.13          6.38         1.65 o                         
   1   3   5          3.84         12.55         1.16 o                         
   2   3   5       2026.34       1914.90        16.58 o                         
   3   3   5        160.11        172.90         5.31 o                         
   4   3   5        130.18        122.22         2.18 o                         
   5   3   5        382.29        379.45         2.49 o                         
   6   3   5         58.72         74.43         1.98 o                         
   7   3   5         36.18         41.80         1.49 o                         
   8   3   5         29.89         30.96         1.06 o                         
   9   3   5        102.86        102.03         1.73 o                         
  10   3   5         12.25         10.75         1.12 o                         
  11   3   5          0.19          8.24         1.20 o                         
  12   3   5          1.37         -1.43         1.43 o                         
  13   3   5         42.15         48.75         1.76 o                         
  14   3   5          0.35         -1.13         1.13 o                         
  15   3   5         13.27         13.67         1.23 o                         
  16   3   5         99.66        100.47         2.74 o                         
  17   3   5         96.13        101.77         1.58 o                         
  18   3   5         61.26         53.68         2.76 o                         
  19   3   5         44.84         41.15         1.96 o                         
  20   3   5         11.69          8.01         1.17 o                         
  21   3   5          9.90         11.32         1.34 o                         
  22   3   5          9.84         10.85         2.46 o                         
  23   3   5          0.24         -1.24         1.24 o                         
 -22   4   5         29.80         32.32         3.03 o                         
 -21   4   5         29.20         28.32         1.62 o                         
 -20   4   5        154.05        145.28         8.62 o                         
 -19   4   5         15.09         15.61         1.45 o                         
 -18   4   5         10.26         18.61         1.91 o                         
 -17   4   5         65.53         63.26         1.99 o                         
 -16   4   5        120.68        113.20         2.17 o                         
 -15   4   5         35.14         31.84         1.60 o                         
 -14   4   5         25.85         29.79         1.46 o                         
 -13   4   5         99.05         95.75         1.90 o                         
 -12   4   5         16.40         20.84         1.30 o                         
 -11   4   5        426.13        407.93         6.10 o                         
 -10   4   5          6.54          7.69         1.19 o                         
  -9   4   5          7.00          6.44         0.94 o                         
  -8   4   5         71.55         58.41         1.22 o                         
  -7   4   5        150.39        145.18         7.99 o                         
  -6   4   5         30.67         36.18         1.15 o                         
  -5   4   5          3.29          4.50         1.03 o                         
  -4   4   5        143.44        163.81         1.73 o                         
  -3   4   5        225.63        215.92         6.84 o                         
  -2   4   5        407.59        430.24         5.17 o                         
  -1   4   5        117.61        116.51         1.67 o                         
   0   4   5         18.97         20.40         1.08 o                         
   1   4   5        649.37        643.98         6.17 o                         
   2   4   5        556.29        535.28         5.87 o                         
   3   4   5         13.14         10.55         1.11 o                         
   4   4   5        685.11        727.66         5.69 o                         
   5   4   5          1.60          9.23         1.17 o                         
   6   4   5         37.54         43.88         1.43 o                         
   7   4   5        267.34        263.29         2.44 o                         
   8   4   5        190.38        188.00         3.41 o                         
   9   4   5         16.35         23.29         1.37 o                         
  10   4   5         56.60         63.08         1.41 o                         
  11   4   5         12.67          2.98         1.52 o                         
  12   4   5        161.16        147.47         3.61 o                         
  13   4   5         44.48         40.69         1.67 o                         
  14   4   5         95.81         95.68         1.70 o                         
  15   4   5         68.07         81.33         2.75 o                         
  16   4   5        174.67        181.52         3.28 o                         
  17   4   5        281.40        316.46         3.56 o                         
  18   4   5          9.72         12.42         1.47 o                         
  19   4   5         37.71         32.34         1.73 o                         
  20   4   5        111.75        114.14         1.61 o                         
  21   4   5         33.31         30.95         1.32 o                         
  22   4   5          0.00         -1.36         1.36 o                         
 -21   5   5         27.28         28.78         2.88 o                         
 -20   5   5          2.69          4.74         2.40 o                         
 -19   5   5         30.17         34.80         2.99 o                         
 -18   5   5         33.99         41.72         2.72 o                         
 -17   5   5          5.69          4.32         1.00 o                         
 -16   5   5          0.99          0.09         0.74 o                         
 -15   5   5        420.77        402.73         2.82 o                         
 -14   5   5        386.18        366.95         2.81 o                         
 -13   5   5        122.07        114.02         3.22 o                         
 -12   5   5        116.26        118.55         5.61 o                         
 -11   5   5          0.93          0.41         0.43 o                         
 -10   5   5         12.25         13.49         0.85 o                         
  -9   5   5        390.76        385.57         8.64 o                         
  -8   5   5         25.30         27.46         2.06 o                         
  -7   5   5        100.81         79.08         1.30 o                         
  -6   5   5         16.52         18.65         0.81 o                         
  -5   5   5         38.03         36.62         1.16 o                         
  -4   5   5        247.63        241.18         2.04 o                         
  -3   5   5        146.07        154.21         2.23 o                         
  -2   5   5         87.94         89.81         1.47 o                         
  -1   5   5        497.33        490.22         5.89 o                         
   0   5   5        950.34       1004.99         8.46 o                         
   1   5   5         74.71         78.08         1.72 o                         
   2   5   5         21.50         20.34         2.20 o                         
   3   5   5          0.99          3.11         1.09 o                         
   4   5   5        102.00         93.61         1.97 o                         
   5   5   5          0.35          2.97         1.01 o                         
   6   5   5        171.81        189.23         2.14 o                         
   7   5   5        197.54        193.51         1.84 o                         
   8   5   5         71.64         81.67         1.79 o                         
   9   5   5          8.19          9.64         1.92 o                         
  10   5   5          1.41          0.62         1.23 o                         
  11   5   5         46.34         60.76         1.83 o                         
  12   5   5        231.94        220.38         2.29 o                         
  13   5   5         97.83         81.97         3.22 o                         
  14   5   5          6.88          8.32         1.09 o                         
  15   5   5        348.86        343.97         3.45 o                         
  16   5   5         16.72         22.96         1.43 o                         
  17   5   5         18.72         15.14         1.02 o                         
  18   5   5          0.03          0.37         0.86 o                         
  19   5   5         22.69         27.18         0.99 o                         
  20   5   5          8.16          9.07         0.81 o                         
  21   5   5          0.77          0.88         0.73 o                         
 -20   6   5         15.57          6.04         4.39 o                         
 -19   6   5          2.73         -2.12         2.12 o                         
 -18   6   5          0.12         -1.02         2.50 o                         
 -17   6   5         20.22         19.23         3.19 o                         
 -16   6   5         17.41         28.89         2.50 o                         
 -15   6   5         18.88         17.75         2.33 o                         
 -14   6   5          4.60          4.43         0.83 o                         
 -13   6   5        114.53        110.24         4.40 o                         
 -12   6   5        171.60        172.81         3.13 o                         
 -11   6   5         34.16         32.45         1.20 o                         
 -10   6   5        281.32        281.18         3.05 o                         
  -9   6   5        129.48        127.38         1.96 o                         
  -8   6   5          0.27          0.29         1.06 o                         
  -7   6   5          0.27          0.85         1.76 o                         
  -6   6   5         21.27         23.62         1.48 o                         
  -5   6   5        202.52        202.95         1.79 o                         
  -4   6   5         70.61         74.92         1.44 o                         
  -3   6   5        150.24        158.63         2.14 o                         
  -2   6   5        667.61        670.35         6.59 o                         
  -1   6   5        138.38        141.94         6.06 o                         
   0   6   5        126.48        127.61         1.94 o                         
   1   6   5         43.42         54.66         2.23 o                         
   2   6   5        239.74        232.76         2.57 o                         
   3   6   5          3.64          2.25         1.07 o                         
   4   6   5        115.96        112.55         1.69 o                         
   5   6   5        319.16        337.47         3.80 o                         
   6   6   5          5.85          4.67         1.67 o                         
   7   6   5          5.52          7.17         1.18 o                         
   8   6   5         31.11         21.21         1.38 o                         
   9   6   5          1.40          4.36         1.17 o                         
  10   6   5         14.18         11.42         1.43 o                         
  11   6   5         29.50         28.30         1.53 o                         
  12   6   5          1.64         -0.13         1.03 o                         
  13   6   5          2.25          0.69         1.80 o                         
  14   6   5         66.51         72.02         1.64 o                         
  15   6   5          1.50          0.87         0.96 o                         
  16   6   5        185.95        188.71         4.08 o                         
  17   6   5          0.32         -0.80         0.80 o                         
  18   6   5         80.06         71.10         1.97 o                         
  19   6   5         18.91         16.61         2.58 o                         
 -17   7   5          0.14         -3.24         3.24 o                         
 -16   7   5          1.84          3.66         2.24 o                         
 -15   7   5         13.46          4.07         2.66 o                         
 -14   7   5         26.33         21.96         2.23 o                         
 -13   7   5         19.02         15.52         0.90 o                         
 -12   7   5         33.03         29.45         0.62 o                         
 -11   7   5         62.48         59.77         1.05 o                         
 -10   7   5          3.02          4.30         0.68 o                         
  -9   7   5          0.95          0.01         0.73 o                         
  -8   7   5          5.94          3.38         0.98 o                         
  -7   7   5          2.92          1.37         0.90 o                         
  -6   7   5          3.96          3.09         1.44 o                         
  -5   7   5          4.55          0.55         1.10 o                         
  -4   7   5          0.06         -0.88         1.18 o                         
  -3   7   5          8.50          9.10         1.24 o                         
  -2   7   5         19.97         25.83         1.98 o                         
  -1   7   5         34.88         29.80         1.53 o                         
   0   7   5         40.96         43.05         1.83 o                         
   1   7   5         37.14         33.20         1.55 o                         
   2   7   5          5.40         -1.03         1.32 o                         
   3   7   5        113.18        109.89         1.95 o                         
   4   7   5          0.06          1.17         1.63 o                         
   5   7   5         13.89         14.27         1.65 o                         
   6   7   5         27.64         22.49         1.85 o                         
   7   7   5         68.78         80.49         3.29 o                         
   8   7   5         26.11         21.67         1.69 o                         
   9   7   5          5.38          2.88         1.61 o                         
  10   7   5         12.53         15.20         1.38 o                         
  11   7   5         18.85         23.20         3.57 o                         
  12   7   5          0.23         -0.95         1.65 o                         
  13   7   5          1.28         -1.11         1.29 o                         
  14   7   5         17.39         14.94         1.84 o                         
  15   7   5         11.89         14.40         0.90 o                         
  16   7   5        158.91        165.42         8.22 o                         
  17   7   5         34.41         25.21         2.92 o                         
 -14   8   5         37.88         35.30         3.24 o                         
 -13   8   5        127.02        129.72         3.66 o                         
 -12   8   5         41.58         42.25         3.02 o                         
 -11   8   5         26.87         25.51         0.81 o                         
 -10   8   5          0.10          0.49         0.87 o                         
  -9   8   5         19.23         15.01         1.03 o                         
  -8   8   5         53.58         57.59         1.48 o                         
  -7   8   5         46.42         41.08         1.40 o                         
  -6   8   5         47.08         42.59         1.73 o                         
  -5   8   5         12.77         11.31         1.33 o                         
  -4   8   5         52.17         48.95         1.62 o                         
  -3   8   5         15.34         13.18         1.38 o                         
  -2   8   5         46.11         43.18         1.92 o                         
  -1   8   5         90.28         83.08         1.74 o                         
   0   8   5         23.82         24.25         1.55 o                         
   1   8   5        123.28        135.85         2.12 o                         
   2   8   5         10.03         14.87         1.74 o                         
   3   8   5         76.45         83.22         2.05 o                         
   4   8   5        312.02        309.11         3.29 o                         
   5   8   5        370.49        394.04         6.50 o                         
   6   8   5         51.38         73.68         2.06 o                         
   7   8   5         17.10         15.02         2.47 o                         
   8   8   5          1.97          1.78         1.38 o                         
   9   8   5          1.16          0.23         1.59 o                         
  10   8   5          0.98          0.43         1.63 o                         
  11   8   5          6.66          4.11         1.70 o                         
  12   8   5          1.27          1.58         1.43 o                         
  13   8   5         16.01         16.72         1.54 o                         
  14   8   5         94.52         94.45         1.77 o                         
 -10   9   5          8.20          6.00         1.11 o                         
  -9   9   5          0.55          0.77         0.95 o                         
  -8   9   5          1.33         -0.36         1.04 o                         
  -7   9   5          0.69          3.40         1.51 o                         
  -6   9   5         13.27          9.53         1.43 o                         
  -5   9   5         10.00         12.29         1.59 o                         
  -4   9   5          3.01          5.56         1.61 o                         
  -3   9   5         15.58         20.92         2.69 o                         
  -2   9   5         55.69         62.63         1.83 o                         
  -1   9   5        146.32        122.13         2.36 o                         
   0   9   5          2.15          3.73         1.64 o                         
   1   9   5        142.88        133.48         2.74 o                         
   2   9   5         97.38        108.66         3.20 o                         
   3   9   5         85.87         97.78         2.04 o                         
   4   9   5         33.92         36.84         1.76 o                         
   5   9   5          7.58          6.60         1.41 o                         
   6   9   5          0.96         -1.87         1.87 o                         
   7   9   5         74.83         88.70         2.97 o                         
   8   9   5         35.97         38.55         2.42 o                         
   9   9   5          0.01          2.52         1.56 o                         
  10   9   5        113.87        115.65         4.69 o                         
 -24   0   6         15.69         12.20         3.04 o                         
 -23   0   6         31.71         25.98         0.91 o                         
 -22   0   6        376.25        427.06        22.85 o                         
 -21   0   6         37.93         37.29         2.09 o                         
 -20   0   6         47.25         43.51         1.77 o                         
 -19   0   6          0.44         -0.61         1.10 o                         
 -18   0   6        205.89        207.20         2.50 o                         
 -17   0   6        197.15        220.51         2.41 o                         
 -16   0   6       1432.42       1450.23         7.85 o                         
 -15   0   6       1351.40       1343.46         6.18 o                         
 -14   0   6       1626.16       1698.24         5.88 o                         
 -13   0   6        467.22        482.54        11.20 o                         
 -12   0   6       1126.49       1077.84         6.10 o                         
 -11   0   6       1148.31       1153.11         5.27 o                         
 -10   0   6         75.15         67.14         1.57 o                         
  -9   0   6         11.19          8.96         1.51 o                         
  -8   0   6        990.91        894.45         4.93 o                         
  -7   0   6       1224.73       1182.86         7.95 o                         
  -6   0   6       2706.50       2700.77        29.10 o                         
  -5   0   6       1357.43       1253.25         5.31 o                         
  -4   0   6       1508.06       1602.16         6.79 o                         
  -3   0   6       4072.42       4148.97       116.65 o                         
  -2   0   6        302.48        252.88         2.55 o                         
  -1   0   6         65.42         90.29         1.84 o                         
   0   0   6        682.55        706.92        10.70 o                         
   1   0   6        274.58        261.36         3.12 o                         
   2   0   6         80.49         76.44         1.71 o                         
   3   0   6          1.25          4.94         6.02 o                         
   4   0   6        916.66        877.88        28.35 o                         
   5   0   6        416.05        382.52         5.27 o                         
   6   0   6       1956.00       1924.02        36.43 o                         
   7   0   6        793.54        766.33         6.14 o                         
   8   0   6        392.64        402.88        13.09 o                         
   9   0   6        114.28        127.43         3.39 o                         
  10   0   6        193.20        196.97        11.74 o                         
  11   0   6         61.59         81.13         4.31 o                         
  12   0   6          3.44         -0.62         1.63 o                         
  13   0   6        147.44        120.39         6.43 o                         
  14   0   6          2.08          1.96         2.38 o                         
  15   0   6        433.98        422.23         4.02 o                         
  16   0   6        565.25        584.42         7.05 o                         
  17   0   6        152.16        161.99         2.94 o                         
  18   0   6        249.39        249.74        28.58 o                         
  19   0   6        478.66        489.31         5.48 o                         
  20   0   6         52.79         40.89         3.62 o                         
  21   0   6          6.32          2.79         5.62 o                         
  22   0   6          1.07          5.17         2.98 o                         
  23   0   6          1.86         -2.46         2.46 o                         
 -23   1   6        120.37        120.56         2.55 o                         
 -22   1   6        147.78        163.71         3.70 o                         
 -21   1   6        460.01        479.10         4.98 o                         
 -20   1   6        185.66        193.19         2.58 o                         
 -19   1   6        174.85        175.49         3.04 o                         
 -18   1   6          7.76          7.69         0.80 o                         
 -17   1   6          3.97          2.94         0.86 o                         
 -16   1   6         39.77         38.72         1.34 o                         
 -15   1   6          7.64          5.59         0.94 o                         
 -14   1   6        208.07        206.24         1.46 o                         
 -13   1   6        238.13        235.18         2.23 o                         
 -12   1   6          0.12         -0.78         0.78 o                         
 -11   1   6        811.73        771.00        16.65 o                         
 -10   1   6       1068.48       1044.80         3.19 o                         
  -9   1   6        349.17        342.30         1.93 o                         
  -8   1   6        344.00        339.91         2.53 o                         
  -7   1   6         76.37         78.23         1.33 o                         
  -6   1   6        375.10        365.77         2.88 o                         
  -5   1   6          8.90         13.23         1.36 o                         
  -4   1   6          9.95          6.34         1.38 o                         
  -3   1   6        262.96        247.74         2.62 o                         
  -2   1   6        356.15        315.02         3.93 o                         
  -1   1   6         31.92         51.88         1.28 o                         
   0   1   6        190.77        165.37         2.20 o                         
   1   1   6        643.13        621.85         5.88 o                         
   2   1   6       2975.98       2960.59        17.99 o                         
   3   1   6       1281.35       1332.41        17.45 o                         
   4   1   6        208.56        220.75         2.85 o                         
   5   1   6         14.44         16.36         1.09 o                         
   6   1   6          5.96          5.12         1.10 o                         
   7   1   6        227.28        255.71         6.39 o                         
   8   1   6        345.44        330.64         4.50 o                         
   9   1   6        515.76        497.97         3.79 o                         
  10   1   6        858.14        845.30         7.13 o                         
  11   1   6        510.22        517.03        16.72 o                         
  12   1   6        179.13        163.76         2.25 o                         
  13   1   6         18.27         15.74         1.63 o                         
  14   1   6         57.86         63.23         1.53 o                         
  15   1   6          2.77         -1.34         1.34 o                         
  16   1   6          4.87          8.99         1.31 o                         
  17   1   6         33.66         37.85         1.88 o                         
  18   1   6        147.88        155.33         2.52 o                         
  19   1   6        279.10        270.15         5.01 o                         
  20   1   6         99.52        106.55         2.28 o                         
  21   1   6         28.17         32.04         2.69 o                         
  22   1   6         12.05         12.34         2.39 o                         
  23   1   6         56.11         58.66         2.61 o                         
 -23   2   6        105.26        120.74         7.79 o                         
 -22   2   6          2.01          0.46         1.22 o                         
 -21   2   6         64.49         65.38         2.49 o                         
 -20   2   6          0.63         -1.74         1.74 o                         
 -19   2   6          3.17          3.35         2.05 o                         
 -18   2   6          3.92          2.34         1.61 o                         
 -17   2   6        100.56        110.70         1.99 o                         
 -16   2   6        405.88        402.02         3.29 o                         
 -15   2   6        302.46        299.36         5.82 o                         
 -14   2   6        217.52        214.53         2.72 o                         
 -13   2   6        983.74        979.59         6.76 o                         
 -12   2   6        718.21        694.12         8.72 o                         
 -11   2   6         31.77         35.87         1.33 o                         
 -10   2   6        127.27        118.18         1.75 o                         
  -9   2   6         14.19         18.98         1.13 o                         
  -8   2   6        137.33        133.15         2.28 o                         
  -7   2   6        182.59        163.91         1.22 o                         
  -6   2   6         27.18         22.34         0.99 o                         
  -5   2   6        347.69        314.24         3.70 o                         
  -4   2   6        178.18        150.02         2.16 o                         
  -3   2   6        672.79        657.69         5.55 o                         
  -2   2   6       1750.64       1856.60        13.90 o                         
  -1   2   6       1143.74       1175.28         8.15 o                         
   0   2   6         34.10         34.00         1.24 o                         
   1   2   6        654.19        655.87        12.95 o                         
   2   2   6       1097.32       1064.92        14.67 o                         
   3   2   6       1150.91       1104.59         4.15 o                         
   4   2   6          0.17         -0.68         1.04 o                         
   5   2   6         18.31         14.09         1.22 o                         
   6   2   6        321.22        316.78         3.30 o                         
   7   2   6        641.22        644.39         9.75 o                         
   8   2   6        331.78        296.48         5.08 o                         
   9   2   6         21.99         22.67         1.17 o                         
  10   2   6        100.52        109.48         4.03 o                         
  11   2   6         56.98         62.89         1.75 o                         
  12   2   6         25.37         24.68         1.67 o                         
  13   2   6        694.61        645.26         4.36 o                         
  14   2   6       1456.31       1402.39        11.70 o                         
  15   2   6        450.37        473.41        10.60 o                         
  16   2   6         13.61         21.02         1.63 o                         
  17   2   6         17.72         21.03         1.40 o                         
  18   2   6         24.45         26.96         1.63 o                         
  19   2   6          8.42          4.78         1.42 o                         
  20   2   6         88.65         97.35         3.11 o                         
  21   2   6         42.47         18.23         2.84 o                         
  22   2   6         30.82         28.94         3.33 o                         
  23   2   6         32.31         38.34         2.11 o                         
 -22   3   6         68.55         74.64         3.49 o                         
 -21   3   6          4.59          4.93         2.35 o                         
 -20   3   6        216.02        212.75         5.22 o                         
 -19   3   6        405.45        416.00         4.36 o                         
 -18   3   6        117.97        111.81         5.94 o                         
 -17   3   6         14.71         14.84         1.55 o                         
 -16   3   6         21.79         27.08         2.71 o                         
 -15   3   6          8.58          9.23         1.70 o                         
 -14   3   6        187.86        206.51         4.41 o                         
 -13   3   6         15.10         13.40         1.07 o                         
 -12   3   6       1065.15       1074.62        11.28 o                         
 -11   3   6        801.96        807.36         6.13 o                         
 -10   3   6        394.23        374.60         2.10 o                         
  -9   3   6        685.06        690.57        11.30 o                         
  -8   3   6        479.45        453.01        10.85 o                         
  -7   3   6        582.71        592.27         3.55 o                         
  -6   3   6        166.22        164.12         1.30 o                         
  -5   3   6         18.53         16.78         2.31 o                         
  -4   3   6        860.75        886.94         6.11 o                         
  -3   3   6        675.91        652.14         9.80 o                         
  -2   3   6        688.07        644.58         9.81 o                         
  -1   3   6       1309.22       1356.34        17.46 o                         
   0   3   6        739.69        770.51         5.70 o                         
   1   3   6        576.57        526.24         3.27 o                         
   2   3   6        524.92        522.60         2.95 o                         
   3   3   6        726.40        715.94        13.02 o                         
   4   3   6        303.58        291.85         2.23 o                         
   5   3   6        149.02        138.76         1.92 o                         
   6   3   6        166.79        164.52         2.21 o                         
   7   3   6          2.30          2.84         1.27 o                         
   8   3   6        215.26        216.56         4.51 o                         
   9   3   6        271.42        293.71         3.54 o                         
  10   3   6        269.79        285.73         2.90 o                         
  11   3   6        432.10        421.64         3.33 o                         
  12   3   6         84.14         86.33         1.79 o                         
  13   3   6        148.67        158.75         2.57 o                         
  14   3   6        103.73        108.08         1.89 o                         
  15   3   6        803.99        747.96        15.31 o                         
  16   3   6        203.83        185.43         2.13 o                         
  17   3   6         65.32         77.53         4.74 o                         
  18   3   6          0.25         -1.15         1.15 o                         
  19   3   6        136.32        140.23         2.77 o                         
  20   3   6        250.96        244.61         2.57 o                         
  21   3   6        232.70        221.09         2.58 o                         
  22   3   6        110.74        104.97         2.23 o                         
 -21   4   6         29.03         40.52         2.60 o                         
 -20   4   6          1.95          2.65         1.31 o                         
 -19   4   6         33.59         35.89         1.70 o                         
 -18   4   6         48.61         51.87         4.12 o                         
 -17   4   6        245.94        256.69         4.23 o                         
 -16   4   6        180.09        182.21         3.19 o                         
 -15   4   6        351.63        358.95         4.43 o                         
 -14   4   6        133.53        137.22         2.10 o                         
 -13   4   6          3.93         10.36         1.38 o                         
 -12   4   6         40.57         43.94         0.92 o                         
 -11   4   6          0.44         -0.78         0.78 o                         
 -10   4   6        328.61        303.34         3.51 o                         
  -9   4   6         20.38         18.83         1.64 o                         
  -8   4   6          2.46          1.34         1.21 o                         
  -7   4   6        209.11        177.29         2.85 o                         
  -6   4   6        384.53        348.24         2.96 o                         
  -5   4   6        380.91        354.73         4.06 o                         
  -4   4   6        532.78        541.35         8.15 o                         
  -3   4   6        359.78        331.55         2.73 o                         
  -2   4   6        227.90        218.33         4.78 o                         
  -1   4   6         99.61        102.07         1.70 o                         
   0   4   6          7.42          7.48         1.28 o                         
   1   4   6         25.78         20.50         1.13 o                         
   2   4   6         14.60         12.74         1.27 o                         
   3   4   6          0.09          5.26         1.29 o                         
   4   4   6        203.73        208.00         3.89 o                         
   5   4   6       2118.37       1888.47        14.82 o                         
   6   4   6        415.88        416.22         4.76 o                         
   7   4   6        219.93        205.79         2.86 o                         
   8   4   6        399.97        386.21         9.45 o                         
   9   4   6        218.23        242.70         5.66 o                         
  10   4   6          8.58         10.99         1.60 o                         
  11   4   6        104.08        102.53         2.48 o                         
  12   4   6        376.80        377.32         2.89 o                         
  13   4   6        287.79        288.64         6.85 o                         
  14   4   6         53.81         57.83         2.99 o                         
  15   4   6        226.07        236.40         4.24 o                         
  16   4   6        530.81        556.22         3.04 o                         
  17   4   6         17.36         21.06         1.35 o                         
  18   4   6          4.76          3.08         1.42 o                         
  19   4   6          0.09          2.20         1.18 o                         
  20   4   6          1.91          2.95         1.33 o                         
  21   4   6          0.25         -1.62         1.62 o                         
 -20   5   6        133.44        146.29         5.62 o                         
 -19   5   6          2.74          3.63         1.26 o                         
 -18   5   6        146.95        136.33         1.46 o                         
 -17   5   6        192.01        194.31         6.10 o                         
 -16   5   6          6.39          4.95         0.95 o                         
 -15   5   6          4.28          4.71         1.09 o                         
 -14   5   6          0.50         -2.18         2.18 o                         
 -13   5   6         13.22         11.87         1.84 o                         
 -12   5   6        358.29        358.35         2.29 o                         
 -11   5   6        495.39        495.60         5.11 o                         
 -10   5   6        364.89        375.64         2.34 o                         
  -9   5   6        639.87        653.71         6.77 o                         
  -8   5   6        366.95        367.93         2.02 o                         
  -7   5   6         52.28         58.67         1.35 o                         
  -6   5   6         23.89         21.19         1.96 o                         
  -5   5   6          0.71          1.76         1.84 o                         
  -4   5   6         17.09         16.96         1.21 o                         
  -3   5   6        152.27        146.34         1.86 o                         
  -2   5   6         15.97         14.53         1.23 o                         
  -1   5   6        203.46        209.51         2.30 o                         
   0   5   6        472.22        450.02         4.95 o                         
   1   5   6        796.26        801.42         8.17 o                         
   2   5   6        211.56        215.33         3.32 o                         
   3   5   6        217.41        216.33         2.43 o                         
   4   5   6        114.38        123.12         2.19 o                         
   5   5   6         20.32         13.32         1.36 o                         
   6   5   6        197.09        217.35         2.89 o                         
   7   5   6         72.91         84.65         2.07 o                         
   8   5   6         23.03         27.04         1.35 o                         
   9   5   6        124.70        135.61         3.49 o                         
  10   5   6         56.04         43.79         2.20 o                         
  11   5   6         68.69         75.81         2.72 o                         
  12   5   6        193.61        186.55         4.80 o                         
  13   5   6        358.43        365.98         3.08 o                         
  14   5   6         90.33         94.00         2.96 o                         
  15   5   6         55.23         55.94         2.24 o                         
  16   5   6         15.59         20.79         1.46 o                         
  17   5   6         94.75         99.33         2.42 o                         
  18   5   6        160.93        174.27         5.23 o                         
  19   5   6         58.60         69.83         1.83 o                         
  20   5   6         36.36         30.16         1.56 o                         
 -18   6   6         37.33         40.23         2.87 o                         
 -17   6   6        163.73        171.88         3.77 o                         
 -16   6   6        131.28        124.73         1.55 o                         
 -15   6   6        145.14        152.34         1.61 o                         
 -14   6   6        183.44        204.13         1.98 o                         
 -13   6   6        313.35        331.92         3.79 o                         
 -12   6   6         52.97         47.38         0.90 o                         
 -11   6   6         15.11         16.30         1.42 o                         
 -10   6   6        146.74        145.89         1.81 o                         
  -9   6   6         66.02         74.27         1.24 o                         
  -8   6   6         70.88         72.14         1.41 o                         
  -7   6   6        208.56        209.10         5.86 o                         
  -6   6   6        324.97        347.32         3.36 o                         
  -5   6   6        529.65        542.98         6.35 o                         
  -4   6   6        816.43        838.16         7.07 o                         
  -3   6   6        468.57        481.72         6.93 o                         
  -2   6   6        163.54        175.72         2.73 o                         
  -1   6   6        155.21        145.64         2.12 o                         
   0   6   6          0.12         -0.59         1.71 o                         
   1   6   6         51.31         57.67         1.60 o                         
   2   6   6        210.14        213.68         6.47 o                         
   3   6   6        468.95        446.60         2.96 o                         
   4   6   6        424.92        464.92         4.60 o                         
   5   6   6         67.58         96.80         2.41 o                         
   6   6   6        190.87        186.12         3.06 o                         
   7   6   6        542.19        579.15         6.40 o                         
   8   6   6        225.75        258.39         3.97 o                         
   9   6   6        296.69        287.04         2.87 o                         
  10   6   6         51.14         51.50         1.82 o                         
  11   6   6         14.16          5.71         1.40 o                         
  12   6   6          1.16         -0.63         1.54 o                         
  13   6   6         36.42         36.82         2.01 o                         
  14   6   6        114.22        108.62         3.68 o                         
  15   6   6         12.91         11.14         1.50 o                         
  16   6   6          6.83          8.49         1.25 o                         
  17   6   6        278.76        293.32         8.87 o                         
  18   6   6        123.48        127.66        10.49 o                         
 -16   7   6         33.96         37.97         3.28 o                         
 -15   7   6          0.23          0.21         0.85 o                         
 -14   7   6         33.19         33.40         1.01 o                         
 -13   7   6         38.55         39.00         1.26 o                         
 -12   7   6          0.75         -0.74         0.74 o                         
 -11   7   6          9.31         11.75         0.74 o                         
 -10   7   6        245.34        242.57         3.95 o                         
  -9   7   6        194.02        206.80         2.81 o                         
  -8   7   6        193.61        197.45         4.16 o                         
  -7   7   6        143.05        134.01         2.09 o                         
  -6   7   6         43.85         37.28         1.44 o                         
  -5   7   6         14.33         16.23         1.48 o                         
  -4   7   6          0.93         -1.49         1.49 o                         
  -3   7   6         18.46         24.64         1.34 o                         
  -2   7   6         93.17         92.00         2.64 o                         
  -1   7   6        169.06        183.00         2.57 o                         
   0   7   6        172.29        190.71         2.04 o                         
   1   7   6         83.13        101.63         1.83 o                         
   2   7   6         49.81         54.67         2.11 o                         
   3   7   6         87.51         78.96         1.93 o                         
   4   7   6        113.14        117.94         2.46 o                         
   5   7   6        104.63         86.43         2.65 o                         
   6   7   6        159.04        183.81         2.18 o                         
   7   7   6        144.39        134.56         3.20 o                         
   8   7   6        339.20        350.16         8.48 o                         
   9   7   6        320.32        330.45         3.26 o                         
  10   7   6        292.54        306.29         7.09 o                         
  11   7   6        193.51        204.47         2.77 o                         
  12   7   6        121.34        128.15         2.32 o                         
  13   7   6         21.17         22.48         1.41 o                         
  14   7   6          6.27          5.31         1.51 o                         
  15   7   6        107.45        112.04         2.13 o                         
 -12   8   6         67.57         70.96         3.62 o                         
 -11   8   6         64.38         59.51         1.33 o                         
 -10   8   6          0.82          2.48         1.14 o                         
  -9   8   6        120.43        107.75         1.45 o                         
  -8   8   6         65.89         62.57         1.43 o                         
  -7   8   6         43.23         47.62         2.19 o                         
  -6   8   6        126.11        133.94         4.22 o                         
  -5   8   6        226.17        218.17         3.39 o                         
  -4   8   6        266.61        275.87         5.93 o                         
  -3   8   6         73.18         74.64         2.33 o                         
  -2   8   6         15.90         20.27         2.04 o                         
  -1   8   6          0.02          4.61         1.88 o                         
   0   8   6        132.40        135.22         3.85 o                         
   1   8   6         20.23         24.99         2.51 o                         
   2   8   6        145.60        135.65         4.54 o                         
   3   8   6        188.41        205.70         2.94 o                         
   4   8   6        312.62        323.04         4.18 o                         
   5   8   6         98.11        113.98         3.27 o                         
   6   8   6         46.47         53.78         2.89 o                         
   7   8   6          6.12          9.29         2.26 o                         
   8   8   6         15.74         15.05         2.08 o                         
   9   8   6         15.42         13.42         2.36 o                         
  10   8   6          7.53          2.25         1.68 o                         
  11   8   6         18.43         10.53         2.13 o                         
  12   8   6          1.28         -0.29         1.75 o                         
  -7   9   6         42.39         42.38         1.79 o                         
  -6   9   6          4.46          8.25         1.63 o                         
  -5   9   6          0.73          2.12         1.30 o                         
  -4   9   6         12.77          8.46         2.07 o                         
  -3   9   6          8.50          7.74         2.09 o                         
  -2   9   6        190.99        154.60         7.50 o                         
  -1   9   6        260.13        261.22         3.00 o                         
   0   9   6        115.82        123.81         5.18 o                         
   1   9   6        288.49        299.09         4.78 o                         
   2   9   6        220.21        225.87         4.60 o                         
   3   9   6         83.64         89.84         2.17 o                         
   4   9   6         52.28         42.70         1.90 o                         
   5   9   6         34.96         30.46         2.22 o                         
   6   9   6          0.05          3.88         1.88 o                         
   7   9   6         26.62         33.40         2.20 o                         
 -22   1   7         73.41         83.19         8.62 o                         
 -21   1   7         93.11        103.99         3.10 o                         
 -20   1   7         31.77         29.62         0.97 o                         
 -19   1   7          6.85          4.95         1.29 o                         
 -18   1   7          0.51         -0.83         0.83 o                         
 -17   1   7        210.13        233.61         2.50 o                         
 -16   1   7        133.73        144.41         3.37 o                         
 -15   1   7        169.55        175.63         4.28 o                         
 -14   1   7         11.99         12.26         1.08 o                         
 -13   1   7        200.11        201.94         4.75 o                         
 -12   1   7        266.64        284.71         3.26 o                         
 -11   1   7        140.38        144.92         3.59 o                         
 -10   1   7        134.84        133.36         2.27 o                         
  -9   1   7         13.99         14.42         0.86 o                         
  -8   1   7          7.49          6.03         1.02 o                         
  -7   1   7          0.29          3.18         1.02 o                         
  -6   1   7          0.00          2.93         0.96 o                         
  -5   1   7          0.07          1.07         0.98 o                         
  -4   1   7         35.13         34.30         1.12 o                         
  -3   1   7        101.20        114.10         1.31 o                         
  -2   1   7         41.97         40.83         1.11 o                         
  -1   1   7        523.82        525.17         7.23 o                         
   0   1   7          0.87          2.13         0.99 o                         
   1   1   7        168.68        170.68         1.98 o                         
   2   1   7        347.53        357.42         5.45 o                         
   3   1   7       1503.50       1487.82        16.23 o                         
   4   1   7        745.52        742.30         6.24 o                         
   5   1   7        186.22        190.81         1.93 o                         
   6   1   7        112.98        123.71         2.42 o                         
   7   1   7        101.53        108.14         2.82 o                         
   8   1   7         68.40         70.68         2.23 o                         
   9   1   7        128.89        135.55         2.48 o                         
  10   1   7         11.49          9.13         1.33 o                         
  11   1   7        238.06        231.85         3.77 o                         
  12   1   7        130.46        127.30         2.27 o                         
  13   1   7          0.77          2.39         1.66 o                         
  14   1   7        251.00        226.11         2.63 o                         
  15   1   7         25.12         24.03         1.73 o                         
  16   1   7         18.75         21.61         1.49 o                         
  17   1   7         44.45         46.56         2.16 o                         
  18   1   7          1.98          2.65         2.04 o                         
  19   1   7         54.58         50.83         2.25 o                         
  20   1   7          0.75          3.57         1.64 o                         
  21   1   7         35.11         33.37         2.91 o                         
  22   1   7         24.04         23.36         2.36 o                         
 -22   2   7         20.92         26.38         2.18 o                         
 -21   2   7          1.70          2.37         1.56 o                         
 -20   2   7          5.81          4.32         1.92 o                         
 -19   2   7        127.10        128.45         3.01 o                         
 -18   2   7         33.73         37.34         2.27 o                         
 -17   2   7        128.75        140.08         2.32 o                         
 -16   2   7          1.78          2.72         0.81 o                         
 -15   2   7         18.05         18.77         1.14 o                         
 -14   2   7        144.69        156.15         2.85 o                         
 -13   2   7         17.35         14.69         1.09 o                         
 -12   2   7        276.66        283.44         2.22 o                         
 -11   2   7        351.19        351.23         6.38 o                         
 -10   2   7         99.76         97.30         1.52 o                         
  -9   2   7          2.37          2.52         0.86 o                         
  -8   2   7         58.68         57.14         1.44 o                         
  -7   2   7         48.13         56.63         1.17 o                         
  -6   2   7          0.23          2.95         0.96 o                         
  -5   2   7         74.10         72.48         1.32 o                         
  -4   2   7         42.05         52.17         1.34 o                         
  -3   2   7         15.07         14.89         1.03 o                         
  -2   2   7          3.96          8.28         0.93 o                         
  -1   2   7        442.52        442.39         2.96 o                         
   0   2   7        695.26        654.89         3.48 o                         
   1   2   7        146.70        152.28         1.92 o                         
   2   2   7         12.34         12.66         1.34 o                         
   3   2   7        170.12        184.11         1.81 o                         
   4   2   7          0.80          3.31         1.30 o                         
   5   2   7       1018.52        987.37         7.34 o                         
   6   2   7        161.00        157.16         3.99 o                         
   7   2   7          4.77          4.64         1.37 o                         
   8   2   7          4.53          3.94         1.63 o                         
   9   2   7          2.18          0.90         1.20 o                         
  10   2   7          8.98          8.61         1.38 o                         
  11   2   7         22.81         30.90         1.33 o                         
  12   2   7         67.47         65.59         1.82 o                         
  13   2   7          4.66          2.73         1.39 o                         
  14   2   7         71.46         68.36         1.73 o                         
  15   2   7        157.36        145.75         3.57 o                         
  16   2   7          8.29         10.51         1.59 o                         
  17   2   7         25.73         24.86         2.03 o                         
  18   2   7         80.84         88.75         2.71 o                         
  19   2   7          0.01          3.39         1.76 o                         
  20   2   7          0.15         -1.61         1.61 o                         
  21   2   7          3.18          1.48         1.83 o                         
 -21   3   7          1.91         -1.81         1.81 o                         
 -20   3   7          9.68         14.52         3.03 o                         
 -19   3   7          4.37          6.83         2.34 o                         
 -18   3   7         13.91          5.63         1.86 o                         
 -17   3   7         76.41         70.05         1.99 o                         
 -16   3   7          8.97          9.14         2.28 o                         
 -15   3   7          0.05         -1.87         1.87 o                         
 -14   3   7         82.66         91.87         1.20 o                         
 -13   3   7         35.48         42.96         1.50 o                         
 -12   3   7        177.73        179.34         4.35 o                         
 -11   3   7          1.07          0.94         1.13 o                         
 -10   3   7          0.10         -0.44         1.19 o                         
  -9   3   7        189.15        192.39         3.36 o                         
  -8   3   7        112.96        112.08         1.51 o                         
  -7   3   7         72.69         65.48         1.22 o                         
  -6   3   7         16.46         16.15         0.90 o                         
  -5   3   7        110.94         98.45         1.44 o                         
  -4   3   7         19.93         22.49         1.31 o                         
  -3   3   7        271.09        277.80         4.77 o                         
  -2   3   7        107.06         96.83         1.95 o                         
  -1   3   7         40.39         43.71         1.72 o                         
   0   3   7         17.07         18.59         1.39 o                         
   1   3   7          0.35         -1.17         1.17 o                         
   2   3   7        278.69        273.24         9.47 o                         
   3   3   7          8.88         14.81         2.27 o                         
   4   3   7        277.12        281.89         3.17 o                         
   5   3   7         34.18         43.04         2.36 o                         
   6   3   7         61.58         64.00         2.58 o                         
   7   3   7         22.14         22.08         2.07 o                         
   8   3   7          5.31          6.65         1.23 o                         
   9   3   7          0.81          3.62         1.31 o                         
  10   3   7         46.34         46.75         1.69 o                         
  11   3   7        110.32        130.89         2.49 o                         
  12   3   7          7.14          3.00         1.51 o                         
  13   3   7        164.93        177.25         3.46 o                         
  14   3   7         93.24         96.12         2.65 o                         
  15   3   7          2.80         -1.42         1.42 o                         
  16   3   7         36.64         41.01         2.17 o                         
  17   3   7          6.27          2.58         1.81 o                         
  18   3   7          0.68          3.65         1.41 o                         
  19   3   7          3.39          3.29         1.31 o                         
  20   3   7         13.44         16.10         1.44 o                         
  21   3   7         19.00         21.61         2.35 o                         
 -20   4   7          0.09          4.32         2.61 o                         
 -19   4   7          0.32          1.18         2.50 o                         
 -18   4   7         21.07         23.56         1.72 o                         
 -17   4   7         18.62         16.29         1.82 o                         
 -16   4   7         22.39         26.41         1.70 o                         
 -15   4   7          1.04          0.17         1.85 o                         
 -14   4   7         98.37        103.62         2.98 o                         
 -13   4   7         18.08         18.92         0.86 o                         
 -12   4   7         17.92         18.21         1.69 o                         
 -11   4   7         89.52         85.06         4.00 o                         
 -10   4   7          6.27          7.52         1.05 o                         
  -9   4   7          0.66         -0.59         1.03 o                         
  -8   4   7          0.29          1.66         1.46 o                         
  -7   4   7         30.49         32.02         1.35 o                         
  -6   4   7          2.43          4.31         1.42 o                         
  -5   4   7         92.61         93.76         1.73 o                         
  -4   4   7         10.99          5.13         1.38 o                         
  -3   4   7         94.11         83.18         1.93 o                         
  -2   4   7        101.53        105.11         1.83 o                         
  -1   4   7         98.90         93.50         2.83 o                         
   0   4   7         40.68         39.15         2.15 o                         
   1   4   7        116.56        126.54         2.14 o                         
   2   4   7         67.19         65.64         3.19 o                         
   3   4   7          0.52          1.46         1.98 o                         
   4   4   7         57.25         59.65         1.73 o                         
   5   4   7         15.73          9.46         1.54 o                         
   6   4   7        235.55        233.33        13.45 o                         
   7   4   7         63.55         73.67         2.02 o                         
   8   4   7         20.90         25.54         1.54 o                         
   9   4   7         95.13         87.79         1.84 o                         
  10   4   7         56.24         52.28         2.02 o                         
  11   4   7         20.07         15.58         1.63 o                         
  12   4   7        155.17        169.12         2.56 o                         
  13   4   7          2.96          1.79         1.30 o                         
  14   4   7         33.21         32.16         1.84 o                         
  15   4   7          4.16          1.13         1.63 o                         
  16   4   7         19.98         27.11         1.57 o                         
  17   4   7         16.39         21.46         2.15 o                         
  18   4   7          2.00          1.17         1.39 o                         
  19   4   7         10.99          7.77         1.64 o                         
 -18   5   7          0.01         -0.74         1.16 o                         
 -17   5   7         22.95         21.14         1.77 o                         
 -16   5   7          9.56          9.98         1.68 o                         
 -15   5   7         29.93         31.12         2.48 o                         
 -14   5   7         62.21         53.57         2.88 o                         
 -13   5   7        251.88        250.81         3.29 o                         
 -12   5   7         48.21         48.23         0.98 o                         
 -11   5   7         23.27         22.31         1.18 o                         
 -10   5   7         31.20         30.10         1.52 o                         
  -9   5   7         12.72         11.21         1.27 o                         
  -8   5   7          1.25         -1.29         1.29 o                         
  -7   5   7         11.90          5.05         0.89 o                         
  -6   5   7          1.15         -0.82         0.82 o                         
  -5   5   7        105.00        105.10         1.43 o                         
  -4   5   7        564.34        561.03         6.48 o                         
  -3   5   7        245.00        266.70         5.07 o                         
  -2   5   7         28.09         31.66         1.30 o                         
  -1   5   7        273.01        269.44         2.70 o                         
   0   5   7        226.20        225.69         2.72 o                         
   1   5   7         95.82         90.77         2.68 o                         
   2   5   7        165.30        170.23         1.91 o                         
   3   5   7          0.90          4.16         1.53 o                         
   4   5   7          0.47          1.41         1.19 o                         
   5   5   7         23.07         17.81         1.47 o                         
   6   5   7        307.97        322.39         4.30 o                         
   7   5   7          8.69         10.73         1.64 o                         
   8   5   7         29.08         38.24         1.69 o                         
   9   5   7          7.35          4.17         1.42 o                         
  10   5   7          2.53          2.14         1.36 o                         
  11   5   7          0.06          2.86         2.23 o                         
  12   5   7         24.95         20.32         2.09 o                         
  13   5   7          1.62         -1.68         1.68 o                         
  14   5   7          1.07          2.55         1.66 o                         
  15   5   7          7.50          0.87         2.38 o                         
  16   5   7          9.14         10.83         1.51 o                         
  17   5   7         34.47         32.13         1.59 o                         
  18   5   7         36.40         33.70         2.37 o                         
 -16   6   7         54.44         46.60         1.39 o                         
 -15   6   7         78.29         79.03         2.06 o                         
 -14   6   7          1.86          2.26         1.28 o                         
 -13   6   7        190.55        179.74         4.51 o                         
 -12   6   7        134.33        126.76         1.46 o                         
 -11   6   7        144.11        144.45         1.77 o                         
 -10   6   7         20.86         26.31         1.76 o                         
  -9   6   7          1.91          1.49         1.22 o                         
  -8   6   7         22.82         22.01         1.02 o                         
  -7   6   7          9.15         11.42         1.25 o                         
  -6   6   7        105.98        111.48         2.81 o                         
  -5   6   7        173.06        168.08         4.01 o                         
  -4   6   7         15.34         20.25         1.44 o                         
  -3   6   7        261.85        254.01         4.32 o                         
  -2   6   7        201.71        200.25         3.66 o                         
  -1   6   7         36.15         37.57         1.49 o                         
   0   6   7          7.77         10.05         1.81 o                         
   1   6   7        102.08        101.68         1.87 o                         
   2   6   7         18.98         23.75         2.47 o                         
   3   6   7         45.34         50.97         2.10 o                         
   4   6   7          0.21          3.27         1.33 o                         
   5   6   7         49.31         47.64         2.00 o                         
   6   6   7          0.00          0.11         1.55 o                         
   7   6   7         40.61         50.35         2.06 o                         
   8   6   7          8.56          7.32         2.74 o                         
   9   6   7          1.07          1.74         2.07 o                         
  10   6   7         23.02         20.04         1.72 o                         
  11   6   7          2.32         -0.76         1.72 o                         
  12   6   7         55.51         61.07         2.48 o                         
  13   6   7         21.90         29.46         1.85 o                         
  14   6   7          0.04          2.87         1.54 o                         
  15   6   7          0.00          3.66         1.66 o                         
  16   6   7         37.59         40.10         1.97 o                         
 -14   7   7         12.89         12.68         2.26 o                         
 -13   7   7         12.23         12.92         3.36 o                         
 -12   7   7          5.91          6.37         0.71 o                         
 -11   7   7         80.14         74.42         1.32 o                         
 -10   7   7          3.32          4.78         1.02 o                         
  -9   7   7          0.07         -0.93         0.93 o                         
  -8   7   7          8.75          5.97         1.11 o                         
  -7   7   7         22.22         21.23         1.96 o                         
  -6   7   7         56.65         50.86         1.77 o                         
  -5   7   7         63.98         65.36         3.23 o                         
  -4   7   7          0.03          1.51         1.32 o                         
  -3   7   7         86.49         82.60         1.92 o                         
  -2   7   7         22.03         21.84         2.29 o                         
  -1   7   7          6.70          8.17         1.50 o                         
   0   7   7          5.85         10.01         1.67 o                         
   1   7   7          2.36          9.67         1.89 o                         
   2   7   7         10.31         14.78         1.56 o                         
   3   7   7          8.46          8.67         1.64 o                         
   4   7   7          7.03         16.31         2.00 o                         
   5   7   7          4.61          4.30         2.55 o                         
   6   7   7          6.23          4.18         1.64 o                         
   7   7   7         27.47         32.91         1.56 o                         
   8   7   7          0.16         -1.60         1.60 o                         
   9   7   7          0.22         -1.67         1.74 o                         
  10   7   7          8.86         12.17         1.61 o                         
  11   7   7          2.77          1.37         2.14 o                         
  12   7   7          7.29          8.01         2.20 o                         
  13   7   7          9.67          5.10         2.16 o                         
 -10   8   7          8.63          7.41         1.12 o                         
  -9   8   7          7.86          7.18         1.35 o                         
  -8   8   7         17.02         14.83         1.06 o                         
  -7   8   7          5.51          1.63         1.35 o                         
  -6   8   7          1.66         -1.29         1.47 o                         
  -5   8   7          1.14          1.62         1.35 o                         
  -4   8   7          0.47          1.08         1.32 o                         
  -3   8   7         43.99         43.17         1.81 o                         
  -2   8   7        111.40        110.27         2.08 o                         
  -1   8   7          6.07          4.10         2.09 o                         
   0   8   7         20.48         24.76         1.73 o                         
   1   8   7        142.86        136.79         2.53 o                         
   2   8   7         60.21         66.76         2.63 o                         
   3   8   7          6.11          7.32         1.82 o                         
   4   8   7         76.90         83.42         4.41 o                         
   5   8   7         89.57         79.88         3.06 o                         
   6   8   7         28.06         37.78         2.07 o                         
   7   8   7          1.17          3.84         2.05 o                         
   8   8   7          1.15          1.05         1.74 o                         
   9   8   7          6.50          4.78         2.29 o                         
 -21   0   8         96.01         98.06         8.37 o                         
 -20   0   8          0.88         -0.61         2.06 o                         
 -19   0   8        140.19        146.03         2.59 o                         
 -18   0   8        183.67        187.66         4.96 o                         
 -17   0   8        260.44        261.24         5.39 o                         
 -16   0   8         92.05        113.48         2.16 o                         
 -15   0   8         12.27         10.50         1.79 o                         
 -14   0   8          0.52         -0.54         1.20 o                         
 -13   0   8         86.71         98.74         2.16 o                         
 -12   0   8        289.04        291.55         2.96 o                         
 -11   0   8        219.22        224.48         4.35 o                         
 -10   0   8        214.05        208.76         2.62 o                         
  -9   0   8          0.18          8.99         1.52 o                         
  -8   0   8          0.25         -1.14         1.16 o                         
  -7   0   8          0.39         -1.97         1.97 o                         
  -6   0   8        114.52        136.84         2.69 o                         
  -5   0   8       1435.07       1316.08        12.22 o                         
  -4   0   8        691.14        616.25        20.92 o                         
  -3   0   8         93.94         90.32         2.33 o                         
  -2   0   8        143.30        146.12         2.62 o                         
  -1   0   8        163.04        165.80         2.54 o                         
   0   0   8         18.01         15.46         2.10 o                         
   1   0   8        328.43        322.82         8.01 o                         
   2   0   8        476.28        460.53         3.32 o                         
   3   0   8        627.52        580.16         5.37 o                         
   4   0   8        154.49        142.56         2.92 o                         
   5   0   8        380.09        396.54         3.81 o                         
   6   0   8       1054.60       1118.07        63.27 o                         
   7   0   8        291.70        305.77         3.92 o                         
   8   0   8        256.98        261.43        16.57 o                         
   9   0   8         11.62         22.95         2.91 o                         
  10   0   8         66.26         60.18         2.87 o                         
  11   0   8        602.89        610.68         5.26 o                         
  12   0   8        581.29        528.91        17.01 o                         
  13   0   8       1118.80       1095.87        12.07 o                         
  14   0   8        477.69        458.00         9.41 o                         
  15   0   8          3.07          3.72         2.33 o                         
  16   0   8         10.47          9.04         2.33 o                         
  17   0   8         77.05         48.80         2.71 o                         
  18   0   8        116.11        120.85         3.55 o                         
  19   0   8         17.89         34.18         2.88 o                         
  20   0   8          2.72          0.14         2.89 o                         
 -20   1   8         19.12         18.25         2.02 o                         
 -19   1   8         89.32         91.28         2.21 o                         
 -18   1   8         19.66         16.83         1.28 o                         
 -17   1   8        142.03        147.77         2.13 o                         
 -16   1   8          9.13         10.45         1.07 o                         
 -15   1   8         62.11         61.00         1.75 o                         
 -14   1   8        558.91        577.06         5.78 o                         
 -13   1   8        478.99        491.24         3.40 o                         
 -12   1   8        448.08        485.57         3.12 o                         
 -11   1   8        871.27        895.57         2.87 o                         
 -10   1   8        302.83        309.75         3.49 o                         
  -9   1   8        195.23        201.70         1.97 o                         
  -8   1   8        142.82        146.81         2.22 o                         
  -7   1   8          0.28          1.24         1.79 o                         
  -6   1   8          7.29          8.55         1.13 o                         
  -5   1   8        228.67        218.97         3.57 o                         
  -4   1   8         79.48         73.85         3.18 o                         
  -3   1   8        124.95        122.16         1.96 o                         
  -2   1   8        394.70        384.69         4.32 o                         
  -1   1   8        894.40        947.86         4.95 o                         
   0   1   8       1367.38       1349.11         4.58 o                         
   1   1   8        627.00        622.05         3.59 o                         
   2   1   8        152.99        159.98         2.14 o                         
   3   1   8         15.50         19.25         1.88 o                         
   4   1   8         36.87         40.15         2.12 o                         
   5   1   8         34.56         34.61         1.90 o                         
   6   1   8        141.86        135.59         2.87 o                         
   7   1   8        168.22        178.71         2.63 o                         
   8   1   8        245.58        259.96         4.85 o                         
   9   1   8        102.78        113.21         2.08 o                         
  10   1   8         66.74         74.77         2.42 o                         
  11   1   8        123.10        128.18         2.45 o                         
  12   1   8        164.38        158.81         3.37 o                         
  13   1   8        265.27        252.18         4.15 o                         
  14   1   8         47.87         46.50         2.09 o                         
  15   1   8          0.02          0.24         1.80 o                         
  16   1   8         25.35         26.60         1.96 o                         
  17   1   8         56.20         58.51         4.18 o                         
  18   1   8         37.19         35.13         2.15 o                         
  19   1   8         31.77         44.60         2.06 o                         
  20   1   8         39.90         41.06         2.12 o                         
 -20   2   8        117.47        121.26         3.30 o                         
 -19   2   8        326.85        336.53         3.68 o                         
 -18   2   8        298.33        323.94         8.81 o                         
 -17   2   8         93.61         92.47         1.42 o                         
 -16   2   8         97.01         96.47         1.65 o                         
 -15   2   8        104.75        111.47         1.33 o                         
 -14   2   8         88.58         91.97         1.60 o                         
 -13   2   8          1.57          0.78         1.01 o                         
 -12   2   8         80.83         85.25         2.27 o                         
 -11   2   8        300.98        324.00         3.40 o                         
 -10   2   8         60.27         64.37         1.33 o                         
  -9   2   8        497.91        479.69         7.15 o                         
  -8   2   8        821.22        859.78         8.17 o                         
  -7   2   8       1009.91        971.45         5.55 o                         
  -6   2   8        944.39        975.37         7.67 o                         
  -5   2   8        226.02        242.99         2.09 o                         
  -4   2   8         85.24        115.05         2.39 o                         
  -3   2   8        138.08        130.04         2.09 o                         
  -2   2   8          3.14          1.68         1.21 o                         
  -1   2   8          0.79          1.12         1.21 o                         
   0   2   8          0.02          0.80         1.14 o                         
   1   2   8         33.91         44.34         1.58 o                         
   2   2   8         15.24         18.28         1.46 o                         
   3   2   8        571.99        606.82         6.56 o                         
   4   2   8       2458.31       2470.85        44.97 o                         
   5   2   8       1338.30       1398.13        16.09 o                         
   6   2   8         86.95         88.75         1.97 o                         
   7   2   8          4.55          2.07         1.65 o                         
   8   2   8          0.17         -1.33         1.33 o                         
   9   2   8          0.12          1.22         1.17 o                         
  10   2   8          3.08          2.48         1.35 o                         
  11   2   8         35.65         38.96         1.75 o                         
  12   2   8         97.46         98.20         2.36 o                         
  13   2   8          0.41          1.32         1.78 o                         
  14   2   8         11.03         11.74         1.98 o                         
  15   2   8        182.03        167.22         2.56 o                         
  16   2   8        297.81        288.95         4.15 o                         
  17   2   8        170.89        179.96         2.96 o                         
  18   2   8         95.75         92.26         2.24 o                         
  19   2   8          3.96          4.20         1.65 o                         
  20   2   8         71.55         76.91         2.63 o                         
 -19   3   8         20.99         23.03         2.57 o                         
 -18   3   8         55.98         55.50         3.14 o                         
 -17   3   8          9.56         12.99         3.87 o                         
 -16   3   8         12.15         10.76         1.78 o                         
 -15   3   8         76.23         75.05         1.28 o                         
 -14   3   8         73.20         70.54         2.13 o                         
 -13   3   8        398.72        395.82         4.88 o                         
 -12   3   8         55.85         60.83         2.06 o                         
 -11   3   8         12.54         12.35         1.10 o                         
 -10   3   8          7.56          9.22         1.20 o                         
  -9   3   8         71.52         67.12         1.54 o                         
  -8   3   8        106.78        106.44         2.09 o                         
  -7   3   8         63.72         60.19         1.80 o                         
  -6   3   8          0.31          4.65         1.27 o                         
  -5   3   8          1.14          2.06         1.69 o                         
  -4   3   8         10.33         18.21         1.43 o                         
  -3   3   8        421.32        407.25         5.78 o                         
  -2   3   8        719.47        707.05         7.23 o                         
  -1   3   8        454.72        421.22         7.76 o                         
   0   3   8        409.40        404.11         9.06 o                         
   1   3   8         86.25         84.59         1.89 o                         
   2   3   8          5.36          5.19         1.55 o                         
   3   3   8          6.05          9.93         1.36 o                         
   4   3   8          0.08         -1.82         1.82 o                         
   5   3   8        128.88        133.76         2.08 o                         
   6   3   8          4.40          2.04         1.22 o                         
   7   3   8         62.72         66.68         1.72 o                         
   8   3   8        352.68        347.93         3.31 o                         
   9   3   8        591.48        565.18         4.00 o                         
  10   3   8        629.31        627.88        10.74 o                         
  11   3   8        331.10        362.90         3.36 o                         
  12   3   8        151.59        140.41         3.38 o                         
  13   3   8         29.24         25.14         1.73 o                         
  14   3   8          0.06         -0.54         1.38 o                         
  15   3   8        136.20        134.52         2.76 o                         
  16   3   8        285.33        275.38         6.97 o                         
  17   3   8        205.64        206.08         2.76 o                         
  18   3   8         94.53        106.26         2.75 o                         
  19   3   8         33.69         36.42         2.21 o                         
 -18   4   8         95.24         92.35         7.46 o                         
 -17   4   8        242.24        233.76         4.56 o                         
 -16   4   8        165.97        170.31         3.08 o                         
 -15   4   8        114.45        118.11         2.59 o                         
 -14   4   8        296.15        299.22         3.48 o                         
 -13   4   8        683.23        704.89         6.70 o                         
 -12   4   8         15.25         12.28         1.90 o                         
 -11   4   8        125.66        117.20         2.22 o                         
 -10   4   8        115.95         99.18         1.92 o                         
  -9   4   8        218.19        220.69         2.02 o                         
  -8   4   8        580.31        578.29         3.61 o                         
  -7   4   8        316.06        348.52         2.43 o                         
  -6   4   8        368.81        387.13         2.47 o                         
  -5   4   8        364.31        356.79         4.44 o                         
  -4   4   8        397.04        383.41        10.08 o                         
  -3   4   8        106.34        106.83         2.16 o                         
  -2   4   8         29.35         28.64         1.62 o                         
  -1   4   8          0.02          0.55         1.95 o                         
   0   4   8         92.54         82.28         2.49 o                         
   1   4   8         57.79         69.10         2.02 o                         
   2   4   8        459.82        422.73         3.55 o                         
   3   4   8        136.46        117.60         2.20 o                         
   4   4   8        269.87        286.39         6.90 o                         
   5   4   8        103.94        112.50         2.45 o                         
   6   4   8        267.01        272.42         3.07 o                         
   7   4   8        357.15        356.79        13.30 o                         
   8   4   8         51.17         50.59         1.94 o                         
   9   4   8          4.70          2.66         1.69 o                         
  10   4   8         50.84         57.20         2.21 o                         
  11   4   8         27.76         38.34         1.83 o                         
  12   4   8         28.11         31.52         1.72 o                         
  13   4   8         42.48         48.10         2.36 o                         
  14   4   8         12.33         17.99         2.29 o                         
  15   4   8         11.19          8.95         1.66 o                         
  16   4   8         18.11         20.17         2.04 o                         
  17   4   8         80.12         83.60         1.91 o                         
  18   4   8         77.65         77.64         2.13 o                         
 -16   5   8          5.14          4.92         2.08 o                         
 -15   5   8          8.45          3.56         2.02 o                         
 -14   5   8         40.72         43.76         1.98 o                         
 -13   5   8         93.61        101.02         2.43 o                         
 -12   5   8        435.62        447.36         4.18 o                         
 -11   5   8        218.02        220.43         4.80 o                         
 -10   5   8        204.50        209.83         5.56 o                         
  -9   5   8        164.23        182.00         2.22 o                         
  -8   5   8          9.95         11.86         1.23 o                         
  -7   5   8         10.89         14.09         1.30 o                         
  -6   5   8          9.34         14.15         1.27 o                         
  -5   5   8         21.21         22.70         1.62 o                         
  -4   5   8        216.66        205.80         3.34 o                         
  -3   5   8         15.90         20.00         1.59 o                         
  -2   5   8        130.53        158.05         2.18 o                         
  -1   5   8        603.75        592.46        10.68 o                         
   0   5   8        362.34        378.63         8.71 o                         
   1   5   8        260.08        257.66         3.02 o                         
   2   5   8        337.23        331.40         4.08 o                         
   3   5   8        119.67        127.21         2.53 o                         
   4   5   8          0.76         -1.62         1.62 o                         
   5   5   8         90.03         86.06         2.55 o                         
   6   5   8         49.64         56.90         3.02 o                         
   7   5   8        108.65        110.61         2.57 o                         
   8   5   8        158.27        155.13         2.86 o                         
   9   5   8        105.35        112.82         2.53 o                         
  10   5   8        123.64        140.91         5.82 o                         
  11   5   8        131.49        131.30         2.77 o                         
  12   5   8        167.48        189.40         3.84 o                         
  13   5   8         39.55         36.67         2.34 o                         
  14   5   8          4.80          2.27         1.71 o                         
  15   5   8          0.11          4.53         2.39 o                         
  16   5   8         46.40         39.47         2.00 o                         
 -14   6   8          2.64          2.62         1.87 o                         
 -13   6   8         22.80         25.02         1.32 o                         
 -12   6   8         20.34         19.41         0.93 o                         
 -11   6   8         16.24         15.51         1.06 o                         
 -10   6   8         20.87         23.59         1.11 o                         
  -9   6   8         17.39         22.77         1.47 o                         
  -8   6   8         78.04         84.53         1.84 o                         
  -7   6   8        233.69        238.05         2.99 o                         
  -6   6   8        205.03        208.65         3.62 o                         
  -5   6   8        175.56        174.86         3.99 o                         
  -4   6   8         79.89         88.23         2.09 o                         
  -3   6   8          3.60          4.08         1.39 o                         
  -2   6   8          4.36          2.48         1.68 o                         
  -1   6   8          8.74          4.94         1.30 o                         
   0   6   8         78.82         76.38         2.24 o                         
   1   6   8        107.87        117.99         3.64 o                         
   2   6   8         67.15         82.03         3.52 o                         
   3   6   8         77.04         95.70         2.03 o                         
   4   6   8        227.29        247.20         2.51 o                         
   5   6   8        231.12        221.02         4.21 o                         
   6   6   8        118.74        116.75         2.55 o                         
   7   6   8         48.47         52.37         2.12 o                         
   8   6   8         27.13         22.46         2.05 o                         
   9   6   8         11.35         11.67         2.18 o                         
  10   6   8         49.42         57.42         2.09 o                         
  11   6   8         49.61         54.25         2.46 o                         
  12   6   8         83.97         78.73         2.51 o                         
  13   6   8        170.25        213.47         3.16 o                         
  14   6   8        166.25        171.02         7.93 o                         
 -11   7   8        320.13        321.38         4.10 o                         
 -10   7   8        164.59        165.24         2.19 o                         
  -9   7   8         60.52         55.27         1.52 o                         
  -8   7   8         11.54          5.59         1.34 o                         
  -7   7   8          2.59          3.86         1.24 o                         
  -6   7   8          3.23          4.78         1.21 o                         
  -5   7   8          0.08          1.80         1.61 o                         
  -4   7   8        135.24        148.86         2.76 o                         
  -3   7   8        371.95        370.40         3.89 o                         
  -2   7   8        215.21        212.51         3.04 o                         
  -1   7   8         96.10        106.43         5.17 o                         
   0   7   8        145.46        139.10         5.12 o                         
   1   7   8        232.09        219.06         4.11 o                         
   2   7   8         86.87         86.24         2.17 o                         
   3   7   8         33.52         41.24         2.47 o                         
   4   7   8          1.51          3.17         1.82 o                         
   5   7   8          1.86          3.10         2.07 o                         
   6   7   8         88.01         81.92         2.31 o                         
   7   7   8         43.22         43.26         2.20 o                         
   8   7   8         21.35         29.79         2.38 o                         
   9   7   8         68.84         77.77         3.99 o                         
  10   7   8         70.09         65.69         4.49 o                         
  -5   8   8         64.71         67.23         2.11 o                         
  -4   8   8         34.41         36.38         1.99 o                         
  -3   8   8        106.11         97.17         5.44 o                         
  -2   8   8         55.50         65.82         2.28 o                         
  -1   8   8         12.20         10.95         1.49 o                         
   0   8   8          4.70          5.22         2.53 o                         
   1   8   8         97.76         84.88         2.84 o                         
   2   8   8        139.31        133.31         4.24 o                         
   3   8   8        124.35        132.45         2.63 o                         
   4   8   8         25.42         29.78         2.21 o                         
   5   8   8         83.38         66.25         2.21 o                         
 -19   1   9         13.19          9.62         2.89 o                         
 -18   1   9          1.12          0.91         1.18 o                         
 -17   1   9          1.77          2.04         1.21 o                         
 -16   1   9         12.95         15.11         1.54 o                         
 -15   1   9          7.92         13.82         1.82 o                         
 -14   1   9          1.50          1.22         1.06 o                         
 -13   1   9          0.88          1.91         1.55 o                         
 -12   1   9         30.96         32.96         1.53 o                         
 -11   1   9         81.62         89.20         2.02 o                         
 -10   1   9         32.58         34.48         1.74 o                         
  -9   1   9          2.68          2.92         1.15 o                         
  -8   1   9         11.82          6.35         1.46 o                         
  -7   1   9          4.22          0.97         1.40 o                         
  -6   1   9         49.71         42.64         1.97 o                         
  -5   1   9         16.37         24.52         1.74 o                         
  -4   1   9        120.20        119.77         1.83 o                         
  -3   1   9         46.77         38.25         1.52 o                         
  -2   1   9        160.88        155.65         2.85 o                         
  -1   1   9         15.01         15.62         2.78 o                         
   0   1   9         96.45         84.79         1.73 o                         
   1   1   9        146.14        123.92         2.30 o                         
   2   1   9        193.42        203.75         3.01 o                         
   3   1   9        477.02        476.53         4.00 o                         
   4   1   9         90.16         90.13         2.62 o                         
   5   1   9        365.78        348.47         3.36 o                         
   6   1   9         15.74         13.38         3.06 o                         
   7   1   9         52.19         50.86         1.68 o                         
   8   1   9          4.50          6.10         1.36 o                         
   9   1   9          1.16          4.82         1.84 o                         
  10   1   9         19.37         14.73         1.36 o                         
  11   1   9         17.14         11.70         1.77 o                         
  12   1   9          0.49          1.66         1.54 o                         
  13   1   9         25.11         28.62         2.16 o                         
  14   1   9          9.49          3.93         1.69 o                         
  15   1   9          8.17          2.85         1.78 o                         
  16   1   9          2.85         -1.93         1.93 o                         
  17   1   9          5.45          7.86         2.06 o                         
  18   1   9          0.05         -1.16         2.05 o                         
 -18   2   9         13.00         11.42         2.20 o                         
 -17   2   9          0.05          0.76         1.21 o                         
 -16   2   9          2.27          3.36         1.46 o                         
 -15   2   9          0.31          0.16         0.97 o                         
 -14   2   9          0.17          2.32         1.76 o                         
 -13   2   9          1.30         -0.22         1.18 o                         
 -12   2   9         46.28         38.95         1.73 o                         
 -11   2   9         14.82         11.58         1.22 o                         
 -10   2   9        174.98        176.68         2.22 o                         
  -9   2   9        103.95        104.25         1.68 o                         
  -8   2   9          9.38         14.60         2.69 o                         
  -7   2   9         41.27         51.63         1.90 o                         
  -6   2   9        113.42        130.27         2.27 o                         
  -5   2   9         13.89         12.85         1.32 o                         
  -4   2   9          0.71          2.17         1.21 o                         
  -3   2   9          1.44          1.55         1.51 o                         
  -2   2   9         72.56         67.04         1.85 o                         
  -1   2   9         78.98         86.59         3.09 o                         
   0   2   9        382.95        387.62         6.79 o                         
   1   2   9         52.43         55.53         3.02 o                         
   2   2   9          3.33          5.68         1.78 o                         
   3   2   9        168.80        170.53         2.03 o                         
   4   2   9          1.42          0.29         1.18 o                         
   5   2   9         22.79         11.69         3.35 o                         
   6   2   9        140.01        135.99         3.29 o                         
   7   2   9          1.67         -1.67         1.67 o                         
   8   2   9          0.00          2.83         2.60 o                         
   9   2   9         10.05          8.97         1.78 o                         
  10   2   9          1.92          0.25         1.39 o                         
  11   2   9          0.67         -1.14         1.41 o                         
  12   2   9          1.82          3.86         1.96 o                         
  13   2   9          0.53          5.74         1.62 o                         
  14   2   9          0.00          1.33         1.70 o                         
  15   2   9        104.45         93.85         2.56 o                         
  16   2   9         70.82         63.02         1.95 o                         
  17   2   9          5.50          9.82         1.64 o                         
  18   2   9          6.24         -3.12         4.77 o                         
 -17   3   9          3.67          4.11         1.72 o                         
 -16   3   9         18.34         21.91         1.13 o                         
 -15   3   9          1.39          0.18         1.07 o                         
 -14   3   9         15.01         15.34         1.29 o                         
 -13   3   9          0.91          1.11         1.14 o                         
 -12   3   9         73.76         66.30         2.46 o                         
 -11   3   9          4.90          5.20         1.33 o                         
 -10   3   9         38.59         37.63         1.26 o                         
  -9   3   9          9.59         15.02         2.17 o                         
  -8   3   9          9.93          9.32         1.43 o                         
  -7   3   9          9.37         10.96         1.64 o                         
  -6   3   9         20.31         20.95         1.36 o                         
  -5   3   9         46.50         37.73         1.41 o                         
  -4   3   9          3.33          3.85         1.22 o                         
  -3   3   9         13.67         10.48         1.98 o                         
  -2   3   9          7.95          6.86         1.38 o                         
  -1   3   9          0.60         -1.58         1.58 o                         
   0   3   9         59.69         70.67         1.95 o                         
   1   3   9          7.25          6.95         1.47 o                         
   2   3   9         33.96         33.50         2.00 o                         
   3   3   9         13.70         14.40         1.47 o                         
   4   3   9        198.69        209.96         2.99 o                         
   5   3   9         37.33         41.91         3.96 o                         
   6   3   9          1.84         -1.44         1.44 o                         
   7   3   9         34.19         38.33         2.06 o                         
   8   3   9          6.60          5.30         1.56 o                         
   9   3   9          9.31          2.58         1.63 o                         
  10   3   9         63.15         75.12         3.14 o                         
  11   3   9          7.04         11.67         1.90 o                         
  12   3   9         25.79         30.39         2.11 o                         
  13   3   9        153.65        141.43         2.66 o                         
  14   3   9         65.03         66.75         2.80 o                         
  15   3   9         58.35         53.91         2.20 o                         
  16   3   9         66.78         71.59         2.80 o                         
  17   3   9         23.45         23.63         1.74 o                         
 -16   4   9         24.62         29.63         3.91 o                         
 -15   4   9         61.17         57.83         2.58 o                         
 -14   4   9         27.60         26.52         2.00 o                         
 -13   4   9         39.90         34.37         1.40 o                         
 -12   4   9         17.74         14.36         1.38 o                         
 -11   4   9        145.09        153.95         4.21 o                         
 -10   4   9         49.34         37.83         1.75 o                         
  -9   4   9          4.38          3.13         1.43 o                         
  -8   4   9          0.61          2.73         1.63 o                         
  -7   4   9          7.85          5.63         1.43 o                         
  -6   4   9          9.89         17.45         1.51 o                         
  -5   4   9          0.42          2.99         1.47 o                         
  -4   4   9          4.68          7.22         1.46 o                         
  -3   4   9          2.08          6.12         1.55 o                         
  -2   4   9        267.91        275.75         7.04 o                         
  -1   4   9        418.43        447.32         3.81 o                         
   0   4   9         58.67         71.10         2.90 o                         
   1   4   9         20.64         26.09         5.97 o                         
   2   4   9        158.51        165.83         5.72 o                         
   3   4   9         18.71         17.85         1.51 o                         
   4   4   9         60.24         64.12         4.13 o                         
   5   4   9         15.46         12.36         2.04 o                         
   6   4   9          2.09         -2.39         2.46 o                         
   7   4   9         19.37         19.75         1.98 o                         
   8   4   9         19.93         16.30         1.88 o                         
   9   4   9          0.59          3.01         2.11 o                         
  10   4   9          1.49          6.08         1.82 o                         
  11   4   9         79.30         57.77         2.39 o                         
  12   4   9        158.69        178.32         3.26 o                         
  13   4   9         10.90          6.97         2.25 o                         
  14   4   9         34.67         34.99         4.42 o                         
  15   4   9          0.36         -1.13         1.69 o                         
 -14   5   9         18.30         16.27         1.14 o                         
 -13   5   9        231.85        225.65         3.15 o                         
 -12   5   9        111.31        129.98         4.45 o                         
 -11   5   9         34.16         35.81         1.37 o                         
 -10   5   9         64.27         68.94         1.58 o                         
  -9   5   9         22.81         28.25         1.47 o                         
  -8   5   9         12.21         17.49         1.62 o                         
  -7   5   9          8.03         10.34         1.34 o                         
  -6   5   9          2.62          1.66         1.27 o                         
  -5   5   9         16.13         15.52         1.47 o                         
  -4   5   9        171.75        158.21         3.04 o                         
  -3   5   9        108.08        120.27         4.55 o                         
  -2   5   9          3.52          0.62         1.76 o                         
  -1   5   9         43.38         33.00         3.97 o                         
   0   5   9         70.03         67.69         2.32 o                         
   1   5   9         46.52         47.30         2.00 o                         
   2   5   9          0.00         -1.73         1.73 o                         
   3   5   9          6.45         11.81         1.58 o                         
   4   5   9         31.29         28.84         2.25 o                         
   5   5   9         24.25         25.52         1.98 o                         
   6   5   9          5.48          7.20         1.44 o                         
   7   5   9          4.58          1.47         1.89 o                         
   8   5   9          2.86          7.12         1.99 o                         
   9   5   9          3.28         -2.24         2.24 o                         
  10   5   9          2.51          2.62         1.52 o                         
  11   5   9          0.00          1.09         2.03 o                         
  12   5   9         21.79         37.76         2.47 o                         
  13   5   9         33.98         36.41         2.57 o                         
 -11   6   9         14.85         15.36         1.38 o                         
 -10   6   9         17.91         18.81         1.93 o                         
  -9   6   9          1.24         -1.35         1.35 o                         
  -8   6   9          6.09          7.00         1.23 o                         
  -7   6   9          0.17         -1.23         1.23 o                         
  -6   6   9          3.75          5.70         1.37 o                         
  -5   6   9          3.16         -0.09         1.50 o                         
  -4   6   9          1.47          4.28         1.50 o                         
  -3   6   9         60.27         58.79         2.24 o                         
  -2   6   9         37.32         32.86         1.90 o                         
  -1   6   9          9.39         18.25         1.89 o                         
   0   6   9         38.87         37.43         1.97 o                         
   1   6   9         13.95         22.93         1.95 o                         
   2   6   9         19.41         23.67         1.93 o                         
   3   6   9          4.53          7.29         1.72 o                         
   4   6   9          3.27          8.50         2.27 o                         
   5   6   9         11.02         -0.78         2.35 o                         
   6   6   9         56.88         48.79         2.85 o                         
   7   6   9         11.93         17.41         1.90 o                         
   8   6   9          0.01         -2.16         2.16 o                         
   9   6   9          0.03          0.79         1.89 o                         
  10   6   9          0.56          0.04         1.96 o                         
  11   6   9          7.33          3.24         1.63 o                         
  -7   7   9          0.00          5.38         2.29 o                         
  -6   7   9          8.87         10.38         2.05 o                         
  -5   7   9          1.91          2.59         1.29 o                         
  -4   7   9         21.90         20.50         1.82 o                         
  -3   7   9          3.28         -0.20         1.76 o                         
  -2   7   9         42.40         42.81         2.25 o                         
  -1   7   9          0.01          3.39         1.88 o                         
   0   7   9          1.32          1.63         1.92 o                         
   1   7   9          6.76          8.90         2.06 o                         
   2   7   9         10.92         19.13         2.29 o                         
   3   7   9          9.33          8.24         1.69 o                         
   4   7   9         27.38         26.20         2.95 o                         
   5   7   9         44.87         36.55         2.62 o                         
   6   7   9         10.73         13.19         2.14 o                         
 -16   0  10        379.25        369.37         4.36 o                         
 -15   0  10        449.52        509.40         8.37 o                         
 -14   0  10        144.29        118.35         8.29 o                         
 -13   0  10         18.66         15.67         1.82 o                         
 -12   0  10         16.83         13.24         2.30 o                         
 -11   0  10        145.58        143.08         3.03 o                         
 -10   0  10        379.38        396.97         4.12 o                         
  -9   0  10        235.27        223.11         4.14 o                         
  -8   0  10        518.40        543.82         4.77 o                         
  -7   0  10        551.98        550.09         6.06 o                         
  -6   0  10        327.14        330.54         5.20 o                         
  -5   0  10          6.57          2.96         1.88 o                         
  -4   0  10          3.71          0.44         2.13 o                         
  -3   0  10        227.82        213.26         3.61 o                         
  -2   0  10         51.18         44.62         2.56 o                         
  -1   0  10          0.18          4.36         1.87 o                         
   0   0  10        269.89        278.24         3.25 o                         
   1   0  10        219.34        205.36         4.18 o                         
   2   0  10        190.23        208.16         3.60 o                         
   3   0  10        269.43        283.00         3.28 o                         
   4   0  10        313.57        284.25         3.93 o                         
   5   0  10         33.84         44.33         2.58 o                         
   6   0  10         48.88         45.16         3.08 o                         
   7   0  10          6.84         11.10         3.31 o                         
   8   0  10          1.88          2.13         1.74 o                         
   9   0  10          0.13          0.18         2.69 o                         
  10   0  10         11.62         11.40         2.37 o                         
  11   0  10         49.48         57.53         3.69 o                         
  12   0  10         98.63        101.43         3.35 o                         
  13   0  10         40.41         47.16         2.78 o                         
  14   0  10         44.39         35.07         2.82 o                         
  15   0  10         95.74         91.64         3.75 o                         
  16   0  10         31.97         21.69         3.00 o                         
 -16   1  10        254.07        260.54         2.80 o                         
 -15   1  10        166.92        185.23         2.46 o                         
 -14   1  10         22.43         25.10         1.67 o                         
 -13   1  10          9.54          9.34         1.41 o                         
 -12   1  10         35.84         41.64         1.55 o                         
 -11   1  10         96.26         95.06         1.93 o                         
 -10   1  10         27.93         32.14         1.41 o                         
  -9   1  10         45.68         44.59         1.88 o                         
  -8   1  10          1.53         -1.16         1.16 o                         
  -7   1  10          5.59          3.30         1.66 o                         
  -6   1  10         73.16         76.82         1.95 o                         
  -5   1  10        193.34        203.68         5.41 o                         
  -4   1  10        243.81        258.19         2.58 o                         
  -3   1  10        574.01        576.77         2.89 o                         
  -2   1  10        297.35        318.00         3.20 o                         
  -1   1  10         72.87         77.52         2.10 o                         
   0   1  10         43.44         43.44         1.65 o                         
   1   1  10          8.35          7.91         1.97 o                         
   2   1  10         15.46         17.13         2.27 o                         
   3   1  10          8.78          5.82         1.79 o                         
   4   1  10          3.04          2.98         1.29 o                         
   5   1  10        253.74        229.94         7.15 o                         
   6   1  10        478.81        477.78        11.89 o                         
   7   1  10        287.44        284.74         5.97 o                         
   8   1  10        229.77        210.33         2.39 o                         
   9   1  10        218.58        224.09         7.18 o                         
  10   1  10        170.55        175.70         6.52 o                         
  11   1  10         95.48        103.21         3.60 o                         
  12   1  10          0.83          2.74         1.85 o                         
  13   1  10          3.42         -2.18         2.20 o                         
  14   1  10         30.63         22.28         2.06 o                         
  15   1  10         14.91         23.20         2.26 o                         
 -15   2  10         23.59         21.02         1.56 o                         
 -14   2  10         40.66         41.55         1.88 o                         
 -13   2  10          0.92          0.54         1.25 o                         
 -12   2  10         85.03         86.13         2.37 o                         
 -11   2  10        231.54        242.89         2.97 o                         
 -10   2  10        115.68        116.37         2.29 o                         
  -9   2  10         85.70         96.23         3.05 o                         
  -8   2  10        143.57        144.20         3.02 o                         
  -7   2  10         77.96         83.05         2.86 o                         
  -6   2  10        158.47        165.93         2.00 o                         
  -5   2  10        212.19        205.85         2.49 o                         
  -4   2  10         32.91         33.54         1.79 o                         
  -3   2  10         20.64         16.66         1.33 o                         
  -2   2  10         28.31         30.17         2.03 o                         
  -1   2  10          2.01         -0.16         1.36 o                         
   0   2  10         85.42         70.90         2.45 o                         
   1   2  10        566.95        601.27         9.61 o                         
   2   2  10        776.32        819.62         4.72 o                         
   3   2  10        168.28        158.34         2.19 o                         
   4   2  10          2.75          7.61         1.67 o                         
   5   2  10        156.37        154.14         4.43 o                         
   6   2  10        166.49        184.85         3.37 o                         
   7   2  10         16.72         18.29         1.69 o                         
   8   2  10          0.20         -1.87         1.87 o                         
   9   2  10         69.17         71.01         2.14 o                         
  10   2  10        194.15        198.27         6.53 o                         
  11   2  10         91.42         93.83         2.79 o                         
  12   2  10         13.13          9.00         2.03 o                         
  13   2  10        142.97        119.13         2.82 o                         
  14   2  10        183.26        189.79         6.21 o                         
  15   2  10        112.36        108.02         2.44 o                         
 -14   3  10        201.30        208.02         3.20 o                         
 -13   3  10        248.54        276.57         3.98 o                         
 -12   3  10        323.37        317.11         3.71 o                         
 -11   3  10        377.55        380.70         3.55 o                         
 -10   3  10        231.02        236.38         2.49 o                         
  -9   3  10         43.43         40.59         2.04 o                         
  -8   3  10          0.72          2.15         1.49 o                         
  -7   3  10         26.39         27.96         1.61 o                         
  -6   3  10         22.36         23.82         1.46 o                         
  -5   3  10        102.58        102.46         5.78 o                         
  -4   3  10        283.30        263.28         5.45 o                         
  -3   3  10        227.44        241.10         3.06 o                         
  -2   3  10        302.48        305.45         3.00 o                         
  -1   3  10        227.15        239.98         2.87 o                         
   0   3  10         39.60         40.92         2.11 o                         
   1   3  10         11.81         11.00         1.72 o                         
   2   3  10         52.80         38.05         2.04 o                         
   3   3  10          0.27         -1.83         1.83 o                         
   4   3  10         39.87         33.31         1.93 o                         
   5   3  10          0.46          2.98         1.83 o                         
   6   3  10         20.03         20.79         1.86 o                         
   7   3  10        121.42        103.95         4.04 o                         
   8   3  10        149.35        139.42         3.06 o                         
   9   3  10         80.52         97.41         2.38 o                         
  10   3  10         70.37         75.71         3.89 o                         
  11   3  10         19.85          9.71         2.25 o                         
  12   3  10          4.57          4.14         2.41 o                         
  13   3  10         25.42         24.79         1.95 o                         
  14   3  10         64.61         83.43         3.69 o                         
 -13   4  10        127.71        134.18         2.61 o                         
 -12   4  10         20.03         19.39         2.72 o                         
 -11   4  10         12.29         17.45         1.66 o                         
 -10   4  10         70.43         68.74         4.56 o                         
  -9   4  10        126.49        141.11         2.55 o                         
  -8   4  10         72.85         81.46         2.15 o                         
  -7   4  10        126.53        149.58         5.49 o                         
  -6   4  10         17.88         17.86         2.31 o                         
  -5   4  10         27.84         41.14         2.16 o                         
  -4   4  10         36.16         48.69         2.15 o                         
  -3   4  10         29.72         30.32         1.82 o                         
  -2   4  10          9.29         12.85         2.78 o                         
  -1   4  10         84.71         87.48         2.14 o                         
   0   4  10        152.20        154.11         4.11 o                         
   1   4  10        184.95        193.51         2.91 o                         
   2   4  10        205.17        206.16         3.18 o                         
   3   4  10        691.03        652.17         4.97 o                         
   4   4  10        362.14        357.28         4.03 o                         
   5   4  10          1.45         -0.17         1.62 o                         
   6   4  10          1.93          0.73         1.65 o                         
   7   4  10          1.76         -2.06         2.06 o                         
   8   4  10          6.07          7.01         1.84 o                         
   9   4  10          8.91          8.34         1.73 o                         
  10   4  10          3.29          6.23         2.24 o                         
  11   4  10         33.38         34.30         2.35 o                         
  12   4  10        140.15        134.17         3.46 o                         
 -10   5  10        222.60        209.52         2.73 o                         
  -9   5  10         89.22         96.84         2.64 o                         
  -8   5  10         12.41         11.10         1.84 o                         
  -7   5  10         43.35         52.86         2.00 o                         
  -6   5  10        124.63        133.24         2.91 o                         
  -5   5  10        231.02        196.45         3.27 o                         
  -4   5  10        295.76        295.64         5.48 o                         
  -3   5  10        243.36        249.86         2.96 o                         
  -2   5  10         79.46         62.27         2.01 o                         
  -1   5  10          6.95          8.53         1.92 o                         
   0   5  10         18.44         23.56         1.77 o                         
   1   5  10         28.26         24.63         2.36 o                         
   2   5  10          5.43         11.02         2.09 o                         
   3   5  10         18.51         15.40         2.16 o                         
   4   5  10          8.41         16.58         2.51 o                         
   5   5  10        108.78        118.75         3.00 o                         
   6   5  10        145.82        127.61         4.53 o                         
   7   5  10        226.61        231.98         3.62 o                         
   8   5  10        209.18        227.01         3.60 o                         
   9   5  10        120.06        110.24         3.34 o                         
  10   5  10         30.95         23.42         2.56 o                         
  -6   6  10        120.72        130.23         2.55 o                         
  -5   6  10        123.13        116.89         2.54 o                         
  -4   6  10         60.36         63.64         2.18 o                         
  -3   6  10         31.12         28.00         1.85 o                         
  -2   6  10          0.40          2.53         1.95 o                         
  -1   6  10         22.94         26.15         4.44 o                         
   0   6  10         45.19         49.08         2.79 o                         
   1   6  10         97.84         93.75         2.69 o                         
   2   6  10        116.06        119.25         6.53 o                         
   3   6  10         22.00         21.14         2.16 o                         
   4   6  10         54.21         49.80         2.47 o                         
   5   6  10         63.65         66.13         2.59 o                         
   6   6  10         32.43         38.77         2.88 o                         
 -13   1  11         13.10         19.80         2.41 o                         
 -12   1  11          1.05         -0.28         1.79 o                         
 -11   1  11         18.70         22.65         1.68 o                         
 -10   1  11          0.15         -0.18         1.49 o                         
  -9   1  11          1.58          1.72         1.78 o                         
  -8   1  11         14.43         12.94         1.71 o                         
  -7   1  11          5.13         -0.29         1.53 o                         
  -6   1  11          0.00          0.28         1.79 o                         
  -5   1  11          2.51          1.94         1.64 o                         
  -4   1  11         15.52          8.45         1.75 o                         
  -3   1  11          0.01          2.71         1.55 o                         
  -2   1  11          5.63          8.25         1.71 o                         
  -1   1  11         34.16         27.24         1.63 o                         
   0   1  11          6.53          6.37         1.44 o                         
   1   1  11          0.51          1.25         1.84 o                         
   2   1  11         23.21         34.88         1.57 o                         
   3   1  11         54.80         53.72         1.99 o                         
   4   1  11         34.00         32.38         2.04 o                         
   5   1  11          4.35          6.15         1.74 o                         
   6   1  11         14.83         19.50         2.01 o                         
   7   1  11          1.01          2.44         1.71 o                         
   8   1  11          2.82          5.80         1.70 o                         
   9   1  11          4.87          7.54         1.53 o                         
  10   1  11          0.07          0.00         1.77 o                         
  11   1  11          0.61         -0.78         2.25 o                         
  12   1  11         18.09         17.21         2.13 o                         
 -12   2  11          1.63          2.03         1.48 o                         
 -11   2  11          0.15         -0.45         1.69 o                         
 -10   2  11          2.90          4.36         1.27 o                         
  -9   2  11          1.22         -0.57         1.80 o                         
  -8   2  11          0.08          0.01         1.43 o                         
  -7   2  11          0.50         -0.13         1.58 o                         
  -6   2  11          6.11          6.58         1.73 o                         
  -5   2  11         24.45         19.53         1.40 o                         
  -4   2  11         43.19         49.34         1.86 o                         
  -3   2  11          0.04          0.30         1.65 o                         
  -2   2  11          1.58         -0.14         1.42 o                         
  -1   2  11          3.23          5.14         1.51 o                         
   0   2  11         33.98         41.52         2.35 o                         
   1   2  11         92.97         81.21         2.53 o                         
   2   2  11         67.62         66.15         2.17 o                         
   3   2  11          8.63         14.76         1.93 o                         
   4   2  11          0.08         -0.39         1.52 o                         
   5   2  11          3.02          2.06         1.71 o                         
   6   2  11         58.59         51.05         2.00 o                         
   7   2  11         69.73         63.25         2.83 o                         
   8   2  11          9.55         14.36         1.91 o                         
   9   2  11          0.69          0.26         2.13 o                         
  10   2  11         30.87         30.98         2.24 o                         
  11   2  11          8.93         15.88         2.26 o                         
 -11   3  11          4.67          0.50         3.08 o                         
 -10   3  11          0.21         -1.48         1.48 o                         
  -9   3  11          3.80          0.53         1.64 o                         
  -8   3  11         17.66         24.63         1.93 o                         
  -7   3  11          0.14          2.05         1.87 o                         
  -6   3  11          1.73          1.22         1.46 o                         
  -5   3  11          2.31          2.05         1.37 o                         
  -4   3  11          0.91          1.04         1.76 o                         
  -3   3  11          0.90          3.26         1.73 o                         
  -2   3  11          0.06          4.75         1.94 o                         
  -1   3  11         11.58          8.77         2.00 o                         
   0   3  11         14.59         10.42         2.44 o                         
   1   3  11          3.70          1.37         1.77 o                         
   2   3  11          0.20          0.93         1.87 o                         
   3   3  11          6.85          7.56         1.78 o                         
   4   3  11         93.05         81.19         2.72 o                         
   5   3  11         11.96         17.44         2.15 o                         
   6   3  11         64.58         63.74         3.23 o                         
   7   3  11         25.34         24.13         2.35 o                         
   8   3  11          1.65          1.00         1.63 o                         
   9   3  11          2.40          2.68         3.12 o                         
  10   3  11          0.90         -3.20         3.20 o                         
  -8   4  11         31.68         36.04         4.09 o                         
  -7   4  11          2.51          4.81         1.91 o                         
  -6   4  11          0.06          1.32         2.02 o                         
  -5   4  11          8.82         13.70         1.96 o                         
  -4   4  11          2.68         -0.34         1.96 o                         
  -3   4  11          0.01         -0.72         1.87 o                         
  -2   4  11          4.81          3.26         1.90 o                         
  -1   4  11         11.96          6.75         2.09 o                         
   0   4  11          7.18          6.39         1.80 o                         
   1   4  11          7.54         12.58         2.48 o                         
   2   4  11          6.50          6.77         2.35 o                         
   3   4  11          9.30         19.11         2.21 o                         
   4   4  11        133.58        122.05         2.99 o                         
   5   4  11         31.31         29.68         2.19 o                         
   6   4  11         17.59         20.68         2.55 o                         
   7   4  11         19.59         18.94         2.02 o                         
  -3   5  11         23.79         23.97         2.14 o                         
  -2   5  11          8.61          5.90         1.65 o                         
  -1   5  11          4.66          2.43         1.96 o                         
   0   5  11         25.31         16.49         2.00 o                         
   1   5  11         30.74         32.95         3.71 o                         
   2   5  11          0.11          5.72         2.65 o                         
  -8   0  12         10.15         14.91         3.94 o                         
  -7   0  12          0.77          3.55         2.58 o                         
  -6   0  12          3.63          2.28         2.49 o                         
  -5   0  12         44.67         31.54         3.16 o                         
  -4   0  12         18.15         12.57         3.17 o                         
  -3   0  12         18.98         20.66         2.53 o                         
  -2   0  12         64.95         69.07         3.82 o                         
  -1   0  12         91.25         81.89         3.87 o                         
   0   0  12        286.45        277.09         5.79 o                         
   1   0  12        395.39        430.38        11.68 o                         
   2   0  12        200.19        221.45         3.55 o                         
   3   0  12         74.81         60.03         3.85 o                         
   4   0  12         98.76         89.97         3.07 o                         
   5   0  12         78.35         68.66         3.77 o                         
   6   0  12          0.09          1.76         2.35 o                         
   7   0  12          1.67         -0.82         3.33 o                         
  -7   1  12         69.40         69.87         2.66 o                         
  -6   1  12        146.64        146.37         5.56 o                         
  -5   1  12        149.75        152.05         2.43 o                         
  -4   1  12        143.22        133.29         2.87 o                         
  -3   1  12         76.74         80.09         2.22 o                         
  -2   1  12         35.04         41.25         2.25 o                         
  -1   1  12         34.73         31.05         2.10 o                         
   0   1  12         21.71         20.68         2.11 o                         
   1   1  12          0.06          0.25         2.04 o                         
   2   1  12         12.91         15.72         2.13 o                         
   3   1  12         56.37         55.89         2.37 o                         
   4   1  12        106.43         88.14         2.80 o                         
   5   1  12         65.13         63.39         2.36 o                         
   6   1  12         42.63         40.82         2.13 o                         
   7   1  12         33.82         39.53         3.44 o                         
  -6   2  12         44.34         30.80         2.57 o                         
  -5   2  12          2.59         -1.80         1.80 o                         
  -4   2  12          0.01         -1.83         1.83 o                         
  -3   2  12          8.82          8.38         1.75 o                         
  -2   2  12        147.75        130.18         5.13 o                         
  -1   2  12        237.00        228.98         3.35 o                         
   0   2  12        107.40        107.32         2.94 o                         
   1   2  12          0.96         -1.79         1.79 o                         
   2   2  12          2.97         -1.71         1.90 o                         
   3   2  12         81.99         84.33         2.68 o                         
   4   2  12         87.04         82.73         2.27 o                         
   5   2  12         32.35         29.94         2.13 o                         
  -3   3  12         58.71         36.41         5.00 o                         
  -2   3  12         79.37         70.80         3.21 o                         
  -1   3  12        130.23        119.89         3.35 o                         
   0   3  12        164.95        129.89         4.19 o                         
   1   3  12         50.93         45.51         9.62 o                         
   2   3  12         10.35         17.33         2.51 o                         
                                                                                
